# Supplementary material for: Task-dependent fractal patterns of information processing in working memory
Source: Sci Rep. 2022 Oct 25;12:17866. doi: 10.1038/s41598-022-21375-1 (PMC9596406; doi:10.1038/s41598-022-21375-1)
Supplement: Supplementary file 2 — Supplementary Information 2. [file 41598_2022_21375_MOESM2_ESM.csv]

Cluster	EVal	Subject	Condition	Part	Task
1	10.691855884456391	1	r	enc	GLO
1	10.196698583687649	2	r	enc	GLO
1	22.562197440859247	3	r	enc	GLO
1	16.86896711704021	4	r	enc	GLO
1	22.075390456858152	5	r	enc	GLO
1	12.988725937036854	8	r	enc	GLO
1	13.54571322246402	10	r	enc	GLO
1	19.097144172588084	11	r	enc	GLO
1	3.0226806034881477	13	r	enc	GLO
1	9.698475662604393	14	r	enc	GLO
1	18.699745362702892	15	r	enc	GLO
1	2.966608696419263	17	r	enc	GLO
1	21.181098769668928	20	r	enc	GLO
1	3.272007465451254	21	r	enc	GLO
1	7.691723378894915	22	r	enc	GLO
1	21.195268033823233	27	r	enc	GLO
1	15.164950571722976	29	r	enc	GLO
1	9.219576879406263	30	r	enc	GLO
1	23.335094063012754	32	r	enc	GLO
1	17.190626105243872	33	r	enc	GLO
1	9.818770665996503	37	r	enc	GLO
1	17.9051375838228	38	r	enc	GLO
1	16.619889994812166	40	r	enc	GLO
1	19.8151559678518	44	r	enc	GLO
1	16.843852952291364	46	r	enc	GLO
1	15.523190649207095	47	r	enc	GLO
1	15.332040364547163	51	r	enc	GLO
1	7.038638011658413	52	r	enc	GLO
1	14.172672953985826	53	r	enc	GLO
1	14.172672953985826	54	r	enc	GLO
1	6.993201726520843	1	r	ret	GLO
1	21.87757287831965	4	r	ret	GLO
1	15.821158348170176	5	r	ret	GLO
1	21.987022980681296	6	r	ret	GLO
1	10.831828983226224	8	r	ret	GLO
1	10.38455230013552	13	r	ret	GLO
1	8.354860088448792	15	r	ret	GLO
1	17.913801265641386	16	r	ret	GLO
1	21.41911154603284	21	r	ret	GLO
1	6.530487973326687	22	r	ret	GLO
1	13.714969007374243	24	r	ret	GLO
1	19.544315740404095	26	r	ret	GLO
1	17.848029050650787	28	r	ret	GLO
1	2.477283403506372	29	r	ret	GLO
1	15.479778980902541	30	r	ret	GLO
1	13.509094491805426	33	r	ret	GLO
1	8.326964577013	35	r	ret	GLO
1	5.034968554568981	36	r	ret	GLO
1	18.121841952551506	38	r	ret	GLO
1	18.06330414624039	39	r	ret	GLO
1	18.633970516681018	43	r	ret	GLO
1	19.081137966800426	45	r	ret	GLO
1	6.918551467514714	47	r	ret	GLO
1	13.352198842649381	48	r	ret	GLO
1	5.973872447324485	52	r	ret	GLO
1	14.117166043576685	54	r	ret	GLO
1	7.838144297860373	3	r	enc	LOC
1	22.9748093591278	5	r	enc	LOC
1	17.4723354321177	10	r	enc	LOC
1	10.786751895052735	11	r	enc	LOC
1	20.009868951868224	15	r	enc	LOC
1	26.593441830314816	18	r	enc	LOC
1	11.355877650220727	20	r	enc	LOC
1	9.086471586115502	22	r	enc	LOC
1	16.571915144168685	23	r	enc	LOC
1	9.498290742740759	27	r	enc	LOC
1	20.167327943180617	31	r	enc	LOC
1	12.784349056572413	32	r	enc	LOC
1	20.309652345837936	33	r	enc	LOC
1	16.696780168006967	34	r	enc	LOC
1	17.117961868995135	38	r	enc	LOC
1	17.28730150795034	42	r	enc	LOC
1	22.060391818098243	44	r	enc	LOC
1	7.620499649372536	45	r	enc	LOC
1	8.119220940132156	3	r	ret	LOC
1	19.547097064506037	5	r	ret	LOC
1	5.314691947543505	7	r	ret	LOC
1	12.69618662526303	8	r	ret	LOC
1	10.80638138713149	12	r	ret	LOC
1	19.094481996663067	15	r	ret	LOC
1	23.84456536745107	18	r	ret	LOC
1	5.7339407868152	20	r	ret	LOC
1	10.450025101396873	21	r	ret	LOC
1	8.974763371207208	22	r	ret	LOC
1	19.13681377584871	23	r	ret	LOC
1	12.70099274745735	25	r	ret	LOC
1	10.35879909886436	27	r	ret	LOC
1	12.842426094163939	32	r	ret	LOC
1	19.00086424875649	33	r	ret	LOC
1	17.339972789950913	34	r	ret	LOC
1	2.836964323956174	35	r	ret	LOC
1	15.218890557309077	42	r	ret	LOC
1	13.170959870445062	43	r	ret	LOC
1	23.707948729353383	44	r	ret	LOC
1	6.739803103337948	45	r	ret	LOC
1	17.411189270012546	7	r	enc	PHO
1	21.562864509540717	13	r	enc	PHO
1	18.078141340533357	16	r	enc	PHO
1	21.573567141773953	18	r	enc	PHO
1	14.761984216495856	19	r	enc	PHO
1	22.66221409273541	20	r	enc	PHO
1	17.5239993129023	21	r	enc	PHO
1	14.375883326582306	22	r	enc	PHO
1	7.211355310493946	25	r	enc	PHO
1	8.739703550668406	26	r	enc	PHO
1	14.334450610567831	29	r	enc	PHO
1	16.090044728448856	32	r	enc	PHO
1	21.531854646915342	34	r	enc	PHO
1	10.582588287175714	36	r	enc	PHO
1	4.865807920207163	37	r	enc	PHO
1	7.134946547303577	39	r	enc	PHO
1	8.864272407255044	40	r	enc	PHO
1	16.24036171018867	43	r	enc	PHO
1	25.368476374296566	46	r	enc	PHO
1	22.280743265165224	47	r	enc	PHO
1	18.157386877355098	49	r	enc	PHO
1	7.338527637083261	51	r	enc	PHO
1	19.954655843794605	53	r	enc	PHO
1	7.235233806528053	54	r	enc	PHO
1	8.041710667381361	56	r	enc	PHO
1	12.346780568542277	4	r	ret	PHO
1	18.09544619731586	14	r	ret	PHO
1	8.877850428837496	15	r	ret	PHO
1	20.005511927379537	18	r	ret	PHO
1	15.123856005331866	19	r	ret	PHO
1	20.71973289159752	20	r	ret	PHO
1	18.91732461978994	21	r	ret	PHO
1	7.292262178419919	22	r	ret	PHO
1	8.098622133392771	26	r	ret	PHO
1	19.342212798916734	27	r	ret	PHO
1	13.986911626510272	32	r	ret	PHO
1	2.9598758828369793	34	r	ret	PHO
1	9.802312976869217	36	r	ret	PHO
1	5.279876739368641	37	r	ret	PHO
1	9.974701919723605	40	r	ret	PHO
1	19.231657154029065	41	r	ret	PHO
1	14.71840744027268	43	r	ret	PHO
1	3.5881472973088324	44	r	ret	PHO
1	24.166402382391464	46	r	ret	PHO
1	21.47208440417309	47	r	ret	PHO
1	16.344892267205854	49	r	ret	PHO
1	3.305991496194168	51	r	ret	PHO
1	19.154978415463514	3	r	t1_	res
1	17.472129954914646	6	r	t1_	res
1	20.69758202166768	8	r	t1_	res
1	20.237515291992313	10	r	t1_	res
1	18.5957190482934	11	r	t1_	res
1	20.51209368942733	17	r	t1_	res
1	22.992348536311574	20	r	t1_	res
1	20.52246104719611	22	r	t1_	res
1	2.221829177566037	22	r	t1_	res
1	23.103173374568787	23	r	t1_	res
1	5.726810318637281	24	r	t1_	res
1	16.701594792246226	25	r	t1_	res
1	18.339935348279138	27	r	t1_	res
1	21.36200559549582	31	r	t1_	res
1	16.448276262188347	32	r	t1_	res
1	23.997772718613827	33	r	t1_	res
1	21.328917273296945	37	r	t1_	res
1	17.245996393197466	38	r	t1_	res
1	15.089928659811777	39	r	t1_	res
1	18.406448976805702	40	r	t1_	res
1	21.64078454271225	41	r	t1_	res
1	17.882666247918966	43	r	t1_	res
1	17.28514367187329	45	r	t1_	res
1	20.782835549692546	46	r	t1_	res
1	4.75891211453183	47	r	t1_	res
1	20.638443754940642	48	r	t1_	res
1	19.154978415463525	3	r	t2_	res
1	17.47212995491465	6	r	t2_	res
1	20.697582021667685	8	r	t2_	res
1	20.23751529199231	10	r	t2_	res
1	18.59571904829341	11	r	t2_	res
1	20.512093689427335	17	r	t2_	res
1	22.99234853631158	20	r	t2_	res
1	20.522461047196103	22	r	t2_	res
1	2.221829177566035	22	r	t2_	res
1	23.103173374568797	23	r	t2_	res
1	5.726810318637283	24	r	t2_	res
1	16.701594792246226	25	r	t2_	res
1	18.33993534827914	27	r	t2_	res
1	21.362005595495816	31	r	t2_	res
1	16.44827626218835	32	r	t2_	res
1	23.997772718613838	33	r	t2_	res
1	21.328917273296945	37	r	t2_	res
1	17.24599639319747	38	r	t2_	res
1	15.089928659811775	39	r	t2_	res
1	18.406448976805702	40	r	t2_	res
1	21.64078454271225	41	r	t2_	res
1	17.882666247918962	43	r	t2_	res
1	17.285143671873293	45	r	t2_	res
1	20.782835549692553	46	r	t2_	res
1	4.758912114531829	47	r	t2_	res
1	20.63844375494064	48	r	t2_	res
1	19.154978415463525	3	r	t3_	res
1	17.47212995491465	6	r	t3_	res
1	20.69758202166768	8	r	t3_	res
1	20.23751529199231	10	r	t3_	res
1	18.595719048293407	11	r	t3_	res
1	20.51209368942734	17	r	t3_	res
1	22.992348536311578	20	r	t3_	res
1	20.52246104719611	22	r	t3_	res
1	2.221829177566036	22	r	t3_	res
1	23.103173374568787	23	r	t3_	res
1	5.726810318637283	24	r	t3_	res
1	16.70159479224623	25	r	t3_	res
1	18.339935348279138	27	r	t3_	res
1	21.362005595495813	31	r	t3_	res
1	16.448276262188347	32	r	t3_	res
1	23.997772718613838	33	r	t3_	res
1	21.328917273296955	37	r	t3_	res
1	17.24599639319747	38	r	t3_	res
1	15.08992865981177	39	r	t3_	res
1	18.406448976805695	40	r	t3_	res
1	21.64078454271225	41	r	t3_	res
1	17.88266624791897	43	r	t3_	res
1	17.28514367187329	45	r	t3_	res
1	20.782835549692557	46	r	t3_	res
1	4.758912114531831	47	r	t3_	res
1	20.638443754940642	48	r	t3_	res
1	3.1287391099280324	2	r	enc	SEM
1	7.3309152743073875	6	r	enc	SEM
1	29.093397553769215	7	r	enc	SEM
1	23.07768258878758	17	r	enc	SEM
1	22.180505174272806	18	r	enc	SEM
1	22.510155508412357	19	r	enc	SEM
1	23.386603524303347	21	r	enc	SEM
1	2.6346642121538455	22	r	enc	SEM
1	3.163434484479543	23	r	enc	SEM
1	2.933294429327364	24	r	enc	SEM
1	3.3867154992368946	25	r	enc	SEM
1	15.07832959021599	26	r	enc	SEM
1	28.15406406093108	32	r	enc	SEM
1	18.53738797362426	34	r	enc	SEM
1	9.238324594061211	38	r	enc	SEM
1	14.63163079620179	40	r	enc	SEM
1	3.6940008442030665	41	r	enc	SEM
1	16.154512376897966	42	r	enc	SEM
1	24.639155789430834	43	r	enc	SEM
1	21.4100819839525	44	r	enc	SEM
1	18.971886174319096	45	r	enc	SEM
1	18.12707390751019	46	r	enc	SEM
1	19.317281959477246	48	r	enc	SEM
1	21.891480148744098	50	r	enc	SEM
1	14.462811981317746	51	r	enc	SEM
1	6.54586457512508	3	r	ret	SEM
1	8.765816589566494	6	r	ret	SEM
1	26.020725177802557	7	r	ret	SEM
1	14.89554348480169	8	r	ret	SEM
1	9.146123615553694	13	r	ret	SEM
1	15.524819663732666	16	r	ret	SEM
1	19.105587003934076	17	r	ret	SEM
1	23.12600412967712	18	r	ret	SEM
1	21.87050230190856	19	r	ret	SEM
1	22.9831019802193	21	r	ret	SEM
1	18.207988382335675	22	r	ret	SEM
1	13.933376218304634	27	r	ret	SEM
1	14.16525338834716	28	r	ret	SEM
1	7.037218449265191	30	r	ret	SEM
1	24.054340101580177	32	r	ret	SEM
1	16.99289124982339	34	r	ret	SEM
1	11.348814425648543	36	r	ret	SEM
1	8.798008372301037	38	r	ret	SEM
1	2.290188734892253	39	r	ret	SEM
1	11.15432612150132	41	r	ret	SEM
1	24.07234597011009	43	r	ret	SEM
1	18.926714521636672	44	r	ret	SEM
1	18.229258998626474	45	r	ret	SEM
1	19.114582556097762	46	r	ret	SEM
1	17.69514376296741	48	r	ret	SEM
1	7.446137435489494	49	r	ret	SEM
1	22.165700787680212	50	r	ret	SEM
1	4.292235138655435	52	r	ret	SEM
1	12.706472164255015	54	r	ret	SEM
1	10.239495932532398	55	r	ret	SEM
1	11.107663903745884	3	w	enc	GLO
1	20.013819641341033	6	w	enc	GLO
1	15.029239069120662	10	w	enc	GLO
1	19.945867302086004	12	w	enc	GLO
1	7.463234772337367	13	w	enc	GLO
1	11.043607237762002	15	w	enc	GLO
1	18.305939872333365	17	w	enc	GLO
1	26.204384623881552	18	w	enc	GLO
1	11.082354768060338	19	w	enc	GLO
1	25.35464271789092	20	w	enc	GLO
1	25.53428302728782	21	w	enc	GLO
1	17.760111990508392	22	w	enc	GLO
1	16.56255353321603	23	w	enc	GLO
1	9.171728848899317	24	w	enc	GLO
1	17.96658839983523	25	w	enc	GLO
1	22.090243485997576	28	w	enc	GLO
1	10.053042326725201	31	w	enc	GLO
1	22.11034862376687	33	w	enc	GLO
1	15.842763933666102	34	w	enc	GLO
1	23.897311212193706	35	w	enc	GLO
1	5.341830500472716	36	w	enc	GLO
1	21.436870469461606	38	w	enc	GLO
1	16.993849843362188	39	w	enc	GLO
1	19.17595032610173	41	w	enc	GLO
1	17.057766893883556	42	w	enc	GLO
1	15.534846959507497	45	w	enc	GLO
1	9.296043795643172	46	w	enc	GLO
1	18.949254413379762	50	w	enc	GLO
1	21.55209040216336	53	w	enc	GLO
1	14.694101011450284	54	w	enc	GLO
1	6.385652850184093	1	w	ret	GLO
1	10.203564413868634	2	w	ret	GLO
1	14.636840233027486	3	w	ret	GLO
1	18.521628165214704	6	w	ret	GLO
1	2.0289468909261044	7	w	ret	GLO
1	14.073443724176164	9	w	ret	GLO
1	14.839610648189796	10	w	ret	GLO
1	16.831299232776846	11	w	ret	GLO
1	19.181259379135053	12	w	ret	GLO
1	10.106833451213323	16	w	ret	GLO
1	23.939846076052916	18	w	ret	GLO
1	23.654827541522867	20	w	ret	GLO
1	23.543011084822286	21	w	ret	GLO
1	17.775479361693485	22	w	ret	GLO
1	7.857778897399721	24	w	ret	GLO
1	6.554558430939464	26	w	ret	GLO
1	21.465790303996975	28	w	ret	GLO
1	8.97953209013517	31	w	ret	GLO
1	12.931635786907556	32	w	ret	GLO
1	23.972062376545576	35	w	ret	GLO
1	4.738576883079138	36	w	ret	GLO
1	18.522154304932457	38	w	ret	GLO
1	15.271403812739557	39	w	ret	GLO
1	19.2988567235071	41	w	ret	GLO
1	18.066686914047885	42	w	ret	GLO
1	16.094067535361443	43	w	ret	GLO
1	10.571218879423988	47	w	ret	GLO
1	15.773271016460653	50	w	ret	GLO
1	21.332299450101676	53	w	ret	GLO
1	9.427822242849322	54	w	ret	GLO
1	17.55159174573827	6	w	enc	LOC
1	18.486808514921073	7	w	enc	LOC
1	13.678865583762736	8	w	enc	LOC
1	12.043870982877703	11	w	enc	LOC
1	16.53473130136071	13	w	enc	LOC
1	19.92787150697868	14	w	enc	LOC
1	27.162077063394722	15	w	enc	LOC
1	9.445909795543917	16	w	enc	LOC
1	23.352295992679828	17	w	enc	LOC
1	20.011003042997913	18	w	enc	LOC
1	8.395995571131596	26	w	enc	LOC
1	13.946760290397624	28	w	enc	LOC
1	20.953159211073356	29	w	enc	LOC
1	14.173728358347043	30	w	enc	LOC
1	19.05994286418512	31	w	enc	LOC
1	20.115203312815886	32	w	enc	LOC
1	17.455505357642892	33	w	enc	LOC
1	17.733498753345657	34	w	enc	LOC
1	10.161832800676526	38	w	enc	LOC
1	15.11775112617381	40	w	enc	LOC
1	17.262668876982794	45	w	enc	LOC
1	11.257889095709471	4	w	ret	LOC
1	17.008340555678846	6	w	ret	LOC
1	14.811780769937142	8	w	ret	LOC
1	10.829389160115541	9	w	ret	LOC
1	6.677935409151916	11	w	ret	LOC
1	8.431460388429455	12	w	ret	LOC
1	15.498983372383199	13	w	ret	LOC
1	19.391763908643355	14	w	ret	LOC
1	22.107574936009737	15	w	ret	LOC
1	10.00041854423544	16	w	ret	LOC
1	21.56587079345354	17	w	ret	LOC
1	21.251973958152636	18	w	ret	LOC
1	8.39441126657924	22	w	ret	LOC
1	9.053356897597055	26	w	ret	LOC
1	20.978651496711127	29	w	ret	LOC
1	18.55239924466599	31	w	ret	LOC
1	20.837938747223028	32	w	ret	LOC
1	17.17469175841392	33	w	ret	LOC
1	15.640169181020001	35	w	ret	LOC
1	16.673287194460222	38	w	ret	LOC
1	14.194950821998932	39	w	ret	LOC
1	12.808671342510287	41	w	ret	LOC
1	16.830917004569855	42	w	ret	LOC
1	7.446503289392965	43	w	ret	LOC
1	15.798836189345483	45	w	ret	LOC
1	5.408312478532126	46	w	ret	LOC
1	4.940888113885134	1	w	enc	PHO
1	12.328032967346816	3	w	enc	PHO
1	9.480589835437872	4	w	enc	PHO
1	21.51629062146011	6	w	enc	PHO
1	2.836374013132909	8	w	enc	PHO
1	24.31376060580269	9	w	enc	PHO
1	19.64392371239399	13	w	enc	PHO
1	17.3299888669537	16	w	enc	PHO
1	26.314839007906695	18	w	enc	PHO
1	22.908114632255625	20	w	enc	PHO
1	13.201191940822683	22	w	enc	PHO
1	15.921373167452982	23	w	enc	PHO
1	9.191460042942827	24	w	enc	PHO
1	17.933600144092654	27	w	enc	PHO
1	2.185475866416779	28	w	enc	PHO
1	16.25255035261977	32	w	enc	PHO
1	11.281387006250617	33	w	enc	PHO
1	22.262013312863836	34	w	enc	PHO
1	24.176596871099722	36	w	enc	PHO
1	21.066824312987574	38	w	enc	PHO
1	17.386462041627322	39	w	enc	PHO
1	3.761072004826718	40	w	enc	PHO
1	10.706449483183238	41	w	enc	PHO
1	23.523603190912123	46	w	enc	PHO
1	11.183362116221133	47	w	enc	PHO
1	13.830124090368765	50	w	enc	PHO
1	22.186550808606963	52	w	enc	PHO
1	17.751796126670516	54	w	enc	PHO
1	10.902651826320763	55	w	enc	PHO
1	8.223562232208792	1	w	ret	PHO
1	8.321541369698505	4	w	ret	PHO
1	11.950907109607654	5	w	ret	PHO
1	18.908579051307132	6	w	ret	PHO
1	9.944246398049597	10	w	ret	PHO
1	13.751239966492742	11	w	ret	PHO
1	8.774973559798752	12	w	ret	PHO
1	18.89157307261551	13	w	ret	PHO
1	16.7418583360196	16	w	ret	PHO
1	13.87813910790997	17	w	ret	PHO
1	21.74751920853214	18	w	ret	PHO
1	8.685357152150706	19	w	ret	PHO
1	21.68348852844107	20	w	ret	PHO
1	19.863346450924467	21	w	ret	PHO
1	16.032451279895984	23	w	ret	PHO
1	7.139979656953461	26	w	ret	PHO
1	17.62313812143235	27	w	ret	PHO
1	16.045584506587094	32	w	ret	PHO
1	21.089381329580984	34	w	ret	PHO
1	10.715150501627642	35	w	ret	PHO
1	21.03103082842174	36	w	ret	PHO
1	19.992302044510215	38	w	ret	PHO
1	20.025104685553305	39	w	ret	PHO
1	20.244500369822	45	w	ret	PHO
1	22.46718704407288	46	w	ret	PHO
1	12.325700496647249	47	w	ret	PHO
1	10.444266393600973	50	w	ret	PHO
1	22.713162031078877	52	w	ret	PHO
1	5.660135894967676	57	w	ret	PHO
1	12.598688672354895	19	w	t1_	res
1	2.9457912788569143	22	w	t1_	res
1	21.768866408929053	25	w	t1_	res
1	11.709553231060456	26	w	t1_	res
1	3.0326600157773766	30	w	t1_	res
1	11.386738646591247	31	w	t1_	res
1	18.761566636859992	32	w	t1_	res
1	12.289136169884689	34	w	t1_	res
1	19.476934651342614	36	w	t1_	res
1	20.713756213072386	37	w	t1_	res
1	3.5508503119721135	39	w	t1_	res
1	19.823413151795076	40	w	t1_	res
1	18.453161738761814	43	w	t1_	res
1	17.481005955701296	44	w	t1_	res
1	18.999972879337548	45	w	t1_	res
1	16.099591800651048	46	w	t1_	res
1	19.619847168961638	48	w	t1_	res
1	2.04436648539309	48	w	t1_	res
1	12.598688672354896	19	w	t2_	res
1	2.9457912788569147	22	w	t2_	res
1	21.768866408929053	25	w	t2_	res
1	11.709553231060456	26	w	t2_	res
1	3.032660015777377	30	w	t2_	res
1	11.38673864659125	31	w	t2_	res
1	18.761566636860003	32	w	t2_	res
1	12.289136169884687	34	w	t2_	res
1	19.47693465134261	36	w	t2_	res
1	20.713756213072386	37	w	t2_	res
1	3.5508503119721135	39	w	t2_	res
1	19.823413151795073	40	w	t2_	res
1	18.453161738761814	43	w	t2_	res
1	17.481005955701292	44	w	t2_	res
1	18.999972879337555	45	w	t2_	res
1	16.09959180065105	46	w	t2_	res
1	19.61984716896163	48	w	t2_	res
1	2.0443664853930903	48	w	t2_	res
1	12.598688672354896	19	w	t3_	res
1	2.9457912788569147	22	w	t3_	res
1	21.768866408929046	25	w	t3_	res
1	11.709553231060452	26	w	t3_	res
1	3.0326600157773775	30	w	t3_	res
1	11.38673864659125	31	w	t3_	res
1	18.76156663686	32	w	t3_	res
1	12.28913616988469	34	w	t3_	res
1	19.476934651342617	36	w	t3_	res
1	20.713756213072394	37	w	t3_	res
1	3.5508503119721135	39	w	t3_	res
1	19.823413151795073	40	w	t3_	res
1	18.453161738761814	43	w	t3_	res
1	17.48100595570129	44	w	t3_	res
1	18.999972879337545	45	w	t3_	res
1	16.09959180065105	46	w	t3_	res
1	19.619847168961645	48	w	t3_	res
1	2.04436648539309	48	w	t3_	res
1	9.984871516982938	1	w	enc	SEM
1	10.68583802896687	2	w	enc	SEM
1	25.63421893589426	7	w	enc	SEM
1	18.901696610559306	15	w	enc	SEM
1	4.117833323935515	16	w	enc	SEM
1	15.743979481352783	17	w	enc	SEM
1	24.147755556267303	18	w	enc	SEM
1	24.23572108592752	19	w	enc	SEM
1	12.801905615098178	20	w	enc	SEM
1	28.210810158596242	21	w	enc	SEM
1	6.592627058428752	24	w	enc	SEM
1	20.267040011368884	28	w	enc	SEM
1	23.01435281228842	30	w	enc	SEM
1	20.720649108304055	31	w	enc	SEM
1	6.412975565156915	32	w	enc	SEM
1	31.59025483101223	33	w	enc	SEM
1	17.661375014242395	37	w	enc	SEM
1	17.887860155645853	38	w	enc	SEM
1	13.771339495012592	42	w	enc	SEM
1	12.308071908837292	43	w	enc	SEM
1	21.909682986589235	44	w	enc	SEM
1	18.025906620512064	47	w	enc	SEM
1	3.636990582988409	50	w	enc	SEM
1	17.321934131015094	52	w	enc	SEM
1	23.950810782075624	54	w	enc	SEM
1	10.31172783029631	1	w	ret	SEM
1	23.607531904799234	7	w	ret	SEM
1	16.789256454120576	11	w	ret	SEM
1	10.795758902854727	13	w	ret	SEM
1	14.123534164645369	14	w	ret	SEM
1	18.114963749818962	15	w	ret	SEM
1	24.004392683260555	18	w	ret	SEM
1	22.699443166970344	19	w	ret	SEM
1	12.986857420137735	20	w	ret	SEM
1	24.46910269423092	21	w	ret	SEM
1	4.564788258566185	22	w	ret	SEM
1	4.7799152477778195	24	w	ret	SEM
1	7.551886957915527	26	w	ret	SEM
1	13.833529501354334	27	w	ret	SEM
1	22.355221234184523	28	w	ret	SEM
1	19.349440599416877	30	w	ret	SEM
1	17.665543522887514	31	w	ret	SEM
1	29.695319829899717	33	w	ret	SEM
1	17.374512297628105	35	w	ret	SEM
1	9.423121472939814	37	w	ret	SEM
1	2.2548896787065416	41	w	ret	SEM
1	16.50093423208869	44	w	ret	SEM
1	2.2286060403702974	45	w	ret	SEM
1	15.321031781114517	47	w	ret	SEM
1	11.743068449196901	49	w	ret	SEM
1	8.734961971350153	50	w	ret	SEM
1	16.963454403403475	51	w	ret	SEM
1	16.08125542841146	52	w	ret	SEM
1	21.53305956929213	54	w	ret	SEM
1	15.412894898045296	56	w	ret	SEM
2	23.70821093110827	1	r	enc	GLO
2	19.58396434646724	2	r	enc	GLO
2	23.3276984183065	6	r	enc	GLO
2	13.53782763977055	7	r	enc	GLO
2	23.452695490579874	8	r	enc	GLO
2	14.609233234217877	9	r	enc	GLO
2	7.100702756914055	10	r	enc	GLO
2	15.33485352806407	11	r	enc	GLO
2	17.774327765578906	12	r	enc	GLO
2	13.562701375280424	13	r	enc	GLO
2	21.095321765820458	14	r	enc	GLO
2	4.281848525376729	14	r	enc	GLO
2	3.629236611228176	15	r	enc	GLO
2	16.02186806070291	16	r	enc	GLO
2	14.69137443068678	17	r	enc	GLO
2	22.8472397316602	19	r	enc	GLO
2	17.929119466390198	21	r	enc	GLO
2	5.208263816334728	23	r	enc	GLO
2	6.909172393384008	24	r	enc	GLO
2	23.210388704980556	25	r	enc	GLO
2	15.436192162313413	26	r	enc	GLO
2	23.391616860261948	28	r	enc	GLO
2	20.780258888427287	30	r	enc	GLO
2	13.740213396248166	31	r	enc	GLO
2	3.968201163465244	35	r	enc	GLO
2	17.95375418952331	36	r	enc	GLO
2	3.412157962995017	36	r	enc	GLO
2	19.537367781433023	40	r	enc	GLO
2	11.829483723067433	41	r	enc	GLO
2	17.264705036159118	43	r	enc	GLO
2	16.70631401522242	45	r	enc	GLO
2	23.292599867538204	48	r	enc	GLO
2	11.215567640448555	49	r	enc	GLO
2	18.00482717946705	50	r	enc	GLO
2	10.67984865316499	51	r	enc	GLO
2	22.63293857501294	52	r	enc	GLO
2	18.523116203799947	53	r	enc	GLO
2	18.523116203799947	54	r	enc	GLO
2	20.146589800800935	2	r	ret	GLO
2	20.521815114468108	3	r	ret	GLO
2	16.263774895678182	8	r	ret	GLO
2	25.640252960337424	9	r	ret	GLO
2	13.502419699934519	10	r	ret	GLO
2	7.065332502697255	11	r	ret	GLO
2	16.40201084071153	12	r	ret	GLO
2	14.992050690555347	13	r	ret	GLO
2	14.57790797677418	14	r	ret	GLO
2	23.96467632384905	15	r	ret	GLO
2	16.743376224462725	17	r	ret	GLO
2	20.06715531712314	20	r	ret	GLO
2	4.190817927593187	21	r	ret	GLO
2	4.913842153385172	24	r	ret	GLO
2	20.915383532491944	26	r	ret	GLO
2	7.575269130855622	27	r	ret	GLO
2	2.375196045845088	28	r	ret	GLO
2	22.449291838076185	29	r	ret	GLO
2	19.122843100461033	31	r	ret	GLO
2	13.851225157870791	32	r	ret	GLO
2	20.061328788827858	33	r	ret	GLO
2	16.999264118797438	34	r	ret	GLO
2	3.5386323813661495	35	r	ret	GLO
2	13.662833835622521	37	r	ret	GLO
2	16.66149753901379	41	r	ret	GLO
2	13.903517361529895	42	r	ret	GLO
2	17.669715608464934	44	r	ret	GLO
2	16.340073990414282	46	r	ret	GLO
2	13.724272259887874	47	r	ret	GLO
2	22.76897993090731	49	r	ret	GLO
2	11.670638155681557	50	r	ret	GLO
2	19.283101506851825	51	r	ret	GLO
2	4.06765621290789	51	r	ret	GLO
2	14.488422632327394	52	r	ret	GLO
2	21.908696352835804	53	r	ret	GLO
2	17.952923971684967	54	r	ret	GLO
2	14.332800396447732	1	r	enc	LOC
2	16.79218253524487	2	r	enc	LOC
2	19.44331628576434	3	r	enc	LOC
2	28.304372261911297	6	r	enc	LOC
2	10.645648581992488	7	r	enc	LOC
2	12.335342240292418	8	r	enc	LOC
2	16.246622390565808	12	r	enc	LOC
2	14.336213674532111	14	r	enc	LOC
2	10.747107774741016	16	r	enc	LOC
2	22.33758198805174	17	r	enc	LOC
2	11.520171733177742	19	r	enc	LOC
2	6.847943351867445	21	r	enc	LOC
2	20.67839176874303	24	r	enc	LOC
2	11.880973350506212	25	r	enc	LOC
2	22.461970906215143	26	r	enc	LOC
2	26.96871010487802	29	r	enc	LOC
2	5.7395016699231745	33	r	enc	LOC
2	10.396853620019627	35	r	enc	LOC
2	18.84728144319245	36	r	enc	LOC
2	20.005790813115027	37	r	enc	LOC
2	3.2481625123970153	40	r	enc	LOC
2	18.785243807117443	41	r	enc	LOC
2	17.493073986268808	45	r	enc	LOC
2	10.443171785396938	46	r	enc	LOC
2	14.428278384613478	1	r	ret	LOC
2	17.899399302367602	2	r	ret	LOC
2	17.73418596548743	3	r	ret	LOC
2	26.351867603354467	6	r	ret	LOC
2	10.145775319965976	7	r	ret	LOC
2	16.963073911569385	8	r	ret	LOC
2	11.97922152746288	9	r	ret	LOC
2	17.4760170662969	10	r	ret	LOC
2	15.511330929392106	12	r	ret	LOC
2	13.219975951072385	14	r	ret	LOC
2	7.674788708487705	14	r	ret	LOC
2	3.1071200062535445	15	r	ret	LOC
2	10.883248980935766	16	r	ret	LOC
2	20.783850213764584	17	r	ret	LOC
2	2.582287361015223	18	r	ret	LOC
2	11.352437680619467	19	r	ret	LOC
2	10.236077598467835	20	r	ret	LOC
2	4.648709430943079	22	r	ret	LOC
2	19.170905484976302	24	r	ret	LOC
2	24.417443902585415	26	r	ret	LOC
2	13.279933846947202	28	r	ret	LOC
2	22.35228247389552	29	r	ret	LOC
2	12.005463196134167	30	r	ret	LOC
2	14.168026248020025	31	r	ret	LOC
2	9.867210132214733	35	r	ret	LOC
2	14.687418375856964	36	r	ret	LOC
2	20.416672887906763	37	r	ret	LOC
2	14.224906682291746	38	r	ret	LOC
2	13.765130734815981	40	r	ret	LOC
2	19.682329527140165	41	r	ret	LOC
2	16.519759016192623	45	r	ret	LOC
2	11.401263632935562	1	r	enc	PHO
2	7.6944796547205065	1	r	enc	PHO
2	14.6915986708396	2	r	enc	PHO
2	19.231387495275023	3	r	enc	PHO
2	20.945793921795342	5	r	enc	PHO
2	24.863303789477236	6	r	enc	PHO
2	32.958804663629586	8	r	enc	PHO
2	5.633897185993682	8	r	enc	PHO
2	12.643664254270604	9	r	enc	PHO
2	18.717452195109463	10	r	enc	PHO
2	15.498404483127247	11	r	enc	PHO
2	9.281166165598671	12	r	enc	PHO
2	8.45919544644962	13	r	enc	PHO
2	4.264732021324108	13	r	enc	PHO
2	12.49839011710363	15	r	enc	PHO
2	21.975411406704524	17	r	enc	PHO
2	9.981073941162613	19	r	enc	PHO
2	15.521010879028099	23	r	enc	PHO
2	2.409071668509311	23	r	enc	PHO
2	19.412956480060966	25	r	enc	PHO
2	18.477545094829317	27	r	enc	PHO
2	21.259338724436155	28	r	enc	PHO
2	12.06168363886506	29	r	enc	PHO
2	23.003797323391623	30	r	enc	PHO
2	16.396074096721982	31	r	enc	PHO
2	9.083988351555194	31	r	enc	PHO
2	11.900227960281883	35	r	enc	PHO
2	22.2594162179532	37	r	enc	PHO
2	14.215887655882113	38	r	enc	PHO
2	19.98316096897045	39	r	enc	PHO
2	14.378155345832527	40	r	enc	PHO
2	20.498688790528334	41	r	enc	PHO
2	14.816748514313057	42	r	enc	PHO
2	22.656398023402726	43	r	enc	PHO
2	9.288459018819077	44	r	enc	PHO
2	16.422611959287334	45	r	enc	PHO
2	11.467963453749608	51	r	enc	PHO
2	3.085192388619455	51	r	enc	PHO
2	19.890363440400996	52	r	enc	PHO
2	18.753112158902262	54	r	enc	PHO
2	13.51876426011526	55	r	enc	PHO
2	23.97861388652697	56	r	enc	PHO
2	15.750661819519461	57	r	enc	PHO
2	6.171424020701807	1	r	ret	PHO
2	10.80133846427444	2	r	ret	PHO
2	15.69055032914928	3	r	ret	PHO
2	20.474506473291427	5	r	ret	PHO
2	21.472883016128737	6	r	ret	PHO
2	14.770831961221047	7	r	ret	PHO
2	29.092649823540352	8	r	ret	PHO
2	9.02690242139853	9	r	ret	PHO
2	26.30963963854748	11	r	ret	PHO
2	7.959144193048518	14	r	ret	PHO
2	21.56346708026772	17	r	ret	PHO
2	14.41413795217934	18	r	ret	PHO
2	11.945092405338583	23	r	ret	PHO
2	4.254449245075725	23	r	ret	PHO
2	2.118800025191066	23	r	ret	PHO
2	22.44204836309215	25	r	ret	PHO
2	21.317404976355252	28	r	ret	PHO
2	14.250114963346578	29	r	ret	PHO
2	23.889181294874266	30	r	ret	PHO
2	8.59032302056169	34	r	ret	PHO
2	13.177313045762158	35	r	ret	PHO
2	22.12941344885066	37	r	ret	PHO
2	16.45451885204391	38	r	ret	PHO
2	19.082459301782787	39	r	ret	PHO
2	15.968635474445758	40	r	ret	PHO
2	14.189591374749716	42	r	ret	PHO
2	22.78959116312273	43	r	ret	PHO
2	10.458541911101484	44	r	ret	PHO
2	8.232305612374477	45	r	ret	PHO
2	12.988265335372065	50	r	ret	PHO
2	17.79818505881379	51	r	ret	PHO
2	15.203465648259296	53	r	ret	PHO
2	18.82464492214584	54	r	ret	PHO
2	14.96348265013685	55	r	ret	PHO
2	24.63856990246589	56	r	ret	PHO
2	16.314138151668875	57	r	ret	PHO
2	26.54806125469025	1	r	t1_	res
2	6.257359000527356	2	r	t1_	res
2	16.452107750304492	5	r	t1_	res
2	3.018168800189952	6	r	t1_	res
2	18.80923639911398	7	r	t1_	res
2	6.944439863867722	9	r	t1_	res
2	9.772637853221982	10	r	t1_	res
2	19.202741868849074	12	r	t1_	res
2	17.93873562314298	15	r	t1_	res
2	15.545630245122126	17	r	t1_	res
2	13.87728257109914	19	r	t1_	res
2	8.69558561712007	22	r	t1_	res
2	14.146940784694802	23	r	t1_	res
2	13.49760030783637	26	r	t1_	res
2	18.905512974831872	29	r	t1_	res
2	7.197250414483286	30	r	t1_	res
2	13.985759811618747	32	r	t1_	res
2	5.409619926006564	34	r	t1_	res
2	20.41262449260127	36	r	t1_	res
2	16.848760317867455	42	r	t1_	res
2	8.250256442308133	44	r	t1_	res
2	10.006986852036556	45	r	t1_	res
2	11.728029698565956	47	r	t1_	res
2	26.548061254690253	1	r	t2_	res
2	6.257359000527355	2	r	t2_	res
2	16.452107750304492	5	r	t2_	res
2	3.0181688001899514	6	r	t2_	res
2	18.809236399113974	7	r	t2_	res
2	6.944439863867726	9	r	t2_	res
2	9.772637853221983	10	r	t2_	res
2	19.20274186884908	12	r	t2_	res
2	17.938735623142975	15	r	t2_	res
2	15.54563024512212	17	r	t2_	res
2	13.877282571099139	19	r	t2_	res
2	8.695585617120072	22	r	t2_	res
2	14.1469407846948	23	r	t2_	res
2	13.497600307836368	26	r	t2_	res
2	18.905512974831876	29	r	t2_	res
2	7.197250414483287	30	r	t2_	res
2	13.985759811618749	32	r	t2_	res
2	5.409619926006566	34	r	t2_	res
2	20.41262449260128	36	r	t2_	res
2	16.84876031786746	42	r	t2_	res
2	8.250256442308135	44	r	t2_	res
2	10.006986852036556	45	r	t2_	res
2	11.728029698565956	47	r	t2_	res
2	26.54806125469025	1	r	t3_	res
2	6.257359000527356	2	r	t3_	res
2	16.45210775030449	5	r	t3_	res
2	3.0181688001899514	6	r	t3_	res
2	18.809236399113985	7	r	t3_	res
2	6.9444398638677205	9	r	t3_	res
2	9.772637853221983	10	r	t3_	res
2	19.202741868849074	12	r	t3_	res
2	17.938735623142964	15	r	t3_	res
2	15.545630245122126	17	r	t3_	res
2	13.877282571099135	19	r	t3_	res
2	8.695585617120075	22	r	t3_	res
2	14.1469407846948	23	r	t3_	res
2	13.49760030783637	26	r	t3_	res
2	18.905512974831872	29	r	t3_	res
2	7.197250414483285	30	r	t3_	res
2	13.98575981161875	32	r	t3_	res
2	5.409619926006563	34	r	t3_	res
2	20.412624492601275	36	r	t3_	res
2	16.84876031786746	42	r	t3_	res
2	8.250256442308139	44	r	t3_	res
2	10.006986852036555	45	r	t3_	res
2	11.728029698565958	47	r	t3_	res
2	15.529997695076258	3	r	enc	SEM
2	19.264885377308214	4	r	enc	SEM
2	18.107621568552908	6	r	enc	SEM
2	17.982940177809606	8	r	enc	SEM
2	27.828883135608542	9	r	enc	SEM
2	13.879002636198097	10	r	enc	SEM
2	19.47509342660276	11	r	enc	SEM
2	14.184491557679902	12	r	enc	SEM
2	10.868903928269571	13	r	enc	SEM
2	15.285060710636241	15	r	enc	SEM
2	14.130247364816716	16	r	enc	SEM
2	14.043220812860806	17	r	enc	SEM
2	2.384230689396434	18	r	enc	SEM
2	9.466798274712843	20	r	enc	SEM
2	15.857649197533169	23	r	enc	SEM
2	14.265779536384128	24	r	enc	SEM
2	17.07163963117414	27	r	enc	SEM
2	3.1848980211246407	27	r	enc	SEM
2	23.548189834376625	28	r	enc	SEM
2	22.580044136155273	30	r	enc	SEM
2	14.477209116908615	33	r	enc	SEM
2	11.607958829209052	35	r	enc	SEM
2	18.537798122606297	36	r	enc	SEM
2	17.87921338681126	37	r	enc	SEM
2	19.12238942988081	39	r	enc	SEM
2	23.98782727263401	40	r	enc	SEM
2	10.193294564940494	41	r	enc	SEM
2	8.23324118140803	47	r	enc	SEM
2	14.446888932923178	48	r	enc	SEM
2	12.304561599441142	49	r	enc	SEM
2	4.907313864204412	50	r	enc	SEM
2	13.238057177313435	51	r	enc	SEM
2	12.271214617862416	52	r	enc	SEM
2	22.492671034676988	53	r	enc	SEM
2	21.255473555071138	54	r	enc	SEM
2	11.427585010793342	1	r	ret	SEM
2	10.147428866788879	3	r	ret	SEM
2	17.788154756395798	4	r	ret	SEM
2	16.187195363153425	5	r	ret	SEM
2	18.097255731574872	6	r	ret	SEM
2	23.127432147364562	9	r	ret	SEM
2	16.547885608308157	11	r	ret	SEM
2	14.028334028067844	12	r	ret	SEM
2	6.996723310084783	13	r	ret	SEM
2	16.946937272242074	15	r	ret	SEM
2	13.538534941656057	16	r	ret	SEM
2	8.223614597350906	17	r	ret	SEM
2	12.114276696963222	18	r	ret	SEM
2	4.412629209089459	19	r	ret	SEM
2	9.806264164259096	20	r	ret	SEM
2	16.080212114540945	23	r	ret	SEM
2	10.819204024012649	24	r	ret	SEM
2	2.9891608029270538	24	r	ret	SEM
2	7.391371067031634	25	r	ret	SEM
2	15.946275822589213	27	r	ret	SEM
2	20.812052320475974	28	r	ret	SEM
2	12.090109327973941	29	r	ret	SEM
2	16.278263766383194	30	r	ret	SEM
2	14.018569283960444	33	r	ret	SEM
2	13.224222527355217	34	r	ret	SEM
2	19.845303940497605	36	r	ret	SEM
2	18.704127803514183	37	r	ret	SEM
2	2.683477344200115	38	r	ret	SEM
2	17.038109029357265	39	r	ret	SEM
2	13.457003041927965	40	r	ret	SEM
2	12.841496994712791	41	r	ret	SEM
2	4.475513420532541	42	r	ret	SEM
2	2.9983303107772405	45	r	ret	SEM
2	7.421801641136688	47	r	ret	SEM
2	2.4711283018711927	50	r	ret	SEM
2	11.56828060457219	51	r	ret	SEM
2	20.69041142796729	53	r	ret	SEM
2	18.390688877352215	54	r	ret	SEM
2	7.737208887312195	1	w	enc	GLO
2	20.33636251813058	4	w	enc	GLO
2	13.95037403254766	5	w	enc	GLO
2	3.607493746971369	12	w	enc	GLO
2	15.134770226828293	13	w	enc	GLO
2	11.738451961933956	14	w	enc	GLO
2	17.243718711405137	15	w	enc	GLO
2	16.587661035307804	16	w	enc	GLO
2	14.470345754320702	24	w	enc	GLO
2	32.30729525614547	26	w	enc	GLO
2	15.68682566612052	27	w	enc	GLO
2	23.57647456651784	29	w	enc	GLO
2	16.781608599319608	31	w	enc	GLO
2	14.299571144820494	32	w	enc	GLO
2	17.03611796753311	40	w	enc	GLO
2	9.755037752453875	43	w	enc	GLO
2	21.56430984398446	46	w	enc	GLO
2	14.98111938983311	47	w	enc	GLO
2	23.632557189379146	48	w	enc	GLO
2	19.834573102356295	49	w	enc	GLO
2	18.837557892515047	51	w	enc	GLO
2	18.336444483878324	52	w	enc	GLO
2	18.442762788310286	54	w	enc	GLO
2	9.902944328481523	1	w	ret	GLO
2	13.964739845258785	2	w	ret	GLO
2	20.719128369411106	4	w	ret	GLO
2	11.47298982411172	5	w	ret	GLO
2	6.440589491911363	11	w	ret	GLO
2	14.01792856204846	13	w	ret	GLO
2	14.122040978175644	14	w	ret	GLO
2	18.11918485501649	15	w	ret	GLO
2	7.816947184075539	16	w	ret	GLO
2	9.282072935354336	19	w	ret	GLO
2	17.323319472611388	23	w	ret	GLO
2	16.743273018600814	24	w	ret	GLO
2	33.36224795846631	26	w	ret	GLO
2	14.552388923794378	27	w	ret	GLO
2	21.74913531104798	29	w	ret	GLO
2	22.1918156207349	33	w	ret	GLO
2	15.098649253992697	34	w	ret	GLO
2	6.325583701855488	36	w	ret	GLO
2	15.003831222535883	37	w	ret	GLO
2	3.8534018940908776	39	w	ret	GLO
2	14.853696070112665	44	w	ret	GLO
2	11.568913815448456	46	w	ret	GLO
2	12.442870077548934	47	w	ret	GLO
2	18.259541452037624	48	w	ret	GLO
2	3.6466530205279466	48	w	ret	GLO
2	20.859660882666386	49	w	ret	GLO
2	10.681425787941716	50	w	ret	GLO
2	17.369314203460057	51	w	ret	GLO
2	18.871791303634982	52	w	ret	GLO
2	19.57174997484896	54	w	ret	GLO
2	10.053917608852014	1	w	enc	LOC
2	21.074890901174506	2	w	enc	LOC
2	14.230721174924835	3	w	enc	LOC
2	12.319206761905194	4	w	enc	LOC
2	19.23029226113105	5	w	enc	LOC
2	4.075224440623854	9	w	enc	LOC
2	17.55284019294002	10	w	enc	LOC
2	18.629122605599086	12	w	enc	LOC
2	14.954895790131106	20	w	enc	LOC
2	14.35346334086824	22	w	enc	LOC
2	20.329569934744654	23	w	enc	LOC
2	18.515855741102865	24	w	enc	LOC
2	16.5863953911372	25	w	enc	LOC
2	22.310700909665748	26	w	enc	LOC
2	18.298328844747736	27	w	enc	LOC
2	19.342371386754206	35	w	enc	LOC
2	11.689097220419969	36	w	enc	LOC
2	21.539964034511392	37	w	enc	LOC
2	18.00269677279167	38	w	enc	LOC
2	13.083543252878805	39	w	enc	LOC
2	22.18053336147055	40	w	enc	LOC
2	14.513801709988579	41	w	enc	LOC
2	14.776060760644661	43	w	enc	LOC
2	21.36067194441717	44	w	enc	LOC
2	12.825260870202323	45	w	enc	LOC
2	11.085825071601182	46	w	enc	LOC
2	22.672256983076604	2	w	ret	LOC
2	15.088400379475312	3	w	ret	LOC
2	20.52201784553857	5	w	ret	LOC
2	11.292218918123941	6	w	ret	LOC
2	18.334408155385344	10	w	ret	LOC
2	5.598066301509834	15	w	ret	LOC
2	9.436579320434666	19	w	ret	LOC
2	13.518445328811413	22	w	ret	LOC
2	20.84261935981233	23	w	ret	LOC
2	19.626418481367047	24	w	ret	LOC
2	16.097194915897866	25	w	ret	LOC
2	21.11684127880849	26	w	ret	LOC
2	16.7846498498459	28	w	ret	LOC
2	13.747448548116175	30	w	ret	LOC
2	17.64242064369371	34	w	ret	LOC
2	19.0918500772015	35	w	ret	LOC
2	13.775433674050527	36	w	ret	LOC
2	21.7393057422974	37	w	ret	LOC
2	14.393334179144603	40	w	ret	LOC
2	4.1511675182764805	42	w	ret	LOC
2	14.558831629960888	43	w	ret	LOC
2	19.666907896298778	44	w	ret	LOC
2	10.567567364436128	45	w	ret	LOC
2	13.034602020429746	1	w	enc	PHO
2	11.451188741371814	2	w	enc	PHO
2	16.20618412946004	3	w	enc	PHO
2	12.966252498160118	4	w	enc	PHO
2	22.830571751158804	5	w	enc	PHO
2	9.878970508201558	6	w	enc	PHO
2	16.130665960486525	7	w	enc	PHO
2	22.702705727777474	8	w	enc	PHO
2	15.422049644866684	11	w	enc	PHO
2	13.92775088664488	12	w	enc	PHO
2	13.763926291380967	14	w	enc	PHO
2	19.103664831837875	15	w	enc	PHO
2	18.718848997964677	17	w	enc	PHO
2	9.573563815851498	19	w	enc	PHO
2	15.324303310137513	20	w	enc	PHO
2	16.991551139758904	22	w	enc	PHO
2	15.112668601839248	25	w	enc	PHO
2	12.794327557089007	26	w	enc	PHO
2	16.45747855222317	27	w	enc	PHO
2	24.354430108595515	28	w	enc	PHO
2	15.86378570303548	29	w	enc	PHO
2	16.354461213695	30	w	enc	PHO
2	14.162089384854099	31	w	enc	PHO
2	4.58702709640849	36	w	enc	PHO
2	13.708193067762402	37	w	enc	PHO
2	7.140881563882022	37	w	enc	PHO
2	14.012508416558838	38	w	enc	PHO
2	2.60092034741764	39	w	enc	PHO
2	14.253576601771869	40	w	enc	PHO
2	14.994833998865241	42	w	enc	PHO
2	18.874883634918874	43	w	enc	PHO
2	10.288593685576002	44	w	enc	PHO
2	15.374155833660101	51	w	enc	PHO
2	14.506604468964744	53	w	enc	PHO
2	13.0810693523453	56	w	enc	PHO
2	15.838445493870353	57	w	enc	PHO
2	14.094415719604712	1	w	ret	PHO
2	16.536588675084474	3	w	ret	PHO
2	23.976269926181505	5	w	ret	PHO
2	14.097223358874276	7	w	ret	PHO
2	20.828254898248296	8	w	ret	PHO
2	20.50444821981705	9	w	ret	PHO
2	14.483007847110501	12	w	ret	PHO
2	11.619027389194233	14	w	ret	PHO
2	16.692883689364898	15	w	ret	PHO
2	9.406954253855675	18	w	ret	PHO
2	11.700220727028725	19	w	ret	PHO
2	19.03510103474821	22	w	ret	PHO
2	12.386689628934516	23	w	ret	PHO
2	9.179159226789759	24	w	ret	PHO
2	8.315065762035104	25	w	ret	PHO
2	11.892301670334854	26	w	ret	PHO
2	15.10633258579704	27	w	ret	PHO
2	27.649631484648488	28	w	ret	PHO
2	16.716378147822976	30	w	ret	PHO
2	23.473749292692464	31	w	ret	PHO
2	12.93965220057012	33	w	ret	PHO
2	13.360418128077079	35	w	ret	PHO
2	13.270913436693546	37	w	ret	PHO
2	2.8572888271765393	38	w	ret	PHO
2	2.393089340429512	39	w	ret	PHO
2	14.241626808248412	40	w	ret	PHO
2	23.182714798385437	41	w	ret	PHO
2	12.666024910743651	42	w	ret	PHO
2	10.804890332098214	43	w	ret	PHO
2	10.302351442372325	44	w	ret	PHO
2	12.520271917161958	48	w	ret	PHO
2	10.89065430564514	51	w	ret	PHO
2	16.612847352190034	53	w	ret	PHO
2	16.818973698772897	54	w	ret	PHO
2	16.970084080076372	55	w	ret	PHO
2	15.589023090670086	56	w	ret	PHO
2	14.247260241983351	57	w	ret	PHO
2	12.08836788511372	1	w	t1_	res
2	16.10970741834919	3	w	t1_	res
2	21.515175283169675	4	w	t1_	res
2	20.347461493342113	5	w	t1_	res
2	12.408104552723394	8	w	t1_	res
2	12.16695612933481	9	w	t1_	res
2	8.789897764200322	11	w	t1_	res
2	18.918241399268908	12	w	t1_	res
2	6.108977832631136	13	w	t1_	res
2	12.71822299956049	14	w	t1_	res
2	23.692326789869245	15	w	t1_	res
2	16.179007949477228	18	w	t1_	res
2	15.793218387745872	19	w	t1_	res
2	13.040597515068537	22	w	t1_	res
2	22.088712424567785	23	w	t1_	res
2	9.951993110533742	27	w	t1_	res
2	2.158291923448488	28	w	t1_	res
2	19.94747966732498	30	w	t1_	res
2	16.327407071805666	32	w	t1_	res
2	2.0806778987482244	33	w	t1_	res
2	12.97535184516543	39	w	t1_	res
2	18.343394976089183	41	w	t1_	res
2	5.357631754275707	42	w	t1_	res
2	15.93357573050609	47	w	t1_	res
2	12.088367885113717	1	w	t2_	res
2	16.109707418349192	3	w	t2_	res
2	21.51517528316968	4	w	t2_	res
2	20.347461493342113	5	w	t2_	res
2	12.408104552723392	8	w	t2_	res
2	12.166956129334805	9	w	t2_	res
2	8.789897764200324	11	w	t2_	res
2	18.91824139926891	12	w	t2_	res
2	6.108977832631137	13	w	t2_	res
2	12.718222999560501	14	w	t2_	res
2	23.692326789869252	15	w	t2_	res
2	16.17900794947722	18	w	t2_	res
2	15.793218387745872	19	w	t2_	res
2	13.040597515068535	22	w	t2_	res
2	22.088712424567785	23	w	t2_	res
2	9.951993110533744	27	w	t2_	res
2	2.1582919234484885	28	w	t2_	res
2	19.947479667324973	30	w	t2_	res
2	16.32740707180567	32	w	t2_	res
2	2.080677898748225	33	w	t2_	res
2	12.97535184516543	39	w	t2_	res
2	18.34339497608919	41	w	t2_	res
2	5.357631754275708	42	w	t2_	res
2	15.933575730506103	47	w	t2_	res
2	12.088367885113714	1	w	t3_	res
2	16.109707418349203	3	w	t3_	res
2	21.515175283169675	4	w	t3_	res
2	20.34746149334212	5	w	t3_	res
2	12.408104552723396	8	w	t3_	res
2	12.166956129334807	9	w	t3_	res
2	8.789897764200322	11	w	t3_	res
2	18.918241399268922	12	w	t3_	res
2	6.108977832631133	13	w	t3_	res
2	12.718222999560496	14	w	t3_	res
2	23.69232678986925	15	w	t3_	res
2	16.179007949477224	18	w	t3_	res
2	15.793218387745865	19	w	t3_	res
2	13.04059751506853	22	w	t3_	res
2	22.088712424567785	23	w	t3_	res
2	9.951993110533744	27	w	t3_	res
2	2.1582919234484876	28	w	t3_	res
2	19.947479667324973	30	w	t3_	res
2	16.327407071805663	32	w	t3_	res
2	2.0806778987482257	33	w	t3_	res
2	12.975351845165429	39	w	t3_	res
2	18.343394976089197	41	w	t3_	res
2	5.357631754275707	42	w	t3_	res
2	15.93357573050609	47	w	t3_	res
2	12.098574362449384	1	w	enc	SEM
2	12.917576478093386	3	w	enc	SEM
2	22.454684009073492	4	w	enc	SEM
2	8.933918215531628	5	w	enc	SEM
2	16.723084733740098	6	w	enc	SEM
2	2.2410398800872433	7	w	enc	SEM
2	9.853954519291975	9	w	enc	SEM
2	2.905153509975406	11	w	enc	SEM
2	13.613642202123128	12	w	enc	SEM
2	20.91567485016463	14	w	enc	SEM
2	15.896421868772757	16	w	enc	SEM
2	11.668187261696373	22	w	enc	SEM
2	15.3609562706968	23	w	enc	SEM
2	10.947510220403304	25	w	enc	SEM
2	17.328789404762478	26	w	enc	SEM
2	25.567106648367986	29	w	enc	SEM
2	12.450372704325567	34	w	enc	SEM
2	15.804576613585956	38	w	enc	SEM
2	15.241767833782863	39	w	enc	SEM
2	18.390916346269375	41	w	enc	SEM
2	11.095266960587931	42	w	enc	SEM
2	8.283952142048138	43	w	enc	SEM
2	15.249533298795319	45	w	enc	SEM
2	9.68456435713578	46	w	enc	SEM
2	8.421559772026322	48	w	enc	SEM
2	11.050012587614987	49	w	enc	SEM
2	16.38246900351908	50	w	enc	SEM
2	17.80199844297676	51	w	enc	SEM
2	15.096936121379217	52	w	enc	SEM
2	15.223881960406725	53	w	enc	SEM
2	23.59211476399592	55	w	enc	SEM
2	16.38029834866282	56	w	enc	SEM
2	9.277692215595795	2	w	ret	SEM
2	11.185212975811154	3	w	ret	SEM
2	23.08108893797939	4	w	ret	SEM
2	9.589216414036882	5	w	ret	SEM
2	16.132561475018985	6	w	ret	SEM
2	21.268581598354288	9	w	ret	SEM
2	10.791737253085843	10	w	ret	SEM
2	8.912432218423527	11	w	ret	SEM
2	13.763623219929734	12	w	ret	SEM
2	4.390570974973917	13	w	ret	SEM
2	18.0825197616442	14	w	ret	SEM
2	6.729724892703861	15	w	ret	SEM
2	15.038176112867125	16	w	ret	SEM
2	14.656276203376454	17	w	ret	SEM
2	6.594385189809271	18	w	ret	SEM
2	12.933497119987079	22	w	ret	SEM
2	11.665772598612454	23	w	ret	SEM
2	5.768248794657088	24	w	ret	SEM
2	8.794091317122737	25	w	ret	SEM
2	19.329450749920845	26	w	ret	SEM
2	21.812380374675822	29	w	ret	SEM
2	16.039785177482486	32	w	ret	SEM
2	14.271759754288349	34	w	ret	SEM
2	15.502367125274027	38	w	ret	SEM
2	17.257268577840076	41	w	ret	SEM
2	10.487342360437495	42	w	ret	SEM
2	12.647788518046598	43	w	ret	SEM
2	7.750932666070942	43	w	ret	SEM
2	4.701066229402687	43	w	ret	SEM
2	7.566378035604044	44	w	ret	SEM
2	9.315662574010812	46	w	ret	SEM
2	12.191079394819111	49	w	ret	SEM
2	16.387813752715118	50	w	ret	SEM
2	12.986454760124765	52	w	ret	SEM
2	20.6000451348323	55	w	ret	SEM
3	8.888368296374567	1	r	enc	GLO
3	13.277862130946293	2	r	enc	GLO
3	15.944865635605481	6	r	enc	GLO
3	8.303656837344079	11	r	enc	GLO
3	15.180619400257417	13	r	enc	GLO
3	29.66719958162024	16	r	enc	GLO
3	12.487897431787527	18	r	enc	GLO
3	15.839182064053519	21	r	enc	GLO
3	9.748620678335914	22	r	enc	GLO
3	15.43187423674806	25	r	enc	GLO
3	17.5848348308742	26	r	enc	GLO
3	14.90292032006713	28	r	enc	GLO
3	16.157586290364378	30	r	enc	GLO
3	12.140957843841134	34	r	enc	GLO
3	8.951412382072878	35	r	enc	GLO
3	19.235916382670293	36	r	enc	GLO
3	20.909687516462302	39	r	enc	GLO
3	22.026626051440182	42	r	enc	GLO
3	10.93103986153425	45	r	enc	GLO
3	9.632506348806016	48	r	enc	GLO
3	8.836591764208066	49	r	enc	GLO
3	14.175936811450596	50	r	enc	GLO
3	12.624627052175	2	r	ret	GLO
3	7.57220989322478	2	r	ret	GLO
3	13.305363940046398	3	r	ret	GLO
3	11.306294767712696	6	r	ret	GLO
3	16.353736727261325	7	r	ret	GLO
3	11.181061921223549	9	r	ret	GLO
3	4.095328302742412	11	r	ret	GLO
3	19.003491111148424	12	r	ret	GLO
3	16.776992734975185	13	r	ret	GLO
3	17.69818216276356	14	r	ret	GLO
3	5.888857094644115	14	r	ret	GLO
3	27.621793802759072	17	r	ret	GLO
3	10.453180747501012	19	r	ret	GLO
3	12.020387177703938	22	r	ret	GLO
3	11.548710399037498	23	r	ret	GLO
3	16.283783890946573	27	r	ret	GLO
3	17.425737597968865	30	r	ret	GLO
3	16.484905967265817	31	r	ret	GLO
3	4.206856125684935	34	r	ret	GLO
3	12.047537203177445	35	r	ret	GLO
3	8.98399774410459	36	r	ret	GLO
3	22.285950758191294	37	r	ret	GLO
3	8.879920027416556	39	r	ret	GLO
3	22.163458883396668	40	r	ret	GLO
3	22.978062591087703	41	r	ret	GLO
3	15.679491789369845	42	r	ret	GLO
3	9.564337050000882	45	r	ret	GLO
3	10.960299894782384	46	r	ret	GLO
3	9.203365507194594	50	r	ret	GLO
3	12.099924907707521	51	r	ret	GLO
3	7.217165720005141	53	r	ret	GLO
3	13.171500701556619	1	r	enc	LOC
3	15.1999995301395	2	r	enc	LOC
3	9.513752332776203	3	r	enc	LOC
3	17.627523533977822	4	r	enc	LOC
3	14.46677369816214	6	r	enc	LOC
3	13.382854411336718	9	r	enc	LOC
3	12.863898561671602	10	r	enc	LOC
3	28.827357068389315	14	r	enc	LOC
3	10.833955473026668	18	r	enc	LOC
3	23.00883981202444	22	r	enc	LOC
3	12.5651701280898	24	r	enc	LOC
3	15.313729394509178	26	r	enc	LOC
3	24.68801820597246	27	r	enc	LOC
3	12.879927278355884	28	r	enc	LOC
3	4.466170068565198	30	r	enc	LOC
3	10.519916853206984	32	r	enc	LOC
3	8.059475658225185	35	r	enc	LOC
3	15.424233773063207	36	r	enc	LOC
3	17.07803969534661	37	r	enc	LOC
3	17.983142462736406	39	r	enc	LOC
3	4.4278417971830555	42	r	enc	LOC
3	13.411017402645742	43	r	enc	LOC
3	7.326277463851488	44	r	enc	LOC
3	6.376487139750794	45	r	enc	LOC
3	13.996672129693756	46	r	enc	LOC
3	11.068079408607952	1	r	ret	LOC
3	14.715495637295506	2	r	ret	LOC
3	16.973068605295154	4	r	ret	LOC
3	14.547224495980325	6	r	ret	LOC
3	5.562555655973473	8	r	ret	LOC
3	13.252295679788578	9	r	ret	LOC
3	10.73203296517567	10	r	ret	LOC
3	8.876314973198628	11	r	ret	LOC
3	10.45681865867882	12	r	ret	LOC
3	8.446732507013664	15	r	ret	LOC
3	15.852815278476383	19	r	ret	LOC
3	3.2292773123313743	23	r	ret	LOC
3	12.190187128776865	24	r	ret	LOC
3	28.909350590757853	27	r	ret	LOC
3	24.448272030254355	30	r	ret	LOC
3	17.656169180599363	36	r	ret	LOC
3	17.055296414496173	37	r	ret	LOC
3	15.132802034614189	38	r	ret	LOC
3	20.353575974514346	39	r	ret	LOC
3	4.942975520808063	42	r	ret	LOC
3	6.95491249715377	44	r	ret	LOC
3	11.327984557460736	46	r	ret	LOC
3	10.21701305678873	46	r	ret	LOC
3	15.902200237373638	1	r	enc	PHO
3	16.269483749379933	2	r	enc	PHO
3	12.184642370182843	3	r	enc	PHO
3	14.85050713804616	4	r	enc	PHO
3	13.025270192012272	5	r	enc	PHO
3	11.441828078715599	6	r	enc	PHO
3	15.290036126868761	8	r	enc	PHO
3	16.179523387954266	9	r	enc	PHO
3	14.483009754801637	10	r	enc	PHO
3	19.446165405904686	11	r	enc	PHO
3	19.62198652093278	14	r	enc	PHO
3	5.781019249472759	15	r	enc	PHO
3	19.57689193058413	17	r	enc	PHO
3	8.265415871851618	22	r	enc	PHO
3	7.8058731288465015	24	r	enc	PHO
3	13.861105335523243	26	r	enc	PHO
3	15.9328602483606	28	r	enc	PHO
3	16.683915449943555	30	r	enc	PHO
3	10.803447057382392	31	r	enc	PHO
3	14.555606292468703	33	r	enc	PHO
3	23.506666958932293	35	r	enc	PHO
3	16.69910015965724	37	r	enc	PHO
3	9.206381408482358	38	r	enc	PHO
3	11.64637036886402	39	r	enc	PHO
3	13.712344952785973	41	r	enc	PHO
3	18.154720535868485	42	r	enc	PHO
3	13.70122537286392	44	r	enc	PHO
3	16.141415426901617	45	r	enc	PHO
3	19.21399539957401	48	r	enc	PHO
3	14.3702356677662	50	r	enc	PHO
3	13.31687025491655	51	r	enc	PHO
3	8.870118762013295	54	r	enc	PHO
3	8.135388591448201	55	r	enc	PHO
3	3.803092664897732	56	r	enc	PHO
3	22.126779329474427	57	r	enc	PHO
3	13.847220170179387	1	r	ret	PHO
3	15.797108400095535	2	r	ret	PHO
3	15.032814607752654	3	r	ret	PHO
3	7.834893157875909	4	r	ret	PHO
3	13.553741530500726	5	r	ret	PHO
3	12.649612421745662	6	r	ret	PHO
3	16.689696506055057	7	r	ret	PHO
3	15.227365881175364	8	r	ret	PHO
3	19.24406683153754	9	r	ret	PHO
3	13.57383608956496	10	r	ret	PHO
3	15.439829586886937	11	r	ret	PHO
3	10.65532769985555	12	r	ret	PHO
3	21.67478591596409	13	r	ret	PHO
3	17.447341340118857	16	r	ret	PHO
3	16.586899055552713	17	r	ret	PHO
3	8.453921082750586	22	r	ret	PHO
3	7.673401815595107	24	r	ret	PHO
3	11.689171750404963	26	r	ret	PHO
3	3.738000835348042	27	r	ret	PHO
3	11.593038718144353	28	r	ret	PHO
3	11.093638144482426	29	r	ret	PHO
3	15.257831040697111	30	r	ret	PHO
3	29.480820706379912	31	r	ret	PHO
3	17.527515550565937	34	r	ret	PHO
3	20.93610173628547	35	r	ret	PHO
3	9.838594639939922	37	r	ret	PHO
3	9.86938421476821	38	r	ret	PHO
3	13.65734198174231	39	r	ret	PHO
3	2.563108872984197	39	r	ret	PHO
3	9.397270215346168	40	r	ret	PHO
3	20.347881191958454	42	r	ret	PHO
3	11.85128591578557	44	r	ret	PHO
3	15.682773029679934	45	r	ret	PHO
3	17.013429468032516	48	r	ret	PHO
3	2.2526108564185976	49	r	ret	PHO
3	17.735386254169043	50	r	ret	PHO
3	11.076283893503318	51	r	ret	PHO
3	18.27466315414734	53	r	ret	PHO
3	7.929678419150982	54	r	ret	PHO
3	7.409914540732684	55	r	ret	PHO
3	20.57650303789817	57	r	ret	PHO
3	13.038343056173076	1	r	t1_	res
3	11.594307251725473	2	r	t1_	res
3	17.326991140189545	4	r	t1_	res
3	14.83621394984843	5	r	t1_	res
3	15.33210215824152	6	r	t1_	res
3	20.6944401981408	7	r	t1_	res
3	24.572120209433038	9	r	t1_	res
3	5.184065273689421	11	r	t1_	res
3	14.922225000295464	12	r	t1_	res
3	12.83608336100563	13	r	t1_	res
3	14.647625611451252	14	r	t1_	res
3	13.199011845832596	15	r	t1_	res
3	19.885561454912057	16	r	t1_	res
3	10.94301734094562	18	r	t1_	res
3	18.34246171004426	19	r	t1_	res
3	25.691569960243697	21	r	t1_	res
3	19.52120214966965	24	r	t1_	res
3	2.0905081695485075	27	r	t1_	res
3	20.860530989729636	28	r	t1_	res
3	17.803554632992384	29	r	t1_	res
3	11.733673107593544	32	r	t1_	res
3	13.527789826139943	34	r	t1_	res
3	19.311925781509267	35	r	t1_	res
3	12.136615407821255	36	r	t1_	res
3	15.627874157794972	39	r	t1_	res
3	5.89892159626899	40	r	t1_	res
3	20.896903572044344	44	r	t1_	res
3	3.2511851927027995	46	r	t1_	res
3	17.469254558873182	47	r	t1_	res
3	6.553998672763269	48	r	t1_	res
3	13.038343056173078	1	r	t2_	res
3	11.594307251725473	2	r	t2_	res
3	17.32699114018955	4	r	t2_	res
3	14.836213949848435	5	r	t2_	res
3	15.33210215824152	6	r	t2_	res
3	20.694440198140793	7	r	t2_	res
3	24.57212020943303	9	r	t2_	res
3	5.184065273689423	11	r	t2_	res
3	14.922225000295462	12	r	t2_	res
3	12.836083361005617	13	r	t2_	res
3	14.647625611451248	14	r	t2_	res
3	13.199011845832604	15	r	t2_	res
3	19.885561454912068	16	r	t2_	res
3	10.943017340945616	18	r	t2_	res
3	18.34246171004426	19	r	t2_	res
3	25.691569960243683	21	r	t2_	res
3	19.52120214966965	24	r	t2_	res
3	2.090508169548507	27	r	t2_	res
3	20.86053098972964	28	r	t2_	res
3	17.80355463299238	29	r	t2_	res
3	11.733673107593544	32	r	t2_	res
3	13.527789826139943	34	r	t2_	res
3	19.311925781509263	35	r	t2_	res
3	12.136615407821266	36	r	t2_	res
3	15.627874157794977	39	r	t2_	res
3	5.898921596268993	40	r	t2_	res
3	20.896903572044334	44	r	t2_	res
3	3.251185192702799	46	r	t2_	res
3	17.469254558873185	47	r	t2_	res
3	6.55399867276327	48	r	t2_	res
3	13.038343056173076	1	r	t3_	res
3	11.594307251725473	2	r	t3_	res
3	17.326991140189545	4	r	t3_	res
3	14.836213949848434	5	r	t3_	res
3	15.332102158241518	6	r	t3_	res
3	20.694440198140796	7	r	t3_	res
3	24.57212020943304	9	r	t3_	res
3	5.184065273689423	11	r	t3_	res
3	14.922225000295464	12	r	t3_	res
3	12.836083361005626	13	r	t3_	res
3	14.647625611451245	14	r	t3_	res
3	13.199011845832594	15	r	t3_	res
3	19.88556145491207	16	r	t3_	res
3	10.943017340945618	18	r	t3_	res
3	18.342461710044265	19	r	t3_	res
3	25.691569960243687	21	r	t3_	res
3	19.52120214966964	24	r	t3_	res
3	2.090508169548508	27	r	t3_	res
3	20.860530989729632	28	r	t3_	res
3	17.80355463299238	29	r	t3_	res
3	11.733673107593544	32	r	t3_	res
3	13.527789826139946	34	r	t3_	res
3	19.311925781509263	35	r	t3_	res
3	12.136615407821257	36	r	t3_	res
3	15.627874157794976	39	r	t3_	res
3	5.898921596268991	40	r	t3_	res
3	20.89690357204433	44	r	t3_	res
3	3.2511851927027995	46	r	t3_	res
3	17.469254558873185	47	r	t3_	res
3	6.553998672763271	48	r	t3_	res
3	20.307548108917747	2	r	enc	SEM
3	12.179503014139332	3	r	enc	SEM
3	13.844545241093906	4	r	enc	SEM
3	14.737769766934028	5	r	enc	SEM
3	12.778351401452639	9	r	enc	SEM
3	20.402620438088853	10	r	enc	SEM
3	14.26276120110555	11	r	enc	SEM
3	10.86437474734108	14	r	enc	SEM
3	17.930006757778322	15	r	enc	SEM
3	17.56580955857771	16	r	enc	SEM
3	14.722723505166353	20	r	enc	SEM
3	21.949636177817133	22	r	enc	SEM
3	11.29377392328218	24	r	enc	SEM
3	15.932979627936732	28	r	enc	SEM
3	15.9061553332705	29	r	enc	SEM
3	7.753178019851743	30	r	enc	SEM
3	17.81800077999795	31	r	enc	SEM
3	19.75762369477747	33	r	enc	SEM
3	18.601662361746854	35	r	enc	SEM
3	12.304764514746301	36	r	enc	SEM
3	12.409609307689868	37	r	enc	SEM
3	11.323802733894718	39	r	enc	SEM
3	5.879357982554223	41	r	enc	SEM
3	12.32737489873387	46	r	enc	SEM
3	16.6584693565975	47	r	enc	SEM
3	14.696888034954911	49	r	enc	SEM
3	11.385868596971834	52	r	enc	SEM
3	13.746236954855094	54	r	enc	SEM
3	16.026916435615618	55	r	enc	SEM
3	17.898092586520608	2	r	ret	SEM
3	5.695677012467548	3	r	ret	SEM
3	13.452488390087662	4	r	ret	SEM
3	2.9167906575403024	5	r	ret	SEM
3	12.12945505559845	7	r	ret	SEM
3	12.121628149200289	9	r	ret	SEM
3	22.048091654167848	10	r	ret	SEM
3	14.501372449082242	11	r	ret	SEM
3	3.0053273989311116	11	r	ret	SEM
3	3.62061446096822	12	r	ret	SEM
3	10.74468567891622	13	r	ret	SEM
3	10.905886220027925	14	r	ret	SEM
3	14.902639219778255	15	r	ret	SEM
3	13.893912401003508	20	r	ret	SEM
3	18.896061192566915	23	r	ret	SEM
3	7.366331546850528	24	r	ret	SEM
3	10.404727813740484	26	r	ret	SEM
3	15.827421323647632	29	r	ret	SEM
3	19.857279880119002	30	r	ret	SEM
3	17.483785282992518	31	r	ret	SEM
3	4.663879350873315	33	r	ret	SEM
3	17.58533302270082	35	r	ret	SEM
3	7.271968939692545	37	r	ret	SEM
3	17.900380422622458	39	r	ret	SEM
3	12.68745940663628	46	r	ret	SEM
3	13.163947121570665	47	r	ret	SEM
3	15.62290846514554	49	r	ret	SEM
3	5.077106630482539	50	r	ret	SEM
3	11.13393876497787	52	r	ret	SEM
3	5.91521497988516	53	r	ret	SEM
3	14.244823775423916	55	r	ret	SEM
3	10.807125618088259	2	w	enc	GLO
3	9.531125629801162	3	w	enc	GLO
3	14.861299662365136	4	w	enc	GLO
3	20.975187604931236	5	w	enc	GLO
3	16.112477652597423	7	w	enc	GLO
3	13.548092762905478	8	w	enc	GLO
3	13.320398814811313	9	w	enc	GLO
3	16.205377598800627	11	w	enc	GLO
3	17.393661410586432	13	w	enc	GLO
3	9.930292222071731	21	w	enc	GLO
3	12.237151581412052	22	w	enc	GLO
3	9.775995639672427	25	w	enc	GLO
3	13.825499528873248	26	w	enc	GLO
3	5.641642117698991	28	w	enc	GLO
3	21.66492650308665	30	w	enc	GLO
3	13.746521476671193	31	w	enc	GLO
3	18.317280751165562	32	w	enc	GLO
3	7.3895661226957525	34	w	enc	GLO
3	9.624049530421853	35	w	enc	GLO
3	20.278959073354013	37	w	enc	GLO
3	14.499359726853596	38	w	enc	GLO
3	18.319285962948637	39	w	enc	GLO
3	16.446427812686796	40	w	enc	GLO
3	14.852487612101987	41	w	enc	GLO
3	20.666246686263293	44	w	enc	GLO
3	13.099765512804554	45	w	enc	GLO
3	12.516400931407402	47	w	enc	GLO
3	16.946559254455128	48	w	enc	GLO
3	15.996399784093159	50	w	enc	GLO
3	13.59727666518138	51	w	enc	GLO
3	11.230182773338075	52	w	enc	GLO
3	11.006561653098764	53	w	enc	GLO
3	16.494585103430037	3	w	ret	GLO
3	17.903963346149013	4	w	ret	GLO
3	21.930657145107055	5	w	ret	GLO
3	14.680366248154645	7	w	ret	GLO
3	13.88770638571288	12	w	ret	GLO
3	19.735444439063457	13	w	ret	GLO
3	9.071327426179428	14	w	ret	GLO
3	17.789068030580008	16	w	ret	GLO
3	9.425222907333346	21	w	ret	GLO
3	16.84717214095483	23	w	ret	GLO
3	10.26129023501592	27	w	ret	GLO
3	10.808569325972622	29	w	ret	GLO
3	19.036561573012722	30	w	ret	GLO
3	18.045346605149366	31	w	ret	GLO
3	7.286454894302862	32	w	ret	GLO
3	3.3154638942015637	33	w	ret	GLO
3	19.82174817841451	34	w	ret	GLO
3	10.07967833105401	35	w	ret	GLO
3	13.662304937576899	38	w	ret	GLO
3	21.76416532592899	40	w	ret	GLO
3	13.612066625765296	41	w	ret	GLO
3	19.941222426874635	44	w	ret	GLO
3	16.8942303854737	45	w	ret	GLO
3	9.584129233245028	46	w	ret	GLO
3	7.227385896867122	46	w	ret	GLO
3	18.05607766592082	48	w	ret	GLO
3	15.092160399164294	49	w	ret	GLO
3	11.116430506418844	51	w	ret	GLO
3	9.48725476666195	52	w	ret	GLO
3	4.400221360905215	1	w	enc	LOC
3	13.134937950835193	2	w	enc	LOC
3	20.93965296900053	3	w	enc	LOC
3	18.137150214078385	4	w	enc	LOC
3	12.597702914244106	5	w	enc	LOC
3	13.12656184395903	9	w	enc	LOC
3	10.668048022548497	10	w	enc	LOC
3	9.510515007586385	20	w	enc	LOC
3	9.336941906630578	21	w	enc	LOC
3	12.171676057927364	22	w	enc	LOC
3	11.794008742333927	24	w	enc	LOC
3	19.45528732149805	25	w	enc	LOC
3	12.543788676120892	26	w	enc	LOC
3	8.661308491820217	27	w	enc	LOC
3	15.307981873140118	35	w	enc	LOC
3	18.20824885407632	36	w	enc	LOC
3	13.680090441569243	37	w	enc	LOC
3	18.99709549006902	41	w	enc	LOC
3	17.511656658833203	42	w	enc	LOC
3	11.432046190368217	43	w	enc	LOC
3	16.890469130581877	46	w	enc	LOC
3	7.972664094759125	1	w	ret	LOC
3	9.897907352958429	2	w	ret	LOC
3	20.1205279434803	3	w	ret	LOC
3	17.803100493002187	4	w	ret	LOC
3	12.575780408818234	5	w	ret	LOC
3	20.328943062824443	7	w	ret	LOC
3	4.200128353188113	8	w	ret	LOC
3	10.4583686185142	10	w	ret	LOC
3	14.670014748270644	11	w	ret	LOC
3	4.497072366044917	12	w	ret	LOC
3	16.541578558903034	14	w	ret	LOC
3	9.387333852943488	20	w	ret	LOC
3	8.532567228819458	21	w	ret	LOC
3	11.71244962710172	22	w	ret	LOC
3	10.034017026083138	24	w	ret	LOC
3	21.3324423844365	25	w	ret	LOC
3	13.849218967140125	26	w	ret	LOC
3	25.170841546223237	27	w	ret	LOC
3	19.150273710137395	28	w	ret	LOC
3	17.58100123877613	30	w	ret	LOC
3	15.714452991879682	33	w	ret	LOC
3	20.756145875843796	36	w	ret	LOC
3	13.177033788227908	37	w	ret	LOC
3	18.46674349152711	41	w	ret	LOC
3	14.061795912247536	44	w	ret	LOC
3	18.950426066366333	45	w	ret	LOC
3	16.79292094697021	46	w	ret	LOC
3	19.30544616056832	2	w	enc	PHO
3	8.938311664852607	3	w	enc	PHO
3	13.860581297067277	4	w	enc	PHO
3	12.457325698190155	5	w	enc	PHO
3	12.532795029468739	6	w	enc	PHO
3	16.72331933650671	8	w	enc	PHO
3	19.641154664751028	10	w	enc	PHO
3	16.90837934213284	11	w	enc	PHO
3	3.668278493195548	12	w	enc	PHO
3	5.0399996523835	13	w	enc	PHO
3	8.742398787593043	14	w	enc	PHO
3	10.87325196464778	15	w	enc	PHO
3	14.840453510570224	17	w	enc	PHO
3	15.543919871036804	21	w	enc	PHO
3	3.8991766362352958	23	w	enc	PHO
3	18.291913819032512	24	w	enc	PHO
3	18.431251154112033	25	w	enc	PHO
3	14.61343490088492	28	w	enc	PHO
3	21.03359064227659	29	w	enc	PHO
3	12.81086056222206	30	w	enc	PHO
3	22.299238167558332	31	w	enc	PHO
3	9.610901093091774	35	w	enc	PHO
3	16.871996263497376	36	w	enc	PHO
3	23.28760816528315	37	w	enc	PHO
3	10.543778868161434	38	w	enc	PHO
3	11.874394036440446	40	w	enc	PHO
3	8.491324618757865	41	w	enc	PHO
3	19.609494028855014	42	w	enc	PHO
3	15.058379595704734	43	w	enc	PHO
3	14.6883548149495	44	w	enc	PHO
3	18.684089563365145	45	w	enc	PHO
3	18.85559023736633	47	w	enc	PHO
3	14.147302856904309	48	w	enc	PHO
3	17.26619536672895	49	w	enc	PHO
3	9.212592017326967	51	w	enc	PHO
3	11.558191638442448	53	w	enc	PHO
3	7.909319845619157	54	w	enc	PHO
3	13.207632857110973	55	w	enc	PHO
3	17.715305457696918	57	w	enc	PHO
3	17.410774867129252	2	w	ret	PHO
3	11.217066462148685	3	w	ret	PHO
3	18.706305691294975	4	w	ret	PHO
3	14.20095400946966	8	w	ret	PHO
3	19.255300356188354	9	w	ret	PHO
3	19.967625157181267	10	w	ret	PHO
3	18.282190550978846	11	w	ret	PHO
3	8.34810172091689	14	w	ret	PHO
3	10.125602345780582	19	w	ret	PHO
3	13.527449808885283	22	w	ret	PHO
3	16.25722000014275	25	w	ret	PHO
3	8.234291723553849	28	w	ret	PHO
3	16.988367458852252	29	w	ret	PHO
3	21.67184532752999	30	w	ret	PHO
3	4.156680014148425	30	w	ret	PHO
3	4.723817684012616	31	w	ret	PHO
3	18.07988932459129	33	w	ret	PHO
3	10.206555338228505	40	w	ret	PHO
3	15.299053534264244	41	w	ret	PHO
3	19.318726485785614	42	w	ret	PHO
3	14.941188869484789	43	w	ret	PHO
3	17.850817701457483	48	w	ret	PHO
3	16.51536440488686	49	w	ret	PHO
3	13.963516927789849	50	w	ret	PHO
3	10.052084263674361	51	w	ret	PHO
3	12.27759806931814	53	w	ret	PHO
3	12.664157521909864	54	w	ret	PHO
3	22.715969385624327	3	w	t1_	res
3	14.280230620338665	5	w	t1_	res
3	14.852159766646936	7	w	t1_	res
3	21.736276449217517	8	w	t1_	res
3	23.488297358756963	9	w	t1_	res
3	13.366446777263032	10	w	t1_	res
3	14.876799785828437	12	w	t1_	res
3	15.459994784204756	13	w	t1_	res
3	18.512464433806308	14	w	t1_	res
3	9.77799725730664	15	w	t1_	res
3	11.213905972097539	16	w	t1_	res
3	22.461944933350377	17	w	t1_	res
3	18.299827582289485	18	w	t1_	res
3	17.109031472631994	20	w	t1_	res
3	13.507498829111237	23	w	t1_	res
3	17.250338049878014	24	w	t1_	res
3	16.129559885122585	26	w	t1_	res
3	8.160792067380289	27	w	t1_	res
3	22.23346269201928	28	w	t1_	res
3	7.34468901729955	31	w	t1_	res
3	21.887932556859738	33	w	t1_	res
3	10.90060567631762	34	w	t1_	res
3	14.763892895982877	35	w	t1_	res
3	19.66607998392453	39	w	t1_	res
3	18.96631062266077	42	w	t1_	res
3	9.587068102046636	45	w	t1_	res
3	18.197265228978047	47	w	t1_	res
3	22.715969385624323	3	w	t2_	res
3	14.280230620338672	5	w	t2_	res
3	14.852159766646933	7	w	t2_	res
3	21.736276449217506	8	w	t2_	res
3	23.488297358756956	9	w	t2_	res
3	13.366446777263022	10	w	t2_	res
3	14.876799785828439	12	w	t2_	res
3	15.459994784204758	13	w	t2_	res
3	18.51246443380631	14	w	t2_	res
3	9.777997257306637	15	w	t2_	res
3	11.21390597209755	16	w	t2_	res
3	22.461944933350367	17	w	t2_	res
3	18.29982758228948	18	w	t2_	res
3	17.109031472631994	20	w	t2_	res
3	13.507498829111249	23	w	t2_	res
3	17.250338049878017	24	w	t2_	res
3	16.12955988512259	26	w	t2_	res
3	8.160792067380292	27	w	t2_	res
3	22.233462692019295	28	w	t2_	res
3	7.34468901729955	31	w	t2_	res
3	21.887932556859745	33	w	t2_	res
3	10.900605676317623	34	w	t2_	res
3	14.76389289598288	35	w	t2_	res
3	19.66607998392453	39	w	t2_	res
3	18.966310622660774	42	w	t2_	res
3	9.587068102046633	45	w	t2_	res
3	18.197265228978054	47	w	t2_	res
3	22.715969385624334	3	w	t3_	res
3	14.280230620338665	5	w	t3_	res
3	14.852159766646933	7	w	t3_	res
3	21.736276449217527	8	w	t3_	res
3	23.488297358756956	9	w	t3_	res
3	13.366446777263022	10	w	t3_	res
3	14.876799785828426	12	w	t3_	res
3	15.459994784204751	13	w	t3_	res
3	18.51246443380632	14	w	t3_	res
3	9.77799725730664	15	w	t3_	res
3	11.213905972097544	16	w	t3_	res
3	22.461944933350377	17	w	t3_	res
3	18.29982758228948	18	w	t3_	res
3	17.109031472631994	20	w	t3_	res
3	13.507498829111247	23	w	t3_	res
3	17.25033804987802	24	w	t3_	res
3	16.12955988512259	26	w	t3_	res
3	8.16079206738029	27	w	t3_	res
3	22.233462692019284	28	w	t3_	res
3	7.34468901729955	31	w	t3_	res
3	21.887932556859745	33	w	t3_	res
3	10.900605676317621	34	w	t3_	res
3	14.76389289598288	35	w	t3_	res
3	19.666079983924533	39	w	t3_	res
3	18.966310622660764	42	w	t3_	res
3	9.587068102046633	45	w	t3_	res
3	18.197265228978047	47	w	t3_	res
3	24.352652881829197	1	w	enc	SEM
3	12.776313206795832	2	w	enc	SEM
3	11.344467308379643	4	w	enc	SEM
3	11.13523003952332	5	w	enc	SEM
3	12.600205537882909	6	w	enc	SEM
3	17.673333871248875	8	w	enc	SEM
3	15.598151794382115	9	w	enc	SEM
3	18.12014360974919	10	w	enc	SEM
3	18.295238235941262	11	w	enc	SEM
3	12.395064860830908	13	w	enc	SEM
3	11.332361420062115	14	w	enc	SEM
3	13.897828444051875	22	w	enc	SEM
3	8.847414335390125	23	w	enc	SEM
3	13.706928862911758	26	w	enc	SEM
3	16.471630151434816	27	w	enc	SEM
3	10.314441777309348	29	w	enc	SEM
3	18.55896605634824	32	w	enc	SEM
3	3.878554580890816	33	w	enc	SEM
3	22.600593392117858	34	w	enc	SEM
3	19.25786068866696	35	w	enc	SEM
3	17.493942115933294	36	w	enc	SEM
3	13.992136033027013	37	w	enc	SEM
3	17.391279689358164	39	w	enc	SEM
3	23.439444949554332	40	w	enc	SEM
3	15.09095671805445	41	w	enc	SEM
3	18.807311724619318	45	w	enc	SEM
3	18.104987108851837	46	w	enc	SEM
3	14.111360262998225	49	w	enc	SEM
3	10.557130416500518	53	w	enc	SEM
3	20.018440875937184	56	w	enc	SEM
3	23.063752881137564	1	w	ret	SEM
3	13.865834120435748	2	w	ret	SEM
3	9.449377567795587	4	w	ret	SEM
3	10.74623350498253	5	w	ret	SEM
3	14.285713995235811	6	w	ret	SEM
3	17.292455383269008	8	w	ret	SEM
3	16.426701313103898	9	w	ret	SEM
3	17.74053863955196	10	w	ret	SEM
3	3.042852653887286	15	w	ret	SEM
3	8.547821032261306	16	w	ret	SEM
3	13.191305365100197	17	w	ret	SEM
3	10.79128314593346	22	w	ret	SEM
3	4.576232833373285	24	w	ret	SEM
3	13.794224010187103	26	w	ret	SEM
3	13.620105899772502	29	w	ret	SEM
3	14.564157227879468	32	w	ret	SEM
3	22.620145704824285	34	w	ret	SEM
3	17.572823566028795	36	w	ret	SEM
3	14.655171470700004	37	w	ret	SEM
3	16.676244039820702	38	w	ret	SEM
3	13.813729707676746	39	w	ret	SEM
3	20.896177382925096	40	w	ret	SEM
3	14.108103157041773	41	w	ret	SEM
3	18.920448267999028	43	w	ret	SEM
3	17.218207409620252	45	w	ret	SEM
3	21.74120834237056	46	w	ret	SEM
3	10.685199474416194	47	w	ret	SEM
3	15.483172221316213	48	w	ret	SEM
3	12.059077428945704	53	w	ret	SEM
3	6.153935179656987	54	w	ret	SEM
4	12.703714295920186	3	r	enc	GLO
4	15.274183281843811	4	r	enc	GLO
4	12.576205169848876	5	r	enc	GLO
4	5.189708359367815	6	r	enc	GLO
4	14.72939051277195	7	r	enc	GLO
4	16.32749343195617	8	r	enc	GLO
4	24.63990037246481	9	r	enc	GLO
4	4.100407366208841	15	r	enc	GLO
4	26.271378817150946	18	r	enc	GLO
4	18.81753816512631	22	r	enc	GLO
4	8.336103751814733	23	r	enc	GLO
4	10.770786010238009	24	r	enc	GLO
4	12.5407601958237	27	r	enc	GLO
4	8.737931386958438	28	r	enc	GLO
4	20.096852046794307	31	r	enc	GLO
4	16.516536960258062	32	r	enc	GLO
4	22.822633024422128	33	r	enc	GLO
4	12.203046079001155	35	r	enc	GLO
4	5.311299369840093	37	r	enc	GLO
4	10.097468383496764	39	r	enc	GLO
4	2.68104325384218	40	r	enc	GLO
4	17.29236726688033	41	r	enc	GLO
4	9.069691435604312	42	r	enc	GLO
4	15.578056904181032	43	r	enc	GLO
4	10.946467785617498	44	r	enc	GLO
4	14.37143031986159	46	r	enc	GLO
4	18.378239631589587	47	r	enc	GLO
4	2.9201342232802174	51	r	enc	GLO
4	15.648511383113412	52	r	enc	GLO
4	7.808874289998031	53	r	enc	GLO
4	7.808874289998031	54	r	enc	GLO
4	18.072648252726395	1	r	ret	GLO
4	14.268714144833433	4	r	ret	GLO
4	23.049103280815498	7	r	ret	GLO
4	13.405993740034328	8	r	ret	GLO
4	16.38604126317072	9	r	ret	GLO
4	24.70724089581108	10	r	ret	GLO
4	10.22833779716644	11	r	ret	GLO
4	14.43607733573381	18	r	ret	GLO
4	27.601951936777514	19	r	ret	GLO
4	12.150353037574456	21	r	ret	GLO
4	16.50985329010666	22	r	ret	GLO
4	15.901435538555159	23	r	ret	GLO
4	2.7296130383078805	24	r	ret	GLO
4	10.740968931722826	25	r	ret	GLO
4	21.931880153593195	32	r	ret	GLO
4	17.06952284207575	33	r	ret	GLO
4	19.711078152051947	34	r	ret	GLO
4	10.141262855313812	36	r	ret	GLO
4	5.288872249088175	37	r	ret	GLO
4	4.420119006291029	39	r	ret	GLO
4	9.67251721037439	40	r	ret	GLO
4	2.6858233872196253	41	r	ret	GLO
4	8.523992474518698	42	r	ret	GLO
4	14.019798021121003	43	r	ret	GLO
4	14.13095424302229	44	r	ret	GLO
4	14.049648562815982	46	r	ret	GLO
4	20.50338456666357	48	r	ret	GLO
4	12.927738554884382	52	r	ret	GLO
4	11.073670621498522	54	r	ret	GLO
4	7.726678205962652	5	r	enc	LOC
4	21.932070093442956	7	r	enc	LOC
4	19.061081709809052	8	r	enc	LOC
4	4.806238037752611	9	r	enc	LOC
4	10.1665387847607	10	r	enc	LOC
4	19.366664491589518	11	r	enc	LOC
4	10.157398904996855	13	r	enc	LOC
4	13.35282966717556	15	r	enc	LOC
4	32.62780383240675	16	r	enc	LOC
4	13.92224593839625	19	r	enc	LOC
4	6.5473222058819225	23	r	enc	LOC
4	7.387690282809341	24	r	enc	LOC
4	18.506872544576474	25	r	enc	LOC
4	2.8922364591111296	26	r	enc	LOC
4	14.74698059342565	27	r	enc	LOC
4	25.415321275531312	28	r	enc	LOC
4	14.085684286430789	29	r	enc	LOC
4	22.15830300841407	30	r	enc	LOC
4	27.287321130902036	32	r	enc	LOC
4	7.236642802158393	35	r	enc	LOC
4	14.313431895359917	39	r	enc	LOC
4	13.09915109620379	40	r	enc	LOC
4	14.597168723494642	43	r	enc	LOC
4	19.81701811481558	45	r	enc	LOC
4	16.80661303231824	46	r	enc	LOC
4	4.233036909740305	6	r	ret	LOC
4	20.74708017126269	7	r	ret	LOC
4	18.88877445309677	8	r	ret	LOC
4	19.011321366592746	11	r	ret	LOC
4	9.178258675514925	13	r	ret	LOC
4	33.800095798235816	16	r	ret	LOC
4	21.21863169400125	22	r	ret	LOC
4	6.591809134337232	23	r	ret	LOC
4	17.769467983385823	25	r	ret	LOC
4	13.063224048397734	27	r	ret	LOC
4	24.24835936726427	28	r	ret	LOC
4	15.473976456788474	29	r	ret	LOC
4	4.067002511112403	30	r	ret	LOC
4	27.79803516167169	32	r	ret	LOC
4	15.484276172885595	33	r	ret	LOC
4	14.97502039537029	35	r	ret	LOC
4	6.753334410319494	38	r	ret	LOC
4	13.530733413654305	39	r	ret	LOC
4	12.222183923761355	41	r	ret	LOC
4	10.467811435691653	42	r	ret	LOC
4	14.876612521965198	43	r	ret	LOC
4	15.449605728963537	46	r	ret	LOC
4	13.225446042018088	1	r	enc	PHO
4	17.884299952257635	4	r	enc	PHO
4	5.430855552754346	5	r	enc	PHO
4	10.475814652767944	6	r	enc	PHO
4	20.16765881931851	9	r	enc	PHO
4	12.055285206125848	12	r	enc	PHO
4	16.0107034088718	14	r	enc	PHO
4	12.720608876173644	16	r	enc	PHO
4	9.24422106778423	18	r	enc	PHO
4	33.08013383586934	19	r	enc	PHO
4	18.974972927735298	21	r	enc	PHO
4	23.041044793514214	22	r	enc	PHO
4	6.075428671805581	23	r	enc	PHO
4	16.896464262946658	25	r	enc	PHO
4	21.341062046236907	26	r	enc	PHO
4	13.319546334034145	27	r	enc	PHO
4	20.13026332916221	29	r	enc	PHO
4	21.25113654528773	32	r	enc	PHO
4	21.449021941665016	33	r	enc	PHO
4	13.218839870305732	34	r	enc	PHO
4	9.437305089734961	35	r	enc	PHO
4	27.168228222564327	36	r	enc	PHO
4	20.96761449019716	38	r	enc	PHO
4	14.020257669773875	39	r	enc	PHO
4	15.739657835465438	40	r	enc	PHO
4	12.07497848885519	41	r	enc	PHO
4	8.455866120909933	43	r	enc	PHO
4	25.416948567943273	44	r	enc	PHO
4	2.5885750490075896	45	r	enc	PHO
4	13.00553485376572	46	r	enc	PHO
4	11.197735764033506	47	r	enc	PHO
4	13.314243375383471	48	r	enc	PHO
4	9.201847975357962	50	r	enc	PHO
4	5.192093826077058	51	r	enc	PHO
4	13.827635494493267	2	r	ret	PHO
4	7.353791743876189	3	r	ret	PHO
[truncated: 9,344 more rows]
