# Supplementary material for: Task-dependent fractal patterns of information processing in working memory
Source: Sci Rep. 2022 Oct 25;12:17866. doi: 10.1038/s41598-022-21375-1 (PMC9596406; doi:10.1038/s41598-022-21375-1)
Supplement: Supplementary file 3 — Supplementary Information 3. [file 41598_2022_21375_MOESM3_ESM.csv]

Cluster	EVal	Subject	Condition	Part	Task
1	11.524295513802851	2	r	enc	GLO
1	19.265044749952832	4	r	enc	GLO
1	17.975291075309762	10	r	enc	GLO
1	2.4230902791502507	11	r	enc	GLO
1	13.550375128935123	12	r	enc	GLO
1	9.604148746920465	13	r	enc	GLO
1	26.30024772503122	19	r	enc	GLO
1	23.713479298524852	20	r	enc	GLO
1	3.901267346704481	21	r	enc	GLO
1	19.64068857241358	24	r	enc	GLO
1	8.773619292309204	26	r	enc	GLO
1	21.308049088000793	27	r	enc	GLO
1	11.437278404086756	30	r	enc	GLO
1	16.347523943062885	31	r	enc	GLO
1	25.637742071371758	32	r	enc	GLO
1	5.260078400497558	33	r	enc	GLO
1	10.664277209808327	35	r	enc	GLO
1	4.876385103666727	38	r	enc	GLO
1	21.423191853753064	39	r	enc	GLO
1	20.115520964392218	43	r	enc	GLO
1	5.357818700648196	44	r	enc	GLO
1	28.328273400583022	48	r	enc	GLO
1	16.196570108236997	1	r	ret	GLO
1	4.933238732178417	13	r	ret	GLO
1	9.741487252648525	14	r	ret	GLO
1	21.460760836425468	16	r	ret	GLO
1	24.710958807298557	20	r	ret	GLO
1	23.113130395443502	21	r	ret	GLO
1	4.349204178106597	22	r	ret	GLO
1	19.28435944273895	25	r	ret	GLO
1	18.44169477598016	26	r	ret	GLO
1	27.405299565797993	29	r	ret	GLO
1	14.892198894672676	30	r	ret	GLO
1	4.653670223657917	32	r	ret	GLO
1	25.793885239725935	33	r	ret	GLO
1	11.174237414033659	36	r	ret	GLO
1	6.438446157001636	37	r	ret	GLO
1	18.2052532641176	42	r	ret	GLO
1	2.5033330362813184	43	r	ret	GLO
1	21.507199416773894	44	r	ret	GLO
1	21.20280841622867	45	r	ret	GLO
1	13.216848782231436	46	r	ret	GLO
1	27.867827629204974	49	r	ret	GLO
1	19.429734042348812	50	r	ret	GLO
1	15.547609135195923	54	r	ret	GLO
1	8.768946234612923	1	r	enc	LOC
1	13.36065840370328	8	r	enc	LOC
1	14.305705883167704	11	r	enc	LOC
1	12.308882076286592	16	r	enc	LOC
1	28.752422421392517	17	r	enc	LOC
1	30.042319122832048	18	r	enc	LOC
1	8.075572116800236	19	r	enc	LOC
1	19.060622338693207	21	r	enc	LOC
1	19.28196537719534	22	r	enc	LOC
1	12.8462609784166	23	r	enc	LOC
1	7.766074922067831	26	r	enc	LOC
1	9.733128743122725	27	r	enc	LOC
1	8.191905934072608	30	r	enc	LOC
1	20.228091447134368	34	r	enc	LOC
1	13.09752827163077	35	r	enc	LOC
1	19.7311287881982	39	r	enc	LOC
1	2.2417291371110917	40	r	enc	LOC
1	15.725403734072746	41	r	enc	LOC
1	20.944346818997477	42	r	enc	LOC
1	19.45878864648627	43	r	enc	LOC
1	13.19247114272101	45	r	enc	LOC
1	3.2298430160050238	46	r	enc	LOC
1	2.990020086123199	1	r	ret	LOC
1	24.11239266865038	5	r	ret	LOC
1	2.1758353031946496	7	r	ret	LOC
1	13.19202588882701	8	r	ret	LOC
1	17.923090969290996	10	r	ret	LOC
1	15.49620270887019	11	r	ret	LOC
1	2.120916186612497	12	r	ret	LOC
1	5.79486918686749	15	r	ret	LOC
1	22.36259750993021	17	r	ret	LOC
1	28.148681601647347	18	r	ret	LOC
1	9.693975269092627	19	r	ret	LOC
1	21.805508599289997	21	r	ret	LOC
1	17.851789158287517	22	r	ret	LOC
1	24.416619002785854	24	r	ret	LOC
1	23.111343880373003	26	r	ret	LOC
1	5.234582120025425	27	r	ret	LOC
1	6.809098819432615	30	r	ret	LOC
1	6.363828279287475	32	r	ret	LOC
1	21.998205741236617	34	r	ret	LOC
1	8.0675911468772	35	r	ret	LOC
1	18.2868916723765	40	r	ret	LOC
1	20.338439008122386	41	r	ret	LOC
1	17.944905123702792	42	r	ret	LOC
1	19.898381766907153	43	r	ret	LOC
1	25.956126811628298	44	r	ret	LOC
1	9.514628391989508	45	r	ret	LOC
1	2.2669961776607668	45	r	ret	LOC
1	15.310270238645632	1	r	enc	PHO
1	15.176727591964902	4	r	enc	PHO
1	33.361249279479395	6	r	enc	PHO
1	22.581660407600488	10	r	enc	PHO
1	2.606779890204835	12	r	enc	PHO
1	23.763101024549826	14	r	enc	PHO
1	28.32752000199729	18	r	enc	PHO
1	19.073700576684264	19	r	enc	PHO
1	30.281260614126673	20	r	enc	PHO
1	21.764100804490834	21	r	enc	PHO
1	8.498953751269516	22	r	enc	PHO
1	27.804894499757925	23	r	enc	PHO
1	8.785183188955429	25	r	enc	PHO
1	15.259563437722422	26	r	enc	PHO
1	25.058930623439604	30	r	enc	PHO
1	17.226491502608862	32	r	enc	PHO
1	16.370811597521914	33	r	enc	PHO
1	10.728705479548307	35	r	enc	PHO
1	22.214511102500314	39	r	enc	PHO
1	11.395228242981792	40	r	enc	PHO
1	16.876566973767556	42	r	enc	PHO
1	27.515808739703537	46	r	enc	PHO
1	29.491366527645173	47	r	enc	PHO
1	24.266845009425552	48	r	enc	PHO
1	22.068067255447023	49	r	enc	PHO
1	31.209214577567156	50	r	enc	PHO
1	5.505442423526413	51	r	enc	PHO
1	21.01871123875118	52	r	enc	PHO
1	27.30163238262107	53	r	enc	PHO
1	16.874589951213288	55	r	enc	PHO
1	9.534955996085056	56	r	enc	PHO
1	21.234238473636513	1	r	ret	PHO
1	15.449292823499402	4	r	ret	PHO
1	2.636195123565477	9	r	ret	PHO
1	19.760477549571277	11	r	ret	PHO
1	23.105513221382886	14	r	ret	PHO
1	10.734352318027852	15	r	ret	PHO
1	22.198253340825985	18	r	ret	PHO
1	16.134495869118023	19	r	ret	PHO
1	24.122487997337412	20	r	ret	PHO
1	21.305501862738566	21	r	ret	PHO
1	20.150681966502734	24	r	ret	PHO
1	9.376461920564982	25	r	ret	PHO
1	5.056169576051657	25	r	ret	PHO
1	3.992663041313288	31	r	ret	PHO
1	13.1278430666227	32	r	ret	PHO
1	17.696628692414563	33	r	ret	PHO
1	3.8632877951728313	35	r	ret	PHO
1	11.560791150839986	36	r	ret	PHO
1	13.938372167104182	38	r	ret	PHO
1	20.85632064522534	39	r	ret	PHO
1	9.453153719935981	40	r	ret	PHO
1	21.668253143768656	41	r	ret	PHO
1	20.975777657292404	42	r	ret	PHO
1	13.425994631132248	43	r	ret	PHO
1	9.552335078205246	45	r	ret	PHO
1	11.447561590143225	47	r	ret	PHO
1	24.837234402281048	50	r	ret	PHO
1	12.943549303300097	57	r	ret	PHO
1	5.3664376284561035	1	r	t1_	res
1	3.0596024873031142	13	r	t1_	res
1	11.198045596350045	16	r	t1_	res
1	21.87797340201599	18	r	t1_	res
1	16.228335501815184	19	r	t1_	res
1	27.77963097637894	21	r	t1_	res
1	12.401764188153908	23	r	t1_	res
1	7.049042689395235	24	r	t1_	res
1	3.859852280376202	25	r	t1_	res
1	21.694222351925436	27	r	t1_	res
1	2.1797716339792523	27	r	t1_	res
1	19.449040723750063	31	r	t1_	res
1	9.511102706939926	34	r	t1_	res
1	21.292185099290595	36	r	t1_	res
1	13.860671131578345	39	r	t1_	res
1	21.771011094436595	41	r	t1_	res
1	4.855968057734617	42	r	t1_	res
1	2.547772052765592	44	r	t1_	res
1	16.522946209468024	45	r	t1_	res
1	19.776260757454274	47	r	t1_	res
1	4.89231403483034	48	r	t1_	res
1	4.31189397149005	1	r	t2_	res
1	13.09324438725889	5	r	t2_	res
1	16.750805935969463	6	r	t2_	res
1	26.12990668280107	10	r	t2_	res
1	7.765434609772296	12	r	t2_	res
1	16.846709305721504	13	r	t2_	res
1	14.933444667798813	14	r	t2_	res
1	12.687291980840836	16	r	t2_	res
1	24.966970749244588	17	r	t2_	res
1	22.65964921404192	18	r	t2_	res
1	4.587103676024145	19	r	t2_	res
1	19.070845397657425	21	r	t2_	res
1	3.4499672546204847	25	r	t2_	res
1	20.246292012126865	27	r	t2_	res
1	2.4264256248029317	30	r	t2_	res
1	19.963725889931958	31	r	t2_	res
1	4.853107167234838	31	r	t2_	res
1	23.076961748126585	36	r	t2_	res
1	15.456389612441287	39	r	t2_	res
1	3.193107641524017	40	r	t2_	res
1	23.0122518892108	41	r	t2_	res
1	2.349291502394627	42	r	t2_	res
1	5.006855178335276	44	r	t2_	res
1	5.862061884457176	46	r	t2_	res
1	17.26931470886339	47	r	t2_	res
1	5.555861562254245	48	r	t2_	res
1	6.920682261366722	1	r	t3_	res
1	5.95379155075095	3	r	t3_	res
1	4.366563216544864	4	r	t3_	res
1	3.585375472509122	6	r	t3_	res
1	5.454166444260733	7	r	t3_	res
1	2.3964503085713247	10	r	t3_	res
1	4.666578518232209	15	r	t3_	res
1	21.08247670293855	18	r	t3_	res
1	16.558359757632733	19	r	t3_	res
1	25.321057906347566	21	r	t3_	res
1	16.27357045602507	26	r	t3_	res
1	18.717616712309457	27	r	t3_	res
1	7.8459379908610325	30	r	t3_	res
1	17.272866813555297	36	r	t3_	res
1	9.209034598003576	37	r	t3_	res
1	18.268628123512578	39	r	t3_	res
1	22.015934720733092	41	r	t3_	res
1	18.670693593045822	42	r	t3_	res
1	18.00496508905126	45	r	t3_	res
1	7.453479963962987	46	r	t3_	res
1	25.965708618718377	2	r	enc	SEM
1	14.82121835051526	3	r	enc	SEM
1	25.982426962944185	5	r	enc	SEM
1	15.365953267664043	6	r	enc	SEM
1	38.44959326453301	7	r	enc	SEM
1	18.758275749476024	8	r	enc	SEM
1	25.43354444568321	11	r	enc	SEM
1	12.071370545074643	12	r	enc	SEM
1	20.97899281343565	16	r	enc	SEM
1	30.53011204962862	17	r	enc	SEM
1	30.351142707372517	18	r	enc	SEM
1	28.140266101847054	19	r	enc	SEM
1	32.74322719384324	21	r	enc	SEM
1	30.026164965664073	22	r	enc	SEM
1	28.5261166571953	23	r	enc	SEM
1	20.040396915792243	24	r	enc	SEM
1	21.90826108436724	25	r	enc	SEM
1	23.733005668488	26	r	enc	SEM
1	22.681777623758464	29	r	enc	SEM
1	22.51039199675995	30	r	enc	SEM
1	23.710074079362663	34	r	enc	SEM
1	15.893879691134012	36	r	enc	SEM
1	23.21923251857935	37	r	enc	SEM
1	22.164253065052613	39	r	enc	SEM
1	15.156793741399289	41	r	enc	SEM
1	22.376098345364557	42	r	enc	SEM
1	24.126359790335226	44	r	enc	SEM
1	24.829681737465563	45	r	enc	SEM
1	26.421193048849986	46	r	enc	SEM
1	22.88106657327551	47	r	enc	SEM
1	3.2028780695449024	48	r	enc	SEM
1	30.12211059365899	50	r	enc	SEM
1	15.037374303152795	1	r	ret	SEM
1	20.766998740651918	2	r	ret	SEM
1	20.521143949566582	5	r	ret	SEM
1	20.568819320347387	6	r	ret	SEM
1	7.270455999927803	9	r	ret	SEM
1	3.0063809187458324	10	r	ret	SEM
1	19.187635532427418	11	r	ret	SEM
1	11.711933137918985	12	r	ret	SEM
1	20.94813546590078	15	r	ret	SEM
1	10.670559024572224	16	r	ret	SEM
1	21.183498691012446	17	r	ret	SEM
1	28.274893032506164	19	r	ret	SEM
1	11.422883224990459	20	r	ret	SEM
1	27.319128793807227	21	r	ret	SEM
1	23.23683050186686	22	r	ret	SEM
1	14.645736621769194	26	r	ret	SEM
1	15.329644238095183	29	r	ret	SEM
1	17.93559918554279	30	r	ret	SEM
1	22.896038011145414	32	r	ret	SEM
1	8.96908988671954	33	r	ret	SEM
1	20.742589004858576	34	r	ret	SEM
1	14.484527678870958	36	r	ret	SEM
1	20.544208920261088	37	r	ret	SEM
1	9.859699434959303	39	r	ret	SEM
1	4.362127182434436	39	r	ret	SEM
1	6.793219200888426	41	r	ret	SEM
1	13.260254286551003	42	r	ret	SEM
1	21.442188868575304	44	r	ret	SEM
1	25.382810017357315	45	r	ret	SEM
1	19.48262394571353	47	r	ret	SEM
1	18.365352316695414	49	r	ret	SEM
1	14.658295360460873	51	r	ret	SEM
1	10.010014887619818	54	r	ret	SEM
1	19.171020448331	55	r	ret	SEM
1	11.641270206186265	1	w	enc	GLO
1	3.7943200012637224	1	w	enc	GLO
1	2.2610400910207282	2	w	enc	GLO
1	21.590682216593017	6	w	enc	GLO
1	12.836932796622147	8	w	enc	GLO
1	3.3445136998693044	10	w	enc	GLO
1	22.914913497271144	12	w	enc	GLO
1	14.548106977736065	14	w	enc	GLO
1	14.012487620747754	15	w	enc	GLO
1	18.257851643504	16	w	enc	GLO
1	28.161473627019127	17	w	enc	GLO
1	27.92750933306961	20	w	enc	GLO
1	29.68709233652529	21	w	enc	GLO
1	17.02112512856395	23	w	enc	GLO
1	21.14508798990072	25	w	enc	GLO
1	13.560933200538017	27	w	enc	GLO
1	26.087606794977102	29	w	enc	GLO
1	17.722992108276824	31	w	enc	GLO
1	12.81663085784955	32	w	enc	GLO
1	28.706237039969682	38	w	enc	GLO
1	9.749834543743892	45	w	enc	GLO
1	4.40792766110197	46	w	enc	GLO
1	22.117936456375514	48	w	enc	GLO
1	24.270415224370073	49	w	enc	GLO
1	26.06066215873442	50	w	enc	GLO
1	11.483875050512765	1	w	ret	GLO
1	26.475005913488516	4	w	ret	GLO
1	12.442140058414036	5	w	ret	GLO
1	14.53711034769757	8	w	ret	GLO
1	8.987461130085551	11	w	ret	GLO
1	23.56049871401984	12	w	ret	GLO
1	4.55424802626419	13	w	ret	GLO
1	14.681400873606801	14	w	ret	GLO
1	25.13594012680209	17	w	ret	GLO
1	27.58865698954325	18	w	ret	GLO
1	9.459857407344211	19	w	ret	GLO
1	25.05562273060813	20	w	ret	GLO
1	28.067852688315853	21	w	ret	GLO
1	18.86137986335175	25	w	ret	GLO
1	16.919564550348806	27	w	ret	GLO
1	23.492005089821433	30	w	ret	GLO
1	10.271130283547505	31	w	ret	GLO
1	8.431784723641659	32	w	ret	GLO
1	26.134042261706863	35	w	ret	GLO
1	3.0786179187941354	36	w	ret	GLO
1	14.41411971019261	38	w	ret	GLO
1	19.913853059546124	39	w	ret	GLO
1	24.082640346552967	41	w	ret	GLO
1	3.4644691335128996	46	w	ret	GLO
1	22.55296899483013	48	w	ret	GLO
1	16.49103016326574	50	w	ret	GLO
1	6.680074462265382	1	w	enc	LOC
1	11.497244571465059	2	w	enc	LOC
1	14.088848705579965	3	w	enc	LOC
1	22.302673443085276	5	w	enc	LOC
1	4.927444751256452	6	w	enc	LOC
1	18.2904615788275	10	w	enc	LOC
1	15.416673532747284	11	w	enc	LOC
1	17.807655295404967	13	w	enc	LOC
1	4.3718385027743105	14	w	enc	LOC
1	10.92359343815961	16	w	enc	LOC
1	28.242024813199478	17	w	enc	LOC
1	22.933071130833056	18	w	enc	LOC
1	16.02744059995613	21	w	enc	LOC
1	20.161196345963553	22	w	enc	LOC
1	15.969942311166646	28	w	enc	LOC
1	28.465738034822888	29	w	enc	LOC
1	16.650278937910898	30	w	enc	LOC
1	19.351697763881834	35	w	enc	LOC
1	21.285222748094373	36	w	enc	LOC
1	15.177399492308776	39	w	enc	LOC
1	16.30376270610272	40	w	enc	LOC
1	19.344258768305657	42	w	enc	LOC
1	22.638003696405555	45	w	enc	LOC
1	5.351043827081372	46	w	enc	LOC
1	11.704535804652235	1	w	ret	LOC
1	21.75695658405811	5	w	ret	LOC
1	7.415560641794123	7	w	ret	LOC
1	12.22394336635406	9	w	ret	LOC
1	14.01935435381051	11	w	ret	LOC
1	4.492977753506926	12	w	ret	LOC
1	22.273077911401813	14	w	ret	LOC
1	25.497160718684334	17	w	ret	LOC
1	28.036886328323646	18	w	ret	LOC
1	19.0180552342446	20	w	ret	LOC
1	25.320091831994393	23	w	ret	LOC
1	24.75720335606136	24	w	ret	LOC
1	9.649608296197146	27	w	ret	LOC
1	18.043077369518674	28	w	ret	LOC
1	26.40032428122456	29	w	ret	LOC
1	23.57947005150111	31	w	ret	LOC
1	21.265253430581495	35	w	ret	LOC
1	22.314551027449962	36	w	ret	LOC
1	16.446256710223064	39	w	ret	LOC
1	12.365610593365814	40	w	ret	LOC
1	18.01291453916443	42	w	ret	LOC
1	23.839129933780484	44	w	ret	LOC
1	19.65279854155019	45	w	ret	LOC
1	5.585153176338196	46	w	ret	LOC
1	3.0618549378656295	1	w	enc	PHO
1	10.522899664615126	4	w	enc	PHO
1	32.25114817916075	6	w	enc	PHO
1	32.522174051433936	9	w	enc	PHO
1	12.171518134128219	10	w	enc	PHO
1	26.47733946621898	13	w	enc	PHO
1	9.998630130110094	14	w	enc	PHO
1	25.92624545433291	15	w	enc	PHO
1	18.93974174869143	16	w	enc	PHO
1	26.28682085422796	17	w	enc	PHO
1	30.643117440028828	18	w	enc	PHO
1	27.2306136789449	20	w	enc	PHO
1	27.460061666099524	21	w	enc	PHO
1	18.121792607341614	22	w	enc	PHO
1	18.252389284445567	25	w	enc	PHO
1	2.2253181715321535	26	w	enc	PHO
1	22.426751998992774	27	w	enc	PHO
1	14.38807714837349	30	w	enc	PHO
1	2.2651497501140736	31	w	enc	PHO
1	24.8463483657703	32	w	enc	PHO
1	5.895853325303774	35	w	enc	PHO
1	31.719065756034443	36	w	enc	PHO
1	23.702631657415807	38	w	enc	PHO
1	20.763180438173713	39	w	enc	PHO
1	21.90937197573764	44	w	enc	PHO
1	23.770139868691512	45	w	enc	PHO
1	27.961902019696506	46	w	enc	PHO
1	25.56901110643284	48	w	enc	PHO
1	22.253962217201796	49	w	enc	PHO
1	27.9201396714241	50	w	enc	PHO
1	29.16377622659857	52	w	enc	PHO
1	22.033443697315686	54	w	enc	PHO
1	17.226752337174062	56	w	enc	PHO
1	24.3417823791391	57	w	enc	PHO
1	9.067098580653543	1	w	ret	PHO
1	13.13839608458426	5	w	ret	PHO
1	22.271538071595863	6	w	ret	PHO
1	12.612431485198966	10	w	ret	PHO
1	21.430253779837187	13	w	ret	PHO
1	10.732106073311503	14	w	ret	PHO
1	22.80126389534639	15	w	ret	PHO
1	15.501764708844341	17	w	ret	PHO
1	25.603255315798247	18	w	ret	PHO
1	7.903875958031819	19	w	ret	PHO
1	24.77913619803728	20	w	ret	PHO
1	24.768913093231284	21	w	ret	PHO
1	2.084060507164666	26	w	ret	PHO
1	33.52621555143154	28	w	ret	PHO
1	17.208884258673844	30	w	ret	PHO
1	2.9543640374553704	31	w	ret	PHO
1	24.138243370835948	34	w	ret	PHO
1	12.146516768736115	35	w	ret	PHO
1	23.207496596788413	38	w	ret	PHO
1	24.156406814823193	39	w	ret	PHO
1	11.754399279975438	44	w	ret	PHO
1	20.244607631734503	45	w	ret	PHO
1	25.42590366817844	46	w	ret	PHO
1	10.372200022190546	47	w	ret	PHO
1	18.433646815075658	49	w	ret	PHO
1	23.563142717624476	50	w	ret	PHO
1	2.751382505964629	50	w	ret	PHO
1	22.870399225591765	52	w	ret	PHO
1	18.180634606582498	54	w	ret	PHO
1	20.010154411787582	56	w	ret	PHO
1	22.41900273239161	57	w	ret	PHO
1	4.144902735157249	1	w	t1_	res
1	17.873315121965856	2	w	t1_	res
1	2.3361740882983275	7	w	t1_	res
1	3.758163251288747	10	w	t1_	res
1	3.4384010621051186	10	w	t1_	res
1	5.285302236167315	11	w	t1_	res
1	17.701647432084282	13	w	t1_	res
1	4.5662457586110765	14	w	t1_	res
1	7.807395680813205	16	w	t1_	res
1	15.494905876151165	17	w	t1_	res
1	19.292323541190935	18	w	t1_	res
1	2.7485374819406134	20	w	t1_	res
1	6.566904977452845	26	w	t1_	res
1	21.250658799123837	27	w	t1_	res
1	11.512211953664421	28	w	t1_	res
1	4.1067080922423616	29	w	t1_	res
1	22.861086642675048	30	w	t1_	res
1	9.51267708471149	35	w	t1_	res
1	17.802201057258955	36	w	t1_	res
1	4.84549821829448	37	w	t1_	res
1	2.035101377787228	37	w	t1_	res
1	22.036993660569717	40	w	t1_	res
1	7.535323000181844	1	w	t2_	res
1	17.864137764161907	2	w	t2_	res
1	4.699323615391783	5	w	t2_	res
1	4.22721927158307	6	w	t2_	res
1	5.011067247403894	8	w	t2_	res
1	20.768129167973818	16	w	t2_	res
1	8.775557935118565	19	w	t2_	res
1	3.20882696524761	20	w	t2_	res
1	26.849417890955056	21	w	t2_	res
1	20.54155686546806	23	w	t2_	res
1	8.11545913590866	24	w	t2_	res
1	9.836911695646513	28	w	t2_	res
1	23.844840243948113	30	w	t2_	res
1	2.486603634305954	33	w	t2_	res
1	2.3778096373901105	35	w	t2_	res
1	14.126339088757506	36	w	t2_	res
1	4.767898957512065	37	w	t2_	res
1	22.1814654602178	40	w	t2_	res
1	23.353452292467995	41	w	t2_	res
1	8.304526509679103	42	w	t2_	res
1	4.722760089492604	48	w	t2_	res
1	7.029283356189135	1	w	t3_	res
1	18.96357448644034	2	w	t3_	res
1	6.603943414380027	6	w	t3_	res
1	3.5018651975144097	10	w	t3_	res
1	2.3648591090458115	11	w	t3_	res
1	3.9720878717028207	13	w	t3_	res
1	22.1380281829717	16	w	t3_	res
1	20.00919815185612	18	w	t3_	res
1	7.800859389222394	19	w	t3_	res
1	3.169824359623571	20	w	t3_	res
1	28.00357080177373	21	w	t3_	res
1	5.61125322794448	22	w	t3_	res
1	19.512679188055156	27	w	t3_	res
1	4.562683554908573	29	w	t3_	res
1	25.52166556962982	30	w	t3_	res
1	8.58961945268557	31	w	t3_	res
1	2.4383803495937877	33	w	t3_	res
1	8.056993974844078	35	w	t3_	res
1	4.6055811974644785	39	w	t3_	res
1	24.194115528874786	41	w	t3_	res
1	2.079621343498575	42	w	t3_	res
1	15.705583234046252	45	w	t3_	res
1	11.784402384945146	46	w	t3_	res
1	9.966958224730039	48	w	t3_	res
1	24.561439125150358	1	w	enc	SEM
1	12.821973339471626	2	w	enc	SEM
1	10.975996330782364	3	w	enc	SEM
1	31.254272781265243	4	w	enc	SEM
1	13.241212294265388	5	w	enc	SEM
1	26.99314718064872	6	w	enc	SEM
1	35.91898488245274	7	w	enc	SEM
1	20.205468002297177	8	w	enc	SEM
1	22.698189378536142	11	w	enc	SEM
1	17.014651970517924	13	w	enc	SEM
1	22.586630812490398	15	w	enc	SEM
1	21.42009501300795	16	w	enc	SEM
1	24.308110609834564	17	w	enc	SEM
1	29.67219512146916	18	w	enc	SEM
1	18.537752736159458	20	w	enc	SEM
1	33.302849490221185	21	w	enc	SEM
1	22.305318057957937	22	w	enc	SEM
1	23.93848986839821	23	w	enc	SEM
1	18.930934604101477	24	w	enc	SEM
1	19.64729983283217	27	w	enc	SEM
1	6.777618779887356	28	w	enc	SEM
1	32.45961188437844	30	w	enc	SEM
1	28.876110757038017	31	w	enc	SEM
1	23.462052282580615	32	w	enc	SEM
1	43.93799360529957	33	w	enc	SEM
1	28.524173240102044	35	w	enc	SEM
1	15.680980671528948	37	w	enc	SEM
1	22.305365195728985	38	w	enc	SEM
1	26.866466643086248	40	w	enc	SEM
1	26.623328042569977	41	w	enc	SEM
1	27.440028382668388	44	w	enc	SEM
1	23.787630873375452	46	w	enc	SEM
1	27.80321055580496	48	w	enc	SEM
1	13.050700266043062	49	w	enc	SEM
1	24.984614370591984	51	w	enc	SEM
1	26.537557592418416	52	w	enc	SEM
1	31.04185395714791	54	w	enc	SEM
1	29.610282017398347	55	w	enc	SEM
1	4.6494500612540115	2	w	ret	SEM
1	16.52393463726972	6	w	ret	SEM
1	28.146311023432098	9	w	ret	SEM
1	12.73310728887121	13	w	ret	SEM
1	22.147461770016726	15	w	ret	SEM
1	16.121785507861638	16	w	ret	SEM
1	17.89489021100337	17	w	ret	SEM
1	27.482143002597724	18	w	ret	SEM
1	15.845367607054714	20	w	ret	SEM
1	26.93370074105957	21	w	ret	SEM
1	21.38179613270482	23	w	ret	SEM
1	20.006968245377347	27	w	ret	SEM
1	8.109762690333982	28	w	ret	SEM
1	23.919079451585226	31	w	ret	SEM
1	17.743395818633307	32	w	ret	SEM
1	35.13199215585077	33	w	ret	SEM
1	21.8866255019914	35	w	ret	SEM
1	9.130830957492586	37	w	ret	SEM
1	16.389960889234228	39	w	ret	SEM
1	25.00776861818375	40	w	ret	SEM
1	21.13476121354241	41	w	ret	SEM
1	2.7341633016645646	44	w	ret	SEM
1	5.095168996890889	47	w	ret	SEM
1	22.340165139789736	48	w	ret	SEM
1	12.694957698468256	49	w	ret	SEM
1	21.359747043571858	51	w	ret	SEM
1	20.48917336862487	52	w	ret	SEM
1	24.2763084577228	54	w	ret	SEM
1	23.793095283423916	55	w	ret	SEM
1	17.209936588872452	56	w	ret	SEM
2	2.5780252965825934	1	r	enc	GLO
2	28.532034525912533	3	r	enc	GLO
2	24.258273488634305	5	r	enc	GLO
2	3.166338442936685	6	r	enc	GLO
2	14.96052184670182	7	r	enc	GLO
2	12.838482409510892	8	r	enc	GLO
2	17.501188662007806	9	r	enc	GLO
2	19.777656077369873	11	r	enc	GLO
2	12.176579146285258	14	r	enc	GLO
2	22.282035398382778	15	r	enc	GLO
2	30.46376964123928	16	r	enc	GLO
2	23.762015746006178	17	r	enc	GLO
2	8.330220040976917	18	r	enc	GLO
2	14.818049140841381	20	r	enc	GLO
2	13.743807508575584	25	r	enc	GLO
2	20.23422184786334	26	r	enc	GLO
2	12.000357692414443	33	r	enc	GLO
2	4.602035542854712	35	r	enc	GLO
2	19.740198980463276	36	r	enc	GLO
2	20.212609633191047	38	r	enc	GLO
2	20.74377688283818	40	r	enc	GLO
2	25.273674021036207	42	r	enc	GLO
2	13.821889012815593	45	r	enc	GLO
2	18.402197168945392	46	r	enc	GLO
2	16.178100837261745	47	r	enc	GLO
2	11.343080964134039	49	r	enc	GLO
2	23.78551033943355	50	r	enc	GLO
2	7.861296682012596	51	r	enc	GLO
2	13.711695822406385	52	r	enc	GLO
2	23.0264647324555	2	r	ret	GLO
2	13.440516382019409	3	r	ret	GLO
2	27.6304899452672	4	r	ret	GLO
2	17.261912740440675	5	r	ret	GLO
2	24.600678779014316	6	r	ret	GLO
2	12.836638124868326	9	r	ret	GLO
2	15.783471743571116	10	r	ret	GLO
2	18.623357121683295	12	r	ret	GLO
2	28.15364837679892	17	r	ret	GLO
2	25.1477234716636	18	r	ret	GLO
2	7.996185567967154	19	r	ret	GLO
2	12.345386588786088	21	r	ret	GLO
2	12.707818909597345	22	r	ret	GLO
2	18.674590965154724	24	r	ret	GLO
2	7.280280618902208	25	r	ret	GLO
2	15.861693512479423	27	r	ret	GLO
2	20.73307072727494	28	r	ret	GLO
2	11.997687130913182	34	r	ret	GLO
2	24.11257504484219	37	r	ret	GLO
2	19.451532639876824	39	r	ret	GLO
2	24.96159823846554	40	r	ret	GLO
2	26.961531382244758	41	r	ret	GLO
2	18.869010444190174	43	r	ret	GLO
2	18.03701952300709	46	r	ret	GLO
2	13.272531868402965	47	r	ret	GLO
2	16.771384216078705	48	r	ret	GLO
2	24.161353788619188	51	r	ret	GLO
2	12.85529989084615	53	r	ret	GLO
2	20.068659828683867	4	r	enc	LOC
2	29.321963134119244	5	r	enc	LOC
2	13.781604380817814	6	r	enc	LOC
2	13.085310287604663	7	r	enc	LOC
2	14.37587321170827	9	r	enc	LOC
2	2.5108793349603675	10	r	enc	LOC
2	2.768922533933802	11	r	enc	LOC
2	2.7842529987791846	12	r	enc	LOC
2	22.666369577598527	13	r	enc	LOC
2	4.066108176175572	14	r	enc	LOC
2	22.738676752365706	15	r	enc	LOC
2	13.157185704417268	20	r	enc	LOC
2	21.555209946442556	23	r	enc	LOC
2	3.6410909521101127	26	r	enc	LOC
2	28.323854701407722	27	r	enc	LOC
2	11.733115685520232	28	r	enc	LOC
2	32.37783142179319	29	r	enc	LOC
2	19.59862816462505	31	r	enc	LOC
2	14.335463717367535	32	r	enc	LOC
2	17.630326796046464	37	r	enc	LOC
2	16.16074306758475	38	r	enc	LOC
2	3.6639602896207637	39	r	enc	LOC
2	13.877951843226183	42	r	enc	LOC
2	13.33719666247478	43	r	enc	LOC
2	16.617971746936718	44	r	enc	LOC
2	6.900371579308652	45	r	enc	LOC
2	23.595398176642497	2	r	ret	LOC
2	14.098501760513784	3	r	ret	LOC
2	19.858385024514742	4	r	ret	LOC
2	15.310453834103651	6	r	ret	LOC
2	12.124032029269173	7	r	ret	LOC
2	2.0530148417183582	9	r	ret	LOC
2	3.728787094418211	10	r	ret	LOC
2	8.535752916453092	11	r	ret	LOC
2	19.148325063335918	13	r	ret	LOC
2	28.529479318143654	14	r	ret	LOC
2	21.667115108201934	15	r	ret	LOC
2	9.292987898592555	16	r	ret	LOC
2	15.527749990295986	17	r	ret	LOC
2	19.40721109083415	23	r	ret	LOC
2	18.698556785778717	25	r	ret	LOC
2	31.495469276970503	27	r	ret	LOC
2	2.664013485042424	28	r	ret	LOC
2	22.89097826052756	29	r	ret	LOC
2	13.697348026967623	32	r	ret	LOC
2	21.21910137669515	33	r	ret	LOC
2	12.855130137905356	34	r	ret	LOC
2	17.87776999655599	36	r	ret	LOC
2	20.419118771413157	37	r	ret	LOC
2	2.9116905502521857	40	r	ret	LOC
2	12.44809480759394	41	r	ret	LOC
2	14.482816599437584	43	r	ret	LOC
2	2.1268618437838844	44	r	ret	LOC
2	7.739103212797969	45	r	ret	LOC
2	2.871227846394923	1	r	enc	PHO
2	11.24670719859782	2	r	enc	PHO
2	11.294623351635439	3	r	enc	PHO
2	10.058089065213094	4	r	enc	PHO
2	20.769762346966335	7	r	enc	PHO
2	25.722567076995173	11	r	enc	PHO
2	27.237109632036336	13	r	enc	PHO
2	20.044350500002263	16	r	enc	PHO
2	19.34869243303028	21	r	enc	PHO
2	7.516127887923079	22	r	enc	PHO
2	22.33981796791559	24	r	enc	PHO
2	2.641422789245109	26	r	enc	PHO
2	20.973575063848415	27	r	enc	PHO
2	9.358621245852646	30	r	enc	PHO
2	11.720225338945474	33	r	enc	PHO
2	26.47108121090456	34	r	enc	PHO
2	16.77446123963313	36	r	enc	PHO
2	10.401096115000518	37	r	enc	PHO
2	5.644526709389338	37	r	enc	PHO
2	24.820228236561597	38	r	enc	PHO
2	2.981129447880893	38	r	enc	PHO
2	7.2109844172491	39	r	enc	PHO
2	8.879232387538085	40	r	enc	PHO
2	8.301372799329613	42	r	enc	PHO
2	16.872272915802945	43	r	enc	PHO
2	7.394665589282171	44	r	enc	PHO
2	15.79057199547133	45	r	enc	PHO
2	12.136124654031343	51	r	enc	PHO
2	13.571297673450081	52	r	enc	PHO
2	13.288587620352448	56	r	enc	PHO
2	9.643432648199589	2	r	ret	PHO
2	6.305763296388451	4	r	ret	PHO
2	15.099659884365161	7	r	ret	PHO
2	15.455873806009834	10	r	ret	PHO
2	12.329782324783583	12	r	ret	PHO
2	24.92694257253823	13	r	ret	PHO
2	2.0955304912396935	14	r	ret	PHO
2	2.6590426180533338	15	r	ret	PHO
2	18.17864203881127	16	r	ret	PHO
2	8.439503758743104	22	r	ret	PHO
2	13.744874860486483	23	r	ret	PHO
2	2.8010036076004887	25	r	ret	PHO
2	6.787211175910586	26	r	ret	PHO
2	16.29776263649054	27	r	ret	PHO
2	12.465228261237112	28	r	ret	PHO
2	11.85762783617797	29	r	ret	PHO
2	9.246300814959103	31	r	ret	PHO
2	21.297935359346738	34	r	ret	PHO
2	10.87857630153077	44	r	ret	PHO
2	13.943540151877396	45	r	ret	PHO
2	26.926522721627133	46	r	ret	PHO
2	28.16191947271931	47	r	ret	PHO
2	20.613542250525274	48	r	ret	PHO
2	12.774948808173095	50	r	ret	PHO
2	13.169370965597878	52	r	ret	PHO
2	20.796945361451904	53	r	ret	PHO
2	10.598431909999311	54	r	ret	PHO
2	14.97559531971777	56	r	ret	PHO
2	18.609679198837263	57	r	ret	PHO
2	12.298235979547051	1	r	t1_	res
2	16.86391303110252	2	r	t1_	res
2	19.916903112474202	3	r	t1_	res
2	14.586661110239056	4	r	t1_	res
2	20.671258012887332	7	r	t1_	res
2	22.389678109009605	8	r	t1_	res
2	25.063946385544547	9	r	t1_	res
2	21.61915464136237	10	r	t1_	res
2	18.779449172154774	11	r	t1_	res
2	16.66164222333493	12	r	t1_	res
2	17.269632852687415	13	r	t1_	res
2	15.934191268052395	14	r	t1_	res
2	14.359693808442241	15	r	t1_	res
2	19.662337560881358	17	r	t1_	res
2	18.230506801704546	19	r	t1_	res
2	21.68084370881643	20	r	t1_	res
2	24.3459021693578	23	r	t1_	res
2	18.586009960875014	24	r	t1_	res
2	17.99664251179824	25	r	t1_	res
2	15.50441472299626	26	r	t1_	res
2	18.418723961255676	28	r	t1_	res
2	12.922747270285814	30	r	t1_	res
2	14.284277438499387	32	r	t1_	res
2	26.332878392427705	33	r	t1_	res
2	15.271986813273308	34	r	t1_	res
2	21.12175076267331	37	r	t1_	res
2	2.3048393683856387	39	r	t1_	res
2	21.101211879642275	40	r	t1_	res
2	10.3025506919594	42	r	t1_	res
2	18.711121471281718	43	r	t1_	res
2	18.65184920429202	45	r	t1_	res
2	20.97351117721251	46	r	t1_	res
2	3.5550831100466542	47	r	t1_	res
2	23.84664009938943	48	r	t1_	res
2	11.802584375404885	1	r	t2_	res
2	18.339370469590964	3	r	t2_	res
2	20.6656885170249	4	r	t2_	res
2	16.773355099585064	5	r	t2_	res
2	20.949997235567004	7	r	t2_	res
2	20.11462408896256	8	r	t2_	res
2	23.77743775812575	9	r	t2_	res
2	21.320165013959187	11	r	t2_	res
2	17.591735521679805	15	r	t2_	res
2	18.71706688248632	18	r	t2_	res
2	15.623579686015361	19	r	t2_	res
2	23.458363500267907	20	r	t2_	res
2	28.018352922329733	21	r	t2_	res
2	2.585812677207681	22	r	t2_	res
2	25.51776686552623	23	r	t2_	res
2	21.64647562048809	24	r	t2_	res
2	17.46405725943609	25	r	t2_	res
2	15.284638612963674	26	r	t2_	res
2	18.171023220670357	28	r	t2_	res
2	18.7811100961694	29	r	t2_	res
2	13.457097523580892	30	r	t2_	res
2	29.368860125565465	33	r	t2_	res
2	14.22352779245321	36	r	t2_	res
2	20.553652309188323	37	r	t2_	res
2	17.54846774197054	40	r	t2_	res
2	18.426501930298574	43	r	t2_	res
2	18.455112781128104	45	r	t2_	res
2	20.681565691130714	46	r	t2_	res
2	19.615505084947905	2	r	t3_	res
2	22.753267495404334	3	r	t3_	res
2	13.265798631955303	4	r	t3_	res
2	20.43464611522495	8	r	t3_	res
2	25.53980038331785	9	r	t3_	res
2	23.955434637338993	10	r	t3_	res
2	21.48346530139915	11	r	t3_	res
2	14.609368578847837	12	r	t3_	res
2	11.85601016908929	13	r	t3_	res
2	16.123116472189963	15	r	t3_	res
2	21.470178866602183	17	r	t3_	res
2	22.21454452685906	20	r	t3_	res
2	16.6468450098299	22	r	t3_	res
2	22.366043378789072	23	r	t3_	res
2	22.02572896764821	24	r	t3_	res
2	16.964950800640953	25	r	t3_	res
2	4.526188099766292	27	r	t3_	res
2	19.33645285150962	28	r	t3_	res
2	16.95325904216127	29	r	t3_	res
2	14.908211097708087	30	r	t3_	res
2	20.68118176364973	31	r	t3_	res
2	15.416392215970498	32	r	t3_	res
2	3.123418308166919	35	r	t3_	res
2	11.103154176273739	37	r	t3_	res
2	15.519903643102895	40	r	t3_	res
2	18.689089459831976	45	r	t3_	res
2	22.42570329710548	46	r	t3_	res
2	24.77211631516951	48	r	t3_	res
2	3.6392729094960656	3	r	enc	SEM
2	11.304018062463566	5	r	enc	SEM
2	21.43101200811042	10	r	enc	SEM
2	9.667664385189426	11	r	enc	SEM
2	2.0832364330582904	16	r	enc	SEM
2	15.50956546164147	20	r	enc	SEM
2	11.150939839135521	22	r	enc	SEM
2	21.24017365703263	27	r	enc	SEM
2	19.52446832774489	31	r	enc	SEM
2	33.974067331886445	32	r	enc	SEM
2	17.045559032721805	33	r	enc	SEM
2	3.3167254190090993	34	r	enc	SEM
2	9.073241116638886	35	r	enc	SEM
2	11.288736583054364	38	r	enc	SEM
2	17.636344952409896	40	r	enc	SEM
2	6.2792434954837715	41	r	enc	SEM
2	30.51141133496695	43	r	enc	SEM
2	16.37249283228784	47	r	enc	SEM
2	16.358740876264662	49	r	enc	SEM
2	15.848649511019547	53	r	enc	SEM
2	8.98471329876901	2	r	ret	SEM
2	4.624114198566915	3	r	ret	SEM
2	2.3094701334906045	5	r	ret	SEM
2	32.75840561699045	7	r	ret	SEM
2	3.1984127054443863	11	r	ret	SEM
2	2.097850000642287	11	r	ret	SEM
2	10.822899536243064	13	r	ret	SEM
2	3.7806212250497357	14	r	ret	SEM
2	6.168807731232988	16	r	ret	SEM
2	4.845244797300538	21	r	ret	SEM
2	22.05308420914713	25	r	ret	SEM
2	9.443083537930297	26	r	ret	SEM
2	21.450299564915348	31	r	ret	SEM
2	3.765711685915422	34	r	ret	SEM
2	12.330577457156256	36	r	ret	SEM
2	6.228222511063924	39	r	ret	SEM
2	13.624570177643923	40	r	ret	SEM
2	11.621041947387326	41	r	ret	SEM
2	25.810802225413607	43	r	ret	SEM
2	21.753648276217184	46	r	ret	SEM
2	15.114410907909246	47	r	ret	SEM
2	15.802152683511958	48	r	ret	SEM
2	2.1799750412023147	51	r	ret	SEM
2	18.291617823729396	53	r	ret	SEM
2	15.132884014641443	54	r	ret	SEM
2	2.139141871510879	2	w	enc	GLO
2	12.675062997420653	3	w	enc	GLO
2	25.139218609711346	4	w	enc	GLO
2	12.765981051252233	9	w	enc	GLO
2	17.884876414317592	10	w	enc	GLO
2	18.99859822726683	11	w	enc	GLO
2	9.088258943418172	12	w	enc	GLO
2	26.013881603110246	18	w	enc	GLO
2	12.262441898511288	19	w	enc	GLO
2	24.156617681940194	22	w	enc	GLO
2	19.480635559489066	24	w	enc	GLO
2	10.506639843492213	27	w	enc	GLO
2	22.475232297114925	28	w	enc	GLO
2	24.074353855364812	33	w	enc	GLO
2	16.092179792143597	34	w	enc	GLO
2	5.567085144242093	36	w	enc	GLO
2	21.803416638315536	37	w	enc	GLO
2	17.328891137140022	40	w	enc	GLO
2	18.489789688114875	42	w	enc	GLO
2	26.11599031515463	44	w	enc	GLO
2	9.363170341017785	47	w	enc	GLO
2	13.27818915093567	49	w	enc	GLO
2	2.2823634825899686	50	w	enc	GLO
2	22.768754496618563	53	w	enc	GLO
2	15.612947724352475	54	w	enc	GLO
2	13.903744329753472	2	w	ret	GLO
2	15.560569938956537	3	w	ret	GLO
2	14.133512750236084	5	w	ret	GLO
2	18.49292962152298	6	w	ret	GLO
2	15.189143581629333	7	w	ret	GLO
2	5.676433155467214	8	w	ret	GLO
2	14.802733357515075	9	w	ret	GLO
2	16.925980386689854	10	w	ret	GLO
2	4.620916997390466	11	w	ret	GLO
2	21.169854316784487	13	w	ret	GLO
2	2.2217815496164626	15	w	ret	GLO
2	3.60736404630634	17	w	ret	GLO
2	16.50504156000185	21	w	ret	GLO
2	23.100721199786648	22	w	ret	GLO
2	13.503320455153501	26	w	ret	GLO
2	22.429424168518917	28	w	ret	GLO
2	11.226094095836713	32	w	ret	GLO
2	22.805865240873977	33	w	ret	GLO
2	23.048661707325497	37	w	ret	GLO
2	20.86548416515436	38	w	ret	GLO
2	16.61330537840645	39	w	ret	GLO
2	21.086400122978564	42	w	ret	GLO
2	15.446418006403484	43	w	ret	GLO
2	23.466692430782985	44	w	ret	GLO
2	8.352819573448988	46	w	ret	GLO
2	15.289102657299262	47	w	ret	GLO
2	11.827035569163186	49	w	ret	GLO
2	12.391609361881429	51	w	ret	GLO
2	24.47857429384853	53	w	ret	GLO
2	14.878925096405325	54	w	ret	GLO
2	8.99497089729367	1	w	enc	LOC
2	2.000768100559078	3	w	enc	LOC
2	2.6975738826501963	7	w	enc	LOC
2	7.87806629972891	9	w	enc	LOC
2	12.317212925579085	10	w	enc	LOC
2	9.928511098738053	11	w	enc	LOC
2	8.400681630248895	12	w	enc	LOC
2	32.02012486207746	15	w	enc	LOC
2	22.04631920142078	20	w	enc	LOC
2	2.99900056043948	21	w	enc	LOC
2	22.585675930199418	25	w	enc	LOC
2	13.919111871917915	26	w	enc	LOC
2	22.137793120388356	32	w	enc	LOC
2	22.075233520030082	33	w	enc	LOC
2	21.552345236870845	34	w	enc	LOC
2	15.885290719768355	37	w	enc	LOC
2	15.001267372132174	38	w	enc	LOC
2	9.717715650672012	43	w	enc	LOC
2	24.75675278526333	44	w	enc	LOC
2	4.172775873153133	45	w	enc	LOC
2	3.2649436261232987	1	w	ret	LOC
2	13.080625697549301	3	w	ret	LOC
2	20.805452470838844	4	w	ret	LOC
2	21.344378701465843	7	w	ret	LOC
2	9.630980603450599	9	w	ret	LOC
2	9.16441149421889	10	w	ret	LOC
2	7.843186938736444	11	w	ret	LOC
2	2.168589387386447	12	w	ret	LOC
2	15.096174673556487	13	w	ret	LOC
2	28.778372832573275	15	w	ret	LOC
2	10.21000440928174	16	w	ret	LOC
2	12.363615887198135	18	w	ret	LOC
2	5.046373558509749	21	w	ret	LOC
2	11.348455036388401	22	w	ret	LOC
2	24.312073902028203	25	w	ret	LOC
2	16.376937306823294	26	w	ret	LOC
2	2.902286775705207	31	w	ret	LOC
2	23.616854577271848	32	w	ret	LOC
2	2.0928610413045714	33	w	ret	LOC
2	20.189973064971078	34	w	ret	LOC
2	22.634857469475488	37	w	ret	LOC
2	16.25413143234552	38	w	ret	LOC
2	13.881321036076903	40	w	ret	LOC
2	2.624399422983315	42	w	ret	LOC
2	9.611694656196265	43	w	ret	LOC
2	2.185692287525581	44	w	ret	LOC
2	18.37407827533907	46	w	ret	LOC
2	23.532583653716056	2	w	enc	PHO
2	16.55252096175788	5	w	enc	PHO
2	19.081849522681846	7	w	enc	PHO
2	17.104665859604783	10	w	enc	PHO
2	22.04556674969083	11	w	enc	PHO
2	16.737807727579966	12	w	enc	PHO
2	3.0740749430049585	13	w	enc	PHO
2	8.543075447728608	19	w	enc	PHO
2	15.64041441143744	21	w	enc	PHO
2	21.575402158426694	23	w	enc	PHO
2	22.3499856020335	24	w	enc	PHO
2	14.263679382826501	26	w	enc	PHO
2	29.13451442390986	29	w	enc	PHO
2	5.665339847333232	31	w	enc	PHO
2	10.678014747027618	35	w	enc	PHO
2	32.6401499309052	37	w	enc	PHO
2	18.225868924602942	39	w	enc	PHO
2	14.696898949894406	41	w	enc	PHO
2	10.399750041308137	44	w	enc	PHO
2	9.606316645121856	50	w	enc	PHO
2	8.566171044657448	51	w	enc	PHO
2	10.515001693587395	53	w	enc	PHO
2	8.000605216181851	56	w	enc	PHO
2	3.2909991485612	57	w	enc	PHO
2	17.368447896518305	2	w	ret	PHO
2	11.902804162528964	4	w	ret	PHO
2	22.725530458935893	7	w	ret	PHO
2	17.054927463766983	10	w	ret	PHO
2	2.2226551299428077	12	w	ret	PHO
2	3.222935683813196	13	w	ret	PHO
2	19.74856362920897	16	w	ret	PHO
2	3.1617481694175176	17	w	ret	PHO
2	11.669866915397314	19	w	ret	PHO
2	16.40313495122346	21	w	ret	PHO
2	16.9553262454507	23	w	ret	PHO
2	18.147898810989584	24	w	ret	PHO
2	13.450657916489018	26	w	ret	PHO
2	18.093094202761066	27	w	ret	PHO
2	3.4141353464084636	28	w	ret	PHO
2	2.4056036369195226	30	w	ret	PHO
2	19.069805462702615	32	w	ret	PHO
2	7.503343896513487	33	w	ret	PHO
2	2.6069478771898744	34	w	ret	PHO
2	25.30897378086133	36	w	ret	PHO
2	8.964009944883431	37	w	ret	PHO
2	7.4216774750385035	40	w	ret	PHO
2	16.058389277130225	43	w	ret	PHO
2	8.911380419317725	44	w	ret	PHO
2	17.26079059687849	45	w	ret	PHO
2	12.67275280786092	47	w	ret	PHO
2	12.358703640339819	51	w	ret	PHO
2	8.10036126915673	56	w	ret	PHO
2	13.792973142893585	1	w	t1_	res
2	14.023610482681791	3	w	t1_	res
2	21.47632507382317	4	w	t1_	res
2	23.9050169973466	5	w	t1_	res
2	17.311728266986965	7	w	t1_	res
2	21.952155404277963	8	w	t1_	res
2	24.90983981485581	9	w	t1_	res
2	18.38752884551429	11	w	t1_	res
2	11.72957218894419	16	w	t1_	res
2	22.633072985080226	17	w	t1_	res
2	10.901228733424682	19	w	t1_	res
2	31.32565694109793	21	w	t1_	res
2	28.337186430121587	22	w	t1_	res
2	21.992202773870005	23	w	t1_	res
2	21.53140163508998	25	w	t1_	res
2	17.90062529599902	26	w	t1_	res
2	12.49768722279906	27	w	t1_	res
2	18.644697332435598	29	w	t1_	res
2	21.372744683747058	31	w	t1_	res
2	14.56852028668535	32	w	t1_	res
2	20.968676682286628	33	w	t1_	res
2	2.412157981111432	34	w	t1_	res
2	12.991328548117501	35	w	t1_	res
2	22.36781716977492	36	w	t1_	res
2	4.6037020993891025	37	w	t1_	res
2	18.779852901487175	38	w	t1_	res
2	20.89110462937908	41	w	t1_	res
2	19.584794902239132	42	w	t1_	res
2	19.286761841267857	43	w	t1_	res
2	17.10468303654375	46	w	t1_	res
2	15.205110410825224	47	w	t1_	res
2	12.751919557785385	1	w	t2_	res
2	8.61142876746383	2	w	t2_	res
2	28.994371390690514	3	w	t2_	res
2	21.852671714053535	4	w	t2_	res
2	23.902088058838903	5	w	t2_	res
2	22.03761526624537	8	w	t2_	res
2	28.82506526571271	9	w	t2_	res
2	10.618539621071005	11	w	t2_	res
2	22.488392576126095	12	w	t2_	res
2	11.236849287010614	13	w	t2_	res
2	3.903481431209786	14	w	t2_	res
2	12.688191007878409	15	w	t2_	res
2	11.406682944254051	16	w	t2_	res
2	23.071230250020832	17	w	t2_	res
2	16.556703526719826	18	w	t2_	res
2	14.781390673559152	20	w	t2_	res
2	3.850986439774109	21	w	t2_	res
2	26.21513617357103	22	w	t2_	res
2	24.48465732692592	25	w	t2_	res
2	15.69128779460739	26	w	t2_	res
2	19.28336197559743	27	w	t2_	res
2	2.331534670456585	27	w	t2_	res
2	26.460153166520662	28	w	t2_	res
2	16.192875639362768	29	w	t2_	res
2	23.422669596294167	31	w	t2_	res
2	20.171210603134313	32	w	t2_	res
2	22.061474797975418	33	w	t2_	res
2	15.984289278963068	35	w	t2_	res
2	22.76161971778411	36	w	t2_	res
2	18.1150499584953	38	w	t2_	res
2	20.698829326553966	39	w	t2_	res
2	2.4312972615077695	41	w	t2_	res
2	19.95541127186229	42	w	t2_	res
2	18.412517380870803	43	w	t2_	res
2	17.141315818712304	45	w	t2_	res
2	16.2902304565742	47	w	t2_	res
2	17.201237010168224	48	w	t2_	res
2	10.27268738419708	1	w	t3_	res
2	22.218286492931238	4	w	t3_	res
2	22.288559918376542	5	w	t3_	res
2	22.969802198712294	8	w	t3_	res
2	26.16554444244481	9	w	t3_	res
2	15.69419815747262	10	w	t3_	res
2	22.845992260791704	12	w	t3_	res
2	2.7064709511833396	13	w	t3_	res
2	20.47555241998356	14	w	t3_	res
2	9.417441729404278	16	w	t3_	res
2	23.588950899258883	17	w	t3_	res
2	15.18438788093589	20	w	t3_	res
2	29.231383242026617	22	w	t3_	res
2	20.75303956416312	23	w	t3_	res
2	5.305900506287612	24	w	t3_	res
2	23.537251577473526	25	w	t3_	res
2	17.556107787070427	27	w	t3_	res
2	5.11549559771853	27	w	t3_	res
2	22.820536585431448	28	w	t3_	res
2	20.29618628057263	29	w	t3_	res
2	21.995176286537475	31	w	t3_	res
2	2.887450736172824	31	w	t3_	res
2	15.448704210367888	32	w	t3_	res
2	23.48011865371297	33	w	t3_	res
2	17.268381945167334	35	w	t3_	res
2	19.055063620662715	36	w	t3_	res
2	5.8976929383659265	39	w	t3_	res
2	2.072832512067462	40	w	t3_	res
2	19.66853975591729	42	w	t3_	res
2	18.130492105490397	43	w	t3_	res
2	18.686658399956798	45	w	t3_	res
2	16.873564897181705	46	w	t3_	res
2	12.958365834501961	47	w	t3_	res
2	3.9650215100942154	3	w	enc	SEM
2	4.5353084873034035	4	w	enc	SEM
2	23.289823087369093	10	w	enc	SEM
2	7.960428558536385	17	w	enc	SEM
2	4.230442445197958	18	w	enc	SEM
2	32.00452797120408	19	w	enc	SEM
2	16.64257336156613	22	w	enc	SEM
2	3.6435954458900297	23	w	enc	SEM
2	10.854284594762493	24	w	enc	SEM
2	25.255151981392295	25	w	enc	SEM
2	9.309165709954174	29	w	enc	SEM
2	8.393107872097389	30	w	enc	SEM
2	22.776203436545998	36	w	enc	SEM
2	23.528045753002885	37	w	enc	SEM
2	2.9429425343943105	39	w	enc	SEM
2	19.24458185482576	43	w	enc	SEM
2	25.469961875621934	45	w	enc	SEM
2	6.576544927842946	47	w	enc	SEM
2	11.329307921050129	50	w	enc	SEM
2	2.9742164236259345	2	w	ret	SEM
2	5.886654372191202	3	w	ret	SEM
2	4.04826160537672	4	w	ret	SEM
2	12.0643604530659	5	w	ret	SEM
2	5.239832167472421	6	w	ret	SEM
2	30.15655297991216	7	w	ret	SEM
2	8.678338904910376	8	w	ret	SEM
2	16.777851858296742	9	w	ret	SEM
2	2.1591228000903975	10	w	ret	SEM
2	2.45804674797218	15	w	ret	SEM
2	26.079407912454023	19	w	ret	SEM
2	21.11822926245375	22	w	ret	SEM
2	3.7039632346653377	23	w	ret	SEM
2	22.20384835021108	25	w	ret	SEM
2	8.650694137460281	26	w	ret	SEM
2	10.787173132954985	27	w	ret	SEM
2	2.586436119725429	29	w	ret	SEM
2	23.529395959306445	30	w	ret	SEM
2	2.02955800108717	36	w	ret	SEM
2	18.044779938827265	37	w	ret	SEM
2	19.102569296879995	38	w	ret	SEM
2	10.380905213110138	39	w	ret	SEM
2	19.911597199252526	44	w	ret	SEM
2	19.965224308005777	45	w	ret	SEM
2	24.41351999513251	46	w	ret	SEM
2	12.233276221628225	51	w	ret	SEM
2	13.486839327972033	53	w	ret	SEM
3	31.21428580028532	1	r	enc	GLO
3	19.976621796823753	2	r	enc	GLO
3	9.950410343654113	3	r	enc	GLO
3	28.1949476208754	6	r	enc	GLO
3	17.85276347444215	7	r	enc	GLO
3	26.201345028867443	8	r	enc	GLO
3	15.05247554080269	10	r	enc	GLO
3	17.602657610776863	11	r	enc	GLO
3	17.404341474964017	12	r	enc	GLO
3	17.71219033844193	13	r	enc	GLO
3	23.472335273199068	14	r	enc	GLO
3	18.280458195514594	16	r	enc	GLO
3	15.941024510113147	17	r	enc	GLO
3	2.334376862502622	18	r	enc	GLO
3	25.67011126571525	21	r	enc	GLO
3	19.500373821406683	22	r	enc	GLO
3	18.474093130314838	23	r	enc	GLO
3	33.09447760253887	25	r	enc	GLO
3	16.498393474577963	26	r	enc	GLO
3	3.5116527099096166	27	r	enc	GLO
3	29.304896836328748	28	r	enc	GLO
3	15.346588814648387	29	r	enc	GLO
3	2.4657428041570966	29	r	enc	GLO
3	24.40229884485998	30	r	enc	GLO
3	7.544338979669008	31	r	enc	GLO
3	24.5531051799209	33	r	enc	GLO
3	23.032694342325648	34	r	enc	GLO
3	11.153760560537647	37	r	enc	GLO
3	14.465176513133123	41	r	enc	GLO
3	14.643130436488178	42	r	enc	GLO
3	15.4154796832968	43	r	enc	GLO
3	19.062199265011124	44	r	enc	GLO
3	19.00748076424738	47	r	enc	GLO
3	9.160254709594046	49	r	enc	GLO
3	18.07318788307093	51	r	enc	GLO
3	26.976409613557824	52	r	enc	GLO
3	19.809488504651053	53	r	enc	GLO
3	19.809488504651053	54	r	enc	GLO
3	22.375142656138703	3	r	ret	GLO
3	26.57697880628864	7	r	ret	GLO
3	20.960479989781742	8	r	ret	GLO
3	25.8491278452411	9	r	ret	GLO
3	15.014693536792342	11	r	ret	GLO
3	20.401484880393024	12	r	ret	GLO
3	15.344503113350296	13	r	ret	GLO
3	16.7025155980858	14	r	ret	GLO
3	21.104106979582763	15	r	ret	GLO
3	8.89928836945464	16	r	ret	GLO
3	18.930843161050475	17	r	ret	GLO
3	16.916087071575	18	r	ret	GLO
3	10.265981653491327	19	r	ret	GLO
3	6.74714236251189	20	r	ret	GLO
3	19.07706335511209	22	r	ret	GLO
3	4.951013708493661	24	r	ret	GLO
3	12.983162310328405	25	r	ret	GLO
3	3.1818850361383033	27	r	ret	GLO
3	11.61609453082027	30	r	ret	GLO
3	23.075486140928547	31	r	ret	GLO
3	16.08444155953711	32	r	ret	GLO
3	20.451017819542685	34	r	ret	GLO
3	21.406269948346257	35	r	ret	GLO
3	2.0810139040740987	36	r	ret	GLO
3	14.84440040562467	37	r	ret	GLO
3	11.55939030317824	38	r	ret	GLO
3	19.961721250686654	41	r	ret	GLO
3	15.077360001217652	43	r	ret	GLO
3	12.97432231069371	50	r	ret	GLO
3	5.923528473029617	51	r	ret	GLO
3	15.967037224911971	52	r	ret	GLO
3	28.64556637465065	53	r	ret	GLO
3	15.80449932629267	1	r	enc	LOC
3	19.407037478204188	2	r	enc	LOC
3	21.651021092453707	3	r	enc	LOC
3	36.438820707887025	6	r	enc	LOC
3	15.797428423947483	8	r	enc	LOC
3	19.567773787381427	10	r	enc	LOC
3	21.081508004826755	12	r	enc	LOC
3	11.236269555575713	13	r	enc	LOC
3	15.930034735016099	14	r	enc	LOC
3	3.9411963807741337	15	r	enc	LOC
3	5.565918121161456	18	r	enc	LOC
3	2.796960603370611	18	r	enc	LOC
3	34.567638985090845	19	r	enc	LOC
3	24.31016444039762	20	r	enc	LOC
3	5.956682130801647	21	r	enc	LOC
3	23.51089310268376	24	r	enc	LOC
3	15.621009918210515	25	r	enc	LOC
3	22.777905428866422	26	r	enc	LOC
3	14.296287699632886	28	r	enc	LOC
3	6.145396701993896	30	r	enc	LOC
3	12.014400593155152	32	r	enc	LOC
3	19.818735159922674	33	r	enc	LOC
3	14.645733395210321	34	r	enc	LOC
3	21.154065568429807	36	r	enc	LOC
3	25.01376019237643	37	r	enc	LOC
3	18.4677946246211	40	r	enc	LOC
3	24.316326442946874	41	r	enc	LOC
3	25.910481492123928	44	r	enc	LOC
3	15.489751221760566	45	r	enc	LOC
3	21.117405268718603	46	r	enc	LOC
3	16.86580893460936	1	r	ret	LOC
3	11.74480192926493	5	r	ret	LOC
3	31.124762135304508	6	r	ret	LOC
3	16.410012118648616	8	r	ret	LOC
3	8.664773389315524	9	r	ret	LOC
3	7.780189301883988	11	r	ret	LOC
3	17.14032798571227	12	r	ret	LOC
3	11.575612362053448	13	r	ret	LOC
3	15.191272884079716	14	r	ret	LOC
3	3.7659567661392206	17	r	ret	LOC
3	7.972088716323959	18	r	ret	LOC
3	10.43567665986246	19	r	ret	LOC
3	11.014957796340598	20	r	ret	LOC
3	5.616405164010726	20	r	ret	LOC
3	11.39894305934857	21	r	ret	LOC
3	5.460676597294034	21	r	ret	LOC
3	11.485693754467462	22	r	ret	LOC
3	2.763609666285791	24	r	ret	LOC
3	15.035029716633199	25	r	ret	LOC
3	9.11250311506391	27	r	ret	LOC
3	14.264181303858397	28	r	ret	LOC
3	20.104677735219337	29	r	ret	LOC
3	16.3024031797453	31	r	ret	LOC
3	6.534743938726486	34	r	ret	LOC
3	12.466064270058551	35	r	ret	LOC
3	3.933173091795595	36	r	ret	LOC
3	22.273495013502316	37	r	ret	LOC
3	15.743143698041946	38	r	ret	LOC
3	6.483256256134892	38	r	ret	LOC
3	21.898073837087907	39	r	ret	LOC
3	3.885142679523134	41	r	ret	LOC
3	15.190121533642394	42	r	ret	LOC
3	16.62935102343415	43	r	ret	LOC
3	16.026776315793473	46	r	ret	LOC
3	11.190629359008271	1	r	enc	PHO
3	15.989578997518167	2	r	enc	PHO
3	27.336107702470663	3	r	enc	PHO
3	2.1862269267976897	4	r	enc	PHO
3	21.191231276214946	5	r	enc	PHO
3	15.50696257012595	7	r	enc	PHO
3	43.074760395791664	8	r	enc	PHO
3	6.163473762095543	9	r	enc	PHO
3	11.727379706742754	12	r	enc	PHO
3	10.45955268177752	13	r	enc	PHO
3	6.658746777929267	15	r	enc	PHO
3	28.59602406142773	17	r	enc	PHO
3	25.94887952587335	22	r	enc	PHO
3	20.461600457719893	23	r	enc	PHO
3	19.814386116677756	25	r	enc	PHO
3	27.419505834376114	28	r	enc	PHO
3	13.491472043563514	29	r	enc	PHO
3	17.04168030137972	31	r	enc	PHO
3	19.905473908828476	32	r	enc	PHO
3	11.980460476108727	35	r	enc	PHO
3	27.04657615428545	36	r	enc	PHO
3	26.085878145920283	37	r	enc	PHO
3	16.796563402411405	39	r	enc	PHO
3	15.653704294010874	40	r	enc	PHO
3	25.1675601067648	41	r	enc	PHO
3	3.1095614422790727	42	r	enc	PHO
3	9.60211477849871	43	r	enc	PHO
3	32.747609422017284	44	r	enc	PHO
3	6.218781805734262	47	r	enc	PHO
3	15.260982729544667	48	r	enc	PHO
3	10.86668631361332	50	r	enc	PHO
3	27.13310973410831	51	r	enc	PHO
3	17.645255812041622	52	r	enc	PHO
3	22.1773981290124	54	r	enc	PHO
3	12.967111132168542	55	r	enc	PHO
3	24.71024239411178	56	r	enc	PHO
3	17.93635032007256	57	r	enc	PHO
3	8.779111679023053	1	r	ret	PHO
3	13.414417039575946	2	r	ret	PHO
3	21.13917124211417	3	r	ret	PHO
3	20.690010344454052	4	r	ret	PHO
3	20.327950403873338	5	r	ret	PHO
3	25.131368687977414	6	r	ret	PHO
3	17.77726804450264	7	r	ret	PHO
3	34.39962996241752	8	r	ret	PHO
3	12.873013361476383	9	r	ret	PHO
3	19.575631066014356	10	r	ret	PHO
3	9.624611657081516	11	r	ret	PHO
3	13.956632677660297	12	r	ret	PHO
3	7.603108553884425	14	r	ret	PHO
3	12.906388479078235	15	r	ret	PHO
3	24.231868386210294	17	r	ret	PHO
3	24.38318480323881	25	r	ret	PHO
3	3.9756570161896554	26	r	ret	PHO
3	19.82003969113466	27	r	ret	PHO
3	26.498639234750648	28	r	ret	PHO
3	20.27772576608864	29	r	ret	PHO
3	23.528499587595288	30	r	ret	PHO
3	10.199345120050967	33	r	ret	PHO
3	16.113808857321054	34	r	ret	PHO
3	13.685828764362473	35	r	ret	PHO
3	25.85890146056074	36	r	ret	PHO
3	17.18354531952161	38	r	ret	PHO
3	11.595324960166879	39	r	ret	PHO
3	15.585085629713898	40	r	ret	PHO
3	24.261621515490845	44	r	ret	PHO
3	3.2448540247621427	45	r	ret	PHO
3	13.488142030747222	46	r	ret	PHO
3	7.558682710582679	48	r	ret	PHO
3	3.908737477906671	48	r	ret	PHO
3	2.874554378678415	48	r	ret	PHO
3	16.424055783032774	49	r	ret	PHO
3	4.98658582545154	49	r	ret	PHO
3	21.949021331658514	51	r	ret	PHO
3	2.2011321799813675	51	r	ret	PHO
3	21.227250615874162	52	r	ret	PHO
3	19.50915486236474	54	r	ret	PHO
3	16.732952539492768	55	r	ret	PHO
3	24.518926525059676	56	r	ret	PHO
3	27.600582214215166	1	r	t1_	res
3	12.872358337477525	2	r	t1_	res
3	9.799468664323394	3	r	t1_	res
3	19.979629006139223	6	r	t1_	res
3	19.117314576174948	7	r	t1_	res
3	9.260568231240555	8	r	t1_	res
3	5.265641207865456	9	r	t1_	res
3	2.154402167489918	9	r	t1_	res
3	17.645917139648727	14	r	t1_	res
3	2.5419601911434295	14	r	t1_	res
3	8.263737154327366	17	r	t1_	res
3	6.724378684893324	19	r	t1_	res
3	17.88141133051461	22	r	t1_	res
3	3.4539403321270434	24	r	t1_	res
3	25.621642040745254	25	r	t1_	res
3	11.146034973280962	27	r	t1_	res
3	15.1060251344204	28	r	t1_	res
3	19.36345008402618	29	r	t1_	res
3	10.963160525291164	30	r	t1_	res
3	13.194867495657563	33	r	t1_	res
3	13.319256985607485	34	r	t1_	res
3	20.93125047064195	35	r	t1_	res
3	4.592883930429199	37	r	t1_	res
3	15.89144312341468	38	r	t1_	res
3	19.362489237015524	39	r	t1_	res
3	22.19067679779146	40	r	t1_	res
3	14.059973622887698	41	r	t1_	res
3	20.12698860810962	42	r	t1_	res
3	21.61966767593129	44	r	t1_	res
3	15.067903067335108	47	r	t1_	res
3	12.069522781274065	48	r	t1_	res
3	26.948311489319483	1	r	t2_	res
3	4.084847110044163	1	r	t2_	res
3	2.301405043469604	1	r	t2_	res
3	15.36729717537816	2	r	t2_	res
3	9.908978754463659	2	r	t2_	res
3	15.185152673548197	3	r	t2_	res
3	10.936601689726286	4	r	t2_	res
3	15.715027774464968	6	r	t2_	res
3	24.401577672364553	7	r	t2_	res
3	6.532221964491441	9	r	t2_	res
3	13.299870470653905	10	r	t2_	res
3	22.476222296399254	12	r	t2_	res
3	7.365159199115483	14	r	t2_	res
3	2.311116954906265	16	r	t2_	res
3	3.1467616339791955	17	r	t2_	res
3	18.079172586818032	22	r	t2_	res
3	3.506041216053066	24	r	t2_	res
3	22.711466476131907	25	r	t2_	res
3	9.478425228839281	27	r	t2_	res
3	15.02577141098022	28	r	t2_	res
3	10.104680293533752	30	r	t2_	res
3	14.301049715994246	32	r	t2_	res
3	14.072997895704317	34	r	t2_	res
3	21.507470189309313	35	r	t2_	res
3	16.8926694698638	38	r	t2_	res
3	17.76694503887384	39	r	t2_	res
3	25.003182839685962	40	r	t2_	res
3	14.148564857771582	41	r	t2_	res
3	18.031276497985594	42	r	t2_	res
3	10.994996153591043	44	r	t2_	res
3	3.044465911666546	44	r	t2_	res
3	14.339408750110481	47	r	t2_	res
3	22.72425244251137	48	r	t2_	res
3	25.978365974221152	1	r	t3_	res
3	3.7594056025171687	3	r	t3_	res
3	10.892814138657346	4	r	t3_	res
3	17.02836516255631	5	r	t3_	res
3	19.3768414030347	6	r	t3_	res
3	18.01254768106419	7	r	t3_	res
3	2.507670138130406	8	r	t3_	res
3	8.230349253378451	9	r	t3_	res
3	14.470750208844127	11	r	t3_	res
3	9.402775877633571	12	r	t3_	res
3	16.619243957895407	13	r	t3_	res
3	6.110241679919029	14	r	t3_	res
3	5.3152653479807235	14	r	t3_	res
3	7.272655320098714	15	r	t3_	res
3	11.39954098657923	16	r	t3_	res
3	3.1751755483575237	17	r	t3_	res
3	2.3596953333156874	21	r	t3_	res
3	13.00130744912312	24	r	t3_	res
3	25.640257334343236	25	r	t3_	res
3	10.489292044546675	27	r	t3_	res
3	9.48458327319093	28	r	t3_	res
3	9.149178239640628	29	r	t3_	res
3	11.225618075411544	30	r	t3_	res
3	16.202026279685636	31	r	t3_	res
3	14.670987943955284	32	r	t3_	res
3	21.926799926081614	33	r	t3_	res
3	12.59267721294335	34	r	t3_	res
3	9.221640862799138	35	r	t3_	res
3	13.001043526754403	36	r	t3_	res
3	21.709029072370424	37	r	t3_	res
3	16.791089739438316	38	r	t3_	res
3	22.98639055109489	40	r	t3_	res
3	9.09552367324896	42	r	t3_	res
3	18.374289863723227	43	r	t3_	res
3	11.758532212192527	44	r	t3_	res
3	11.126191439354548	45	r	t3_	res
3	3.781709365093843	46	r	t3_	res
3	14.59755170786998	47	r	t3_	res
3	12.652018107062565	2	r	enc	SEM
3	25.2020021422854	4	r	enc	SEM
3	9.189071640909864	5	r	enc	SEM
3	12.399276032557191	6	r	enc	SEM
3	8.680113446932006	8	r	enc	SEM
3	39.08929002406859	9	r	enc	SEM
3	14.832016445593274	10	r	enc	SEM
3	13.572874935997767	12	r	enc	SEM
3	11.014040743077702	13	r	enc	SEM
3	15.220427561344078	14	r	enc	SEM
3	23.751241036108844	15	r	enc	SEM
3	31.97580814799485	20	r	enc	SEM
3	10.352514666174201	21	r	enc	SEM
3	7.161089942294809	22	r	enc	SEM
3	15.93484899613372	23	r	enc	SEM
3	6.647953410842943	24	r	enc	SEM
3	8.693434369037856	25	r	enc	SEM
3	5.757701264241508	26	r	enc	SEM
3	29.70516669737667	28	r	enc	SEM
3	15.58648523456455	31	r	enc	SEM
3	2.9807626448373283	33	r	enc	SEM
3	11.248722891894493	34	r	enc	SEM
3	7.209649437505467	35	r	enc	SEM
3	21.018394493526706	36	r	enc	SEM
3	3.584602121625471	38	r	enc	SEM
3	14.491275094675075	40	r	enc	SEM
3	19.835517976735396	41	r	enc	SEM
3	14.175337621247932	42	r	enc	SEM
3	7.313929893510783	43	r	enc	SEM
3	4.137384004583935	46	r	enc	SEM
3	6.707700487368948	47	r	enc	SEM
3	28.385465843128245	48	r	enc	SEM
3	6.002145442130166	49	r	enc	SEM
3	20.720416437980152	52	r	enc	SEM
3	28.21215854633349	53	r	enc	SEM
3	21.339558580583752	54	r	enc	SEM
3	19.724458574418357	55	r	enc	SEM
3	10.842732320450189	1	r	ret	SEM
3	11.328955405384033	2	r	ret	SEM
3	10.404663045776392	3	r	ret	SEM
3	21.31546261536089	4	r	ret	SEM
3	14.579762887908347	5	r	ret	SEM
3	10.302720148220212	6	r	ret	SEM
3	12.266351024850122	7	r	ret	SEM
3	9.314165163339297	8	r	ret	SEM
3	29.04606251312406	9	r	ret	SEM
3	13.250055075337182	10	r	ret	SEM
3	14.529220099250788	12	r	ret	SEM
3	9.639146402535246	13	r	ret	SEM
3	3.604636178781937	13	r	ret	SEM
3	16.643302372210147	14	r	ret	SEM
3	6.478760256075416	14	r	ret	SEM
3	8.427603504453737	16	r	ret	SEM
3	25.171072048538143	18	r	ret	SEM
3	7.394087987848001	22	r	ret	SEM
3	17.592261577726557	23	r	ret	SEM
3	14.019402907621147	24	r	ret	SEM
3	16.83583986846769	27	r	ret	SEM
3	25.79784903398596	28	r	ret	SEM
3	16.76550608168158	31	r	ret	SEM
3	16.33349586597852	33	r	ret	SEM
3	12.019205664241161	35	r	ret	SEM
3	19.423615801072902	36	r	ret	SEM
3	2.6088882442664545	37	r	ret	SEM
3	10.994907252468861	38	r	ret	SEM
3	11.595943086883713	40	r	ret	SEM
3	8.040871013687877	43	r	ret	SEM
3	2.664880025213597	44	r	ret	SEM
3	8.22818187025654	45	r	ret	SEM
3	3.2284228880734314	46	r	ret	SEM
3	9.06159665225321	47	r	ret	SEM
3	18.89506795356044	48	r	ret	SEM
3	6.797396348174713	49	r	ret	SEM
3	28.590824676917226	50	r	ret	SEM
3	11.834069488904884	51	r	ret	SEM
3	18.069000423568568	52	r	ret	SEM
3	23.09827678365532	53	r	ret	SEM
3	18.050867106575904	54	r	ret	SEM
3	23.74504683683462	55	r	ret	SEM
3	16.76522910155348	1	w	enc	GLO
3	24.11619893640972	2	w	enc	GLO
3	18.229023184426214	3	w	enc	GLO
3	14.443545685772126	5	w	enc	GLO
3	29.823683091340204	7	w	enc	GLO
3	13.985022414529848	8	w	enc	GLO
3	16.162232117490536	9	w	enc	GLO
3	4.740869063947804	11	w	enc	GLO
3	18.82884591176249	12	w	enc	GLO
3	18.009480647961407	13	w	enc	GLO
3	21.506666365398484	15	w	enc	GLO
3	18.895565375010406	17	w	enc	GLO
3	4.910048471321694	21	w	enc	GLO
3	16.191368764682853	23	w	enc	GLO
3	33.502310404109025	26	w	enc	GLO
3	18.881781074582992	27	w	enc	GLO
3	5.440904735711145	29	w	enc	GLO
3	16.528094561031494	30	w	enc	GLO
3	15.778327269078057	31	w	enc	GLO
3	3.9830115200582688	32	w	enc	GLO
3	18.430039505488192	34	w	enc	GLO
3	8.434987056911117	34	w	enc	GLO
3	30.6102526049755	35	w	enc	GLO
3	7.72583346939814	36	w	enc	GLO
3	2.40978217052717	38	w	enc	GLO
3	17.325641311412653	39	w	enc	GLO
3	21.663349304559397	40	w	enc	GLO
3	27.158302119164677	41	w	enc	GLO
3	15.866319347494425	42	w	enc	GLO
3	13.29275696289	43	w	enc	GLO
3	14.418868936172075	45	w	enc	GLO
3	3.56674836503873	45	w	enc	GLO
3	12.254319396167338	46	w	enc	GLO
3	20.6388595780472	47	w	enc	GLO
3	20.57645293614654	48	w	enc	GLO
3	16.332457811698387	50	w	enc	GLO
3	27.811260488652493	51	w	enc	GLO
3	22.753298433377925	52	w	enc	GLO
3	11.057886885571508	53	w	enc	GLO
3	20.73821630483185	54	w	enc	GLO
3	14.256115381910947	1	w	ret	GLO
3	11.392383944043297	2	w	ret	GLO
3	17.661994894041435	4	w	ret	GLO
3	28.982796767200252	7	w	ret	GLO
3	11.797094967451255	8	w	ret	GLO
3	19.81181900129933	11	w	ret	GLO
3	4.798233995863349	13	w	ret	GLO
3	3.104251611782845	14	w	ret	GLO
3	21.528595263786745	15	w	ret	GLO
3	15.214687028677648	16	w	ret	GLO
3	22.275881522369662	17	w	ret	GLO
3	2.2244246439581086	20	w	ret	GLO
3	5.376153551240299	21	w	ret	GLO
3	16.0757433807702	23	w	ret	GLO
3	19.390452226142248	24	w	ret	GLO
3	2.565068361472017	24	w	ret	GLO
3	27.106696825841833	26	w	ret	GLO
3	16.506769691790055	27	w	ret	GLO
3	24.716087997011225	29	w	ret	GLO
3	3.855475823336607	29	w	ret	GLO
3	3.343788680711559	29	w	ret	GLO
3	11.188248766727355	31	w	ret	GLO
3	16.194993581976092	34	w	ret	GLO
3	8.039407189735831	35	w	ret	GLO
3	8.967204826845549	36	w	ret	GLO
3	9.211920022918225	37	w	ret	GLO
3	4.028068893770046	38	w	ret	GLO
3	23.569704327507615	40	w	ret	GLO
3	2.4804849824208697	41	w	ret	GLO
3	15.396930333436035	42	w	ret	GLO
3	10.397639914583364	44	w	ret	GLO
3	16.619130957388986	45	w	ret	GLO
3	13.922674923521598	46	w	ret	GLO
3	7.48341368451347	47	w	ret	GLO
3	17.859167019927945	48	w	ret	GLO
3	22.427201318066707	49	w	ret	GLO
3	23.136428347951924	51	w	ret	GLO
3	22.86122377073613	52	w	ret	GLO
3	22.996076274703427	54	w	ret	GLO
3	10.444581106987354	1	w	enc	LOC
3	25.31505607176277	2	w	enc	LOC
3	16.63710036606403	4	w	enc	LOC
3	2.1025595517321354	5	w	enc	LOC
3	24.0083284163634	6	w	enc	LOC
3	16.731196970313285	7	w	enc	LOC
3	16.73617897002856	8	w	enc	LOC
3	18.333547067361486	9	w	enc	LOC
3	12.680274255856126	10	w	enc	LOC
3	26.551912219833774	12	w	enc	LOC
3	24.777406585105684	14	w	enc	LOC
3	7.341820352473984	15	w	enc	LOC
3	8.359173612687638	18	w	enc	LOC
3	26.08445319688533	19	w	enc	LOC
3	4.028221526701273	20	w	enc	LOC
3	11.173975315092353	21	w	enc	LOC
3	16.021270916573677	22	w	enc	LOC
3	27.61225726307328	23	w	enc	LOC
3	22.854621401961698	24	w	enc	LOC
3	2.208129082728025	25	w	enc	LOC
3	20.869037431186783	27	w	enc	LOC
3	7.0344837241292915	30	w	enc	LOC
3	22.886648991379584	31	w	enc	LOC
3	5.303197808748246	35	w	enc	LOC
3	13.371534632986219	36	w	enc	LOC
3	29.966659004690843	37	w	enc	LOC
3	4.324167441894286	37	w	enc	LOC
3	2.7009867513900585	37	w	enc	LOC
3	21.226693948156445	38	w	enc	LOC
3	2.1080324136433033	39	w	enc	LOC
3	13.718112251811073	42	w	enc	LOC
3	4.410476584685868	44	w	enc	LOC
3	14.60339293311492	45	w	enc	LOC
3	19.461973619096398	46	w	enc	LOC
3	9.434370322823057	1	w	ret	LOC
3	22.95480829608639	2	w	ret	LOC
3	16.485979919520496	3	w	ret	LOC
3	6.047242388768074	4	w	ret	LOC
3	2.5131527854260702	5	w	ret	LOC
3	8.721111408044644	7	w	ret	LOC
3	17.230273726284775	8	w	ret	LOC
3	18.320003757543567	9	w	ret	LOC
3	3.214947319813541	9	w	ret	LOC
3	22.434614374913753	10	w	ret	LOC
3	22.142601223994827	12	w	ret	LOC
3	18.3154401330629	13	w	ret	LOC
3	2.389025408829125	14	w	ret	LOC
3	7.80839334552167	15	w	ret	LOC
3	3.9725949297359393	16	w	ret	LOC
3	2.793088111647363	18	w	ret	LOC
3	26.27730432311384	19	w	ret	LOC
3	11.831525316226898	21	w	ret	LOC
3	15.59916099726277	22	w	ret	LOC
3	2.816688745085987	23	w	ret	LOC
3	2.553596480933359	25	w	ret	LOC
3	24.293271339262436	26	w	ret	LOC
3	22.094982398796184	27	w	ret	LOC
3	16.99673108848744	29	w	ret	LOC
3	16.307399747889797	30	w	ret	LOC
3	13.523185216240478	33	w	ret	LOC
3	9.461772631709687	33	w	ret	LOC
3	16.16741688184478	36	w	ret	LOC
3	18.14834070386712	38	w	ret	LOC
3	15.884178202381385	41	w	ret	LOC
3	17.047249008060252	43	w	ret	LOC
3	4.764506449137164	44	w	ret	LOC
3	20.046794260751494	45	w	ret	LOC
3	8.533679724832158	46	w	ret	LOC
3	16.245929270688556	1	w	enc	PHO
3	7.799175246782425	2	w	enc	PHO
3	18.42613572237086	3	w	enc	PHO
3	23.76182845879776	5	w	enc	PHO
3	4.853545678210503	6	w	enc	PHO
3	23.75709538792169	7	w	enc	PHO
3	30.81127926202377	8	w	enc	PHO
3	24.17035041312325	10	w	enc	PHO
3	18.49541787814747	11	w	enc	PHO
3	11.026966914932679	12	w	enc	PHO
3	9.028073659208289	13	w	enc	PHO
3	11.00407985974511	14	w	enc	PHO
3	7.685152454781979	21	w	enc	PHO
3	2.14986769193344	24	w	enc	PHO
3	7.542632717962116	25	w	enc	PHO
3	7.689949882922751	26	w	enc	PHO
3	26.60331185358052	28	w	enc	PHO
3	17.400984700829902	29	w	enc	PHO
3	18.035761264409096	30	w	enc	PHO
3	15.121870941159457	31	w	enc	PHO
3	11.754272102098254	32	w	enc	PHO
3	7.796714172550008	33	w	enc	PHO
3	31.039782262910627	34	w	enc	PHO
3	13.735926084437066	38	w	enc	PHO
3	16.620434658223	40	w	enc	PHO
3	21.202735389115677	41	w	enc	PHO
3	23.206670291710857	42	w	enc	PHO
3	22.274968202747413	43	w	enc	PHO
3	8.987862545621114	46	w	enc	PHO
3	12.33598305997687	47	w	enc	PHO
3	7.163985563433566	48	w	enc	PHO
3	9.76392653128649	49	w	enc	PHO
3	18.15854168199309	50	w	enc	PHO
3	22.604345342598183	51	w	enc	PHO
3	12.19171981563417	52	w	enc	PHO
3	15.871737612965	53	w	enc	PHO
3	15.03404991038925	55	w	enc	PHO
3	15.572904638609023	1	w	ret	PHO
3	12.177941970745563	2	w	ret	PHO
3	2.723553950699874	2	w	ret	PHO
3	23.32870673742423	3	w	ret	PHO
3	10.130112064759633	4	w	ret	PHO
3	9.47346058994112	4	w	ret	PHO
3	26.483919793926923	5	w	ret	PHO
3	17.160354254576248	7	w	ret	PHO
3	25.892687940162627	8	w	ret	PHO
3	24.385334437322687	9	w	ret	PHO
3	24.175957523261836	10	w	ret	PHO
3	16.698985042968673	11	w	ret	PHO
3	16.518375312280995	12	w	ret	PHO
3	15.347330361822316	14	w	ret	PHO
3	13.244004506524414	15	w	ret	PHO
3	3.714123941310112	20	w	ret	PHO
3	10.326101563646294	21	w	ret	PHO
3	10.891557824762959	22	w	ret	PHO
3	11.166458022267776	24	w	ret	PHO
3	8.221780506365308	25	w	ret	PHO
3	6.896159939446261	26	w	ret	PHO
3	18.978193202795858	27	w	ret	PHO
3	5.138065212071864	28	w	ret	PHO
3	12.275184044194138	29	w	ret	PHO
3	7.438423297045441	30	w	ret	PHO
3	24.624662026059763	31	w	ret	PHO
3	13.16886119246565	33	w	ret	PHO
3	10.066619974069434	34	w	ret	PHO
3	15.280798802309432	37	w	ret	PHO
3	14.855093279699716	38	w	ret	PHO
3	12.245864093357783	39	w	ret	PHO
3	16.906095606633624	40	w	ret	PHO
3	23.547914845076622	41	w	ret	PHO
3	23.9027734685881	42	w	ret	PHO
3	11.059325067959467	43	w	ret	PHO
3	19.998238833963104	44	w	ret	PHO
3	9.91943603123835	45	w	ret	PHO
3	2.073074780127007	47	w	ret	PHO
3	13.912317482417592	48	w	ret	PHO
3	9.504310052581427	49	w	ret	PHO
3	17.921434354559114	53	w	ret	PHO
3	17.599072591501177	55	w	ret	PHO
3	8.820472675065698	55	w	ret	PHO
3	14.322432285757026	56	w	ret	PHO
3	15.112986227746108	57	w	ret	PHO
3	21.09035913254345	1	w	t1_	res
3	7.629606751954304	2	w	t1_	res
3	2.324063690206419	3	w	t1_	res
3	20.555327662640995	6	w	t1_	res
3	10.564270915206151	7	w	t1_	res
3	14.674413939666131	8	w	t1_	res
3	12.563871233248722	9	w	t1_	res
3	22.978305718115774	10	w	t1_	res
3	8.79947949183471	11	w	t1_	res
3	23.847223615431442	12	w	t1_	res
3	9.84663057109466	13	w	t1_	res
3	13.530369997174775	14	w	t1_	res
3	23.02195733883306	15	w	t1_	res
3	21.11066308710976	16	w	t1_	res
3	16.560617334721584	18	w	t1_	res
3	13.656079577117186	19	w	t1_	res
3	17.23376302988105	20	w	t1_	res
3	3.0500773349361956	21	w	t1_	res
3	15.049475035671808	22	w	t1_	res
3	20.767852793777134	24	w	t1_	res
3	15.623437999995932	25	w	t1_	res
3	12.067841948828777	26	w	t1_	res
3	2.150963340340626	27	w	t1_	res
3	11.695946429845005	28	w	t1_	res
3	11.629251074608643	32	w	t1_	res
3	9.828157351984505	33	w	t1_	res
3	15.92222926311235	34	w	t1_	res
3	10.872809860564683	36	w	t1_	res
3	20.695470282275586	37	w	t1_	res
3	14.627112307103564	39	w	t1_	res
3	18.86039335949486	40	w	t1_	res
3	7.411951268307652	42	w	t1_	res
3	5.243894450549412	43	w	t1_	res
3	20.03642971407245	44	w	t1_	res
3	2.7444321948300163	45	w	t1_	res
3	19.60787526007748	46	w	t1_	res
3	2.337263704163043	46	w	t1_	res
3	13.727234151447467	48	w	t1_	res
3	19.52659481362962	1	w	t2_	res
3	2.7443179156371107	2	w	t2_	res
3	16.181215458017437	3	w	t2_	res
3	20.44407883084753	6	w	t2_	res
3	11.696132803070785	7	w	t2_	res
3	2.2150530503527355	7	w	t2_	res
3	7.061857474668435	8	w	t2_	res
3	4.592251885580368	9	w	t2_	res
3	25.79987046773357	10	w	t2_	res
3	4.722610979462721	13	w	t2_	res
3	14.23958324249298	14	w	t2_	res
3	22.714187411734343	15	w	t2_	res
3	4.838399720003725	15	w	t2_	res
3	4.561352242319828	16	w	t2_	res
3	4.744210135184632	18	w	t2_	res
3	15.60905851345632	19	w	t2_	res
3	17.532252985837577	20	w	t2_	res
3	16.349081970203034	22	w	t2_	res
3	12.835262505369146	24	w	t2_	res
3	2.608186732191254	24	w	t2_	res
3	6.391831086108049	26	w	t2_	res
3	12.716016762865184	28	w	t2_	res
3	10.728465273899026	30	w	t2_	res
3	11.925386334735485	31	w	t2_	res
3	15.898112546716703	32	w	t2_	res
3	2.107678386403936	32	w	t2_	res
3	10.479585122025025	33	w	t2_	res
3	16.32127696801081	34	w	t2_	res
3	6.257770596837832	34	w	t2_	res
3	2.3040277462127805	34	w	t2_	res
3	2.011732136377592	34	w	t2_	res
3	11.236789493941183	36	w	t2_	res
3	20.57201522933733	37	w	t2_	res
3	8.458345240654996	38	w	t2_	res
3	14.03358811938911	39	w	t2_	res
3	18.971090611903612	41	w	t2_	res
3	14.22058966781557	42	w	t2_	res
3	21.379610632821997	44	w	t2_	res
3	18.27179262475932	46	w	t2_	res
3	11.77046348572495	48	w	t2_	res
3	21.37745603256095	1	w	t3_	res
3	8.871570965883858	2	w	t3_	res
3	16.41099374041738	3	w	t3_	res
3	20.027843767283517	6	w	t3_	res
3	13.455493532076419	7	w	t3_	res
3	14.214258840642772	8	w	t3_	res
3	21.177400397424393	10	w	t3_	res
3	11.400996468790755	11	w	t3_	res
3	22.253185761590622	15	w	t3_	res
3	4.267441891835722	17	w	t3_	res
3	17.49522692729005	18	w	t3_	res
3	15.375046584447746	19	w	t3_	res
3	13.729716962079868	22	w	t3_	res
3	14.185223913799273	24	w	t3_	res
3	3.7823923486062343	26	w	t3_	res
3	12.440149818875211	28	w	t3_	res
3	2.185669592369152	29	w	t3_	res
3	3.3023730190832743	30	w	t3_	res
3	13.415087025760998	31	w	t3_	res
3	15.861306840657251	34	w	t3_	res
3	10.25051948740966	35	w	t3_	res
3	18.336555266481078	37	w	t3_	res
3	12.486220873066612	38	w	t3_	res
3	13.461933326425672	39	w	t3_	res
3	22.155404599157222	40	w	t3_	res
3	18.070093053497093	41	w	t3_	res
3	19.023269346836667	44	w	t3_	res
3	13.332827771089246	48	w	t3_	res
3	11.70725479676363	1	w	enc	SEM
3	8.86354837334535	2	w	enc	SEM
3	16.940176490682028	5	w	enc	SEM
3	16.233137316778294	7	w	enc	SEM
3	15.109689845781702	8	w	enc	SEM
3	9.867074818020733	9	w	enc	SEM
3	3.0565244820733612	11	w	enc	SEM
3	17.245820617670823	12	w	enc	SEM
3	11.244861326537976	13	w	enc	SEM
3	30.8701593801535	14	w	enc	SEM
3	2.1497249220105097	19	w	enc	SEM
3	14.21253568968046	22	w	enc	SEM
3	18.262432162495976	23	w	enc	SEM
3	9.08539362471387	24	w	enc	SEM
3	12.612567017356561	25	w	enc	SEM
3	18.656873524127263	26	w	enc	SEM
3	5.535239606550171	26	w	enc	SEM
3	16.15391069217873	27	w	enc	SEM
3	24.627110630275055	28	w	enc	SEM
3	36.232353281621286	29	w	enc	SEM
3	9.754378702383244	31	w	enc	SEM
3	14.117969101235268	34	w	enc	SEM
3	11.915027307813494	35	w	enc	SEM
3	7.857247257817247	36	w	enc	SEM
3	9.242760028624016	37	w	enc	SEM
3	11.839789310532082	38	w	enc	SEM
3	7.8852734074011055	39	w	enc	SEM
3	8.803311576810096	42	w	enc	SEM
3	14.541335374810231	43	w	enc	SEM
3	3.3143665766328865	45	w	enc	SEM
3	11.76957077949268	46	w	enc	SEM
3	24.823027059022113	47	w	enc	SEM
3	9.084460963225025	48	w	enc	SEM
3	22.229573378627915	49	w	enc	SEM
3	20.867238409582786	50	w	enc	SEM
3	2.3648592796162675	52	w	enc	SEM
3	17.42321965153246	53	w	enc	SEM
3	14.798049228472422	56	w	enc	SEM
3	10.439178306490838	1	w	ret	SEM
3	13.772735080106461	2	w	ret	SEM
3	13.056079022145775	3	w	ret	SEM
3	32.11885648757476	4	w	ret	SEM
3	13.453588320526357	7	w	ret	SEM
3	15.985538580832968	8	w	ret	SEM
3	11.505598167900253	9	w	ret	SEM
3	5.446976855895857	10	w	ret	SEM
3	16.018500898032006	12	w	ret	SEM
3	10.622669590362184	13	w	ret	SEM
3	22.59579404511402	14	w	ret	SEM
3	6.297655963336763	16	w	ret	SEM
3	4.036244952280429	21	w	ret	SEM
3	14.99651462432297	22	w	ret	SEM
3	3.5378852513503456	22	w	ret	SEM
3	6.631458867997687	24	w	ret	SEM
3	17.95540046944708	26	w	ret	SEM
3	21.802475751436777	28	w	ret	SEM
3	26.86651764240662	29	w	ret	SEM
3	7.179515150148932	30	w	ret	SEM
3	14.075391311776874	31	w	ret	SEM
3	9.706902232682147	32	w	ret	SEM
3	11.985931628752343	34	w	ret	SEM
3	10.588092185151545	36	w	ret	SEM
3	7.286885896010309	37	w	ret	SEM
3	11.963507298270267	41	w	ret	SEM
3	20.75071937238388	42	w	ret	SEM
3	12.829499442726872	43	w	ret	SEM
3	14.01566040100405	44	w	ret	SEM
3	12.445765937072006	45	w	ret	SEM
3	9.388556793536633	46	w	ret	SEM
3	16.68740466540551	47	w	ret	SEM
3	17.908895929286487	49	w	ret	SEM
3	16.857452456312988	50	w	ret	SEM
3	6.690350930264495	50	w	ret	SEM
3	3.473453467573817	50	w	ret	SEM
3	14.536534278625867	51	w	ret	SEM
3	11.102084909359155	52	w	ret	SEM
3	16.19639198742827	53	w	ret	SEM
3	13.571683619420067	54	w	ret	SEM
3	24.149843238379013	56	w	ret	SEM
[truncated: 9,648 more rows]
