# Supplementary material for: Task-dependent fractal patterns of information processing in working memory
Source: Sci Rep. 2022 Oct 25;12:17866. doi: 10.1038/s41598-022-21375-1 (PMC9596406; doi:10.1038/s41598-022-21375-1)
Supplement: Supplementary file 4 — Supplementary Information 4. [file 41598_2022_21375_MOESM4_ESM.csv]

EVal1	EVal2	EVal3	EVal4	EVal5	EVal6	EVal7	EVal8	EVal9	EVal10	EVal11	EVal12	EVal13	EVal14	EVal15	Subject	Condition	Part	Task
23.70821093110827	10.691855884456391	8.888368296374567	7.540904942013601	6.856195346450575	5.719838536023379	4.581695735355912	3.9338057700506464	3.310635475269475	3.100066409995372	2.7582308025021067	2.3192784072651995	2.2439564768734885	1.8956735522453478	1.7158605995039935	1	r	enc	GLO
19.58396434646724	13.277862130946293	10.196698583687649	7.982360391310775	7.235283160692912	6.402651195641864	5.954227879891335	4.037399013831367	3.599428268690603	2.8649541267954444	2.6347412180610648	2.55886162480101	2.172168974804393	1.9246385334935117	1.8504094828129374	2	r	enc	GLO
22.562197440859247	12.703714295920186	10.095791161760804	9.444083796359605	7.931291089828999	5.579301947650743	4.410165015317321	3.957891181364291	3.492524732321361	2.943602784875965	2.4979545243519303	2.1565984901227977	2.067020645919809	1.9470846563247255	1.7802912312232833	3	r	enc	GLO
16.86896711704021	15.274183281843811	10.141632048719696	9.38831600594322	6.186220107625429	5.404266926551963	4.397381070682513	3.9315480769076436	3.7756666194759796	3.2119480077158955	2.9864363485685432	2.6053473615889957	2.3961483910631123	1.942696828344089	1.861234389889179	4	r	enc	GLO
22.075390456858152	12.576205169848876	10.880408061248986	8.121126979600145	6.145132984109159	5.125988136132586	4.47345001183464	3.9602525161845223	3.747169074595194	3.1994278889713557	2.780403239798008	2.603923690617603	2.0813702738833824	1.8188783917523446	1.668816856644831	5	r	enc	GLO
23.3276984183065	15.944865635605481	10.687108847349357	7.269672338973132	6.2420368971620634	5.189708359367815	3.8640027320473296	3.756384626034144	3.3498431346187627	2.698529734161544	2.1991462301240596	2.0130089779916824	1.908767436221015	1.8127290252223405	1.7105293175690208	6	r	enc	GLO
14.72939051277195	13.53782763977055	12.278401459912637	10.155613794881397	8.816947318936618	6.59700224116176	5.000762473241118	4.199997744557642	3.5354592304212367	3.1583061681873894	2.6689759840161753	2.3661043266872603	2.124123363691908	1.9669079562759233	1.7460596746906996	7	r	enc	GLO
23.452695490579874	16.32749343195617	12.988725937036854	8.791073505404725	6.560934409597039	6.25542756687164	4.307072722616979	3.7791365335577276	3.1163803311937865	2.5656084580490193	2.2841086591064017	1.9407782517550358	1.8236693164091127	1.6129001583622748	1.4511357469965454	8	r	enc	GLO
24.63990037246481	14.609233234217877	9.365782186880677	7.649277859641408	6.637471325942098	5.654387156491528	4.2509832301912045	3.3946292249330394	3.078400888669097	2.7302599063013937	2.4610841118954	2.0465770661615545	2.0030422333077134	1.6807887263132848	1.5166310251376496	9	r	enc	GLO
15.537178931115234	13.54571322246402	9.945974745111382	7.100702756914055	6.278779063185021	5.226190647281774	4.0994689034976854	3.804673319194234	3.434690753578737	3.2578735819446423	3.0539989096775244	2.965277623531689	2.6308585187491866	2.3073063011749952	2.167925228362708	10	r	enc	GLO
19.097144172588084	15.33485352806407	10.022945814110823	8.303656837344079	7.214154628636799	5.054506272554789	4.726589194112214	3.711950370349219	3.540237623413948	3.249279193321731	2.518118499113135	2.265317921556848	2.071690702610745	1.8628019420471515	1.6657718361166511	11	r	enc	GLO
17.774327765578906	15.356496162742078	11.676106520418216	8.491696208404466	7.372736754431919	6.410336766712841	5.496168752861118	4.401119514630798	3.250355071375496	2.848084361133879	2.7283549759228762	2.6783434201303176	1.8921419247558424	1.6931397312942058	1.490360625011422	12	r	enc	GLO
15.180619400257417	13.562701375280424	10.886816703244023	8.557424890179936	6.881136460602885	6.005998463248014	5.377974433315999	3.8604179653253365	3.5401351044361484	3.1448367528122056	3.0226806034881477	2.6151300803284543	2.414517227894456	2.150253806482193	2.093595277326974	13	r	enc	GLO
21.095321765820458	12.631771517684145	10.560276924215108	9.698475662604393	7.4789812693513	5.822332138305223	5.049363966292026	4.281848525376729	3.6224283926131218	3.089476268240383	2.5943624653548594	2.346051461038253	2.233542705793152	1.7962883025550622	1.6320887596926241	14	r	enc	GLO
18.699745362702892	13.793533279561737	8.394645891848707	7.93628608360034	6.894403219679901	5.659776986661143	4.100407366208841	3.629236611228176	3.289565291724099	3.1693928928309556	2.6056618680636183	2.4627621371031463	2.0561020341534193	1.8988906718442133	1.8178909824737495	15	r	enc	GLO
29.66719958162024	16.02186806070291	9.233154831953884	7.409117762070879	6.700106355137579	5.679309533078639	4.127885832414827	3.486602547582833	2.88586458866581	2.490911616163406	2.1978808316291127	2.0878928195064073	1.7190451270247848	1.5163580171005282	1.4920889141395153	16	r	enc	GLO
21.8930091398074	14.69137443068678	10.988738128361046	9.161719277115115	6.976368850103545	4.601823274089611	4.059316221415749	3.617408587117197	3.1457077462849363	2.966608696419263	2.577071815173363	2.329152553922439	2.0022959641178932	1.708816784439956	1.5033094120936432	17	r	enc	GLO
26.271378817150946	12.487897431787527	8.65728469782113	7.428040748575741	5.5404089125221585	5.4925107369417105	4.731313244789522	4.036275685075531	3.6792527819204808	3.0610796321996343	2.941820879495167	2.3742681036468896	2.206199110366546	2.133725941478124	1.8558082737088146	18	r	enc	GLO
22.8472397316602	11.632571547922817	10.16751512326552	8.694977882289457	6.6597161353184795	6.144471732955841	5.689613879919545	4.721102178292055	3.6574077498403104	2.754071272551348	2.5359251551212347	2.143613099932369	1.9898475472796673	1.8485672329643499	1.672004571712138	19	r	enc	GLO
21.181098769668928	12.660125219512956	10.79643531861989	8.579083837992947	6.665102921010142	6.297432698153026	6.094896392341768	4.471227634357704	3.338720992344398	2.7123125452630363	2.5027140085690394	2.432665775468276	1.8332059651522679	1.6739710379580852	1.6129362029010723	20	r	enc	GLO
17.929119466390198	15.839182064053519	12.256855712766558	8.551712829922552	5.268486611589514	4.747373631131366	3.914332845190051	3.453673788840326	3.272007465451254	2.770695001916839	2.615790784966052	2.2103333931902576	2.0911821867984615	2.0141696971734286	1.7455090616578914	21	r	enc	GLO
18.81753816512631	12.005737814031235	9.748620678335914	8.622215350946762	7.691723378894915	5.416383991609212	5.141505645949058	4.40943557498507	4.2520282739882855	3.2718698738971437	3.183214548443697	2.852501402573965	2.5836316947299878	2.0176959919780075	1.8205999504784496	22	r	enc	GLO
15.012607897209659	13.173876087457414	9.452852852018168	8.336103751814733	6.886720264749742	5.3469814104947515	5.208263816334728	4.297945137944556	3.757920848397277	3.3669282692245432	3.049819336686637	2.508078582634523	2.171005883297254	2.060822398054821	2.01303432657754	23	r	enc	GLO
19.163842287017474	12.262448013799135	10.770786010238009	9.000111782069686	8.64837921401255	6.909172393384008	5.162265662404242	4.748330836923774	4.024416429338296	3.3555537574243974	2.624832151660303	2.440647206793936	2.096913857738345	1.7236359729965522	1.632634237022833	24	r	enc	GLO
23.210388704980556	15.43187423674806	10.561425296368782	6.584251276230103	6.078071794182655	5.382715149773835	4.579553490970064	4.025168618916429	3.0827071542953965	2.8987190947215	2.4835981581602766	2.430043676932219	1.9341878626868898	1.6720211093853257	1.4616012629261634	25	r	enc	GLO
17.5848348308742	15.436192162313413	12.49775763796567	10.351371359394745	7.175085868562997	5.4318263998291165	5.072819246892134	3.954762357169652	3.4941758338071884	3.352643431417646	2.6320593683101023	2.585377559402989	2.292733342185577	1.676586289224615	1.5317771708110213	26	r	enc	GLO
21.195268033823233	12.5407601958237	11.407122864921877	7.6362621867470635	6.292101965585723	5.416622667749629	4.3869752033755	3.7098440894068325	3.474896238468903	3.1865090336196817	2.720011436599304	2.592754831806827	2.168088875509829	2.0117838239973254	1.8787402734206702	27	r	enc	GLO
23.391616860261948	14.90292032006713	8.737931386958438	6.7357337812030025	5.860319466350419	4.991961670324083	3.8886729923529875	3.468083786084597	3.1540793916550385	2.9070409404588733	2.6875215721229737	2.3646321331581057	2.1592459904514496	2.046876305456077	1.7362862125093594	28	r	enc	GLO
18.24772856035133	15.164950571722976	11.829829057784595	10.456721728037989	8.43591394934632	5.55402019299875	5.440154826567413	4.008823644948914	3.0397399879948384	2.748980424708026	2.4545811366273402	2.4060464076584798	2.208716396114573	1.965778852817171	1.7081140003096655	29	r	enc	GLO
20.780258888427287	16.157586290364378	9.219576879406263	8.494657941724158	7.3859957476840155	5.169816421926904	4.501727299578174	4.286260050547658	3.3806621161065125	2.930706934090648	2.7877550307435963	2.3620241556763277	2.0809146496357376	1.7417575200755369	1.533420614168107	30	r	enc	GLO
20.096852046794307	13.740213396248166	10.375615986023922	7.9976656291112995	6.397917557288411	5.346721514829722	4.563464144385817	3.7994292220455765	3.4389534663219266	3.2592354016531186	3.0055593072524163	2.554309885504896	2.4326987581319104	2.1380711242096098	2.0747239707616782	31	r	enc	GLO
23.335094063012754	16.516536960258062	12.976964780359152	8.698987710156453	7.211901331090663	6.4009040482183295	5.012697601873455	4.1601903705038445	2.95152795127589	2.3635082455529353	2.1354385904966406	2.0709357669715733	1.7602751506928993	1.495776230862087	1.4084252847420593	32	r	enc	GLO
22.822633024422128	17.190626105243872	10.835206123809089	7.285253869456213	6.040678816663882	4.9343306131182665	4.3186161548008615	3.652169622861861	3.2066902659807184	3.0359357062896155	2.469612401144574	2.242216008968682	1.7144267920423981	1.6234641961748089	1.5051341631821111	33	r	enc	GLO
18.45692116228908	12.140957843841134	9.69393258983053	8.986418630665247	6.3208734208124895	5.663609723652301	4.960762493886204	4.4522695180171565	3.8276793042120367	3.071040652117769	2.833856332975934	2.669699942644771	2.3660809960994813	2.220575379871903	1.8624232181590883	34	r	enc	GLO
45.166705660523405	12.203046079001155	8.951412382072878	5.0866451702103745	4.558807033934447	3.968201163465244	3.792539879489567	2.9900373134978313	2.722707315286388	2.2889533020119135	2.020007907276465	1.593065339841339	1.318123807080614	1.2580486336826	1.1520306900870387	35	r	enc	GLO
19.235916382670293	17.95375418952331	11.876388874353497	7.057942111476084	5.2449351969250895	4.779708431847685	4.209433114420963	3.412157962995017	3.318259316621861	2.8475142940293763	2.626678658841718	2.5307743197476866	2.007063033507241	1.7653188297385751	1.6379752666120968	36	r	enc	GLO
17.95081290655423	14.308377453989408	11.342059133347677	9.818770665996503	7.595234733023611	6.048510237154925	5.311299369840093	4.64307830131859	3.596389718895308	2.884237197310779	2.660296422934709	2.4037086087879747	1.950659348128871	1.583802483396689	1.4464684632185298	37	r	enc	GLO
17.9051375838228	14.051596767844671	9.073135742622151	7.4505447491990555	6.887220918439777	5.074446429262188	4.52607995066626	3.813992496417402	3.265511869332403	3.052538309578179	2.443568049694465	2.275688766490192	2.0634830422594064	1.9111498747653421	1.7335262706548669	38	r	enc	GLO
20.909687516462302	16.671845852087973	10.097468383496764	7.814625442046372	6.1838445379105815	5.299246422288578	4.860325236162832	3.7833771502008022	3.5918862502500706	3.007663094108271	2.4002722894271806	2.097736538122555	2.0160489334900067	1.8077474811586565	1.5747785370530363	39	r	enc	GLO
19.537367781433023	16.619889994812166	10.789660102504897	8.860742013874967	6.731001386958194	6.236990855103919	4.321513667879127	4.133872048877101	3.0825730893050767	2.68104325384218	2.4587948994421405	2.0454858546856567	1.8167155235170525	1.7338892579292229	1.5806537665691194	40	r	enc	GLO
17.29236726688033	11.829483723067433	11.050033343512348	10.132043760817176	9.415990106191323	6.844816356577766	5.397371669101014	5.0562015303802115	3.4210286477572565	3.3203984832209064	2.540529422842676	2.415317844561357	2.309842998918675	2.1370837173514206	1.477369542446964	41	r	enc	GLO
22.026626051440182	14.311459787060368	9.069691435604312	8.116901603494291	7.084943747486761	6.71668189828393	4.8189592623210435	3.940898581269876	3.273316148553754	2.7589898764675724	2.6010469328798322	2.4182254532966794	2.099138734610019	1.805379382862991	1.5895024684531476	42	r	enc	GLO
17.264705036159118	15.578056904181032	11.791740488145988	9.531716142279357	8.78681253665134	6.129584856217291	4.790961362497839	3.866753662519659	3.1540840883903614	2.7787387249702835	2.354527451664806	2.179194822997736	2.038601760939017	1.8291052921594348	1.7241312851909025	43	r	enc	GLO
19.8151559678518	10.946467785617498	9.287068256532	7.864362253719156	5.6051171598773175	5.143471339611204	4.791218170867745	4.3562398374292	4.1435603795232305	3.6124465627148528	3.0225392326284104	2.7897141850919147	2.6655835415861966	2.150811649820295	1.7298123771038432	44	r	enc	GLO
16.70631401522242	13.963665851748967	12.618457903137937	10.93103986153425	6.893427906579506	6.0665048322119475	5.291824342892192	3.9569047072620345	3.515751819290524	3.0746579558687275	2.6850462915261533	2.5859567317603536	2.1195838893042027	2.006042328355569	1.7174440444658163	45	r	enc	GLO
16.843852952291364	15.712675612996572	14.37143031986159	8.598359679609727	6.501958890099508	5.956377748959026	4.567663460925437	3.8722283057471967	3.79340075132928	2.994962741883502	2.745323022156222	2.4305234033361414	1.9187251296402328	1.7910719838541367	1.5260465103398035	46	r	enc	GLO
18.378239631589587	15.523190649207095	10.478825836413025	9.302474353939017	7.961879653724253	6.619646692431829	5.009141062886965	4.115360097063156	3.3324265790053227	3.264061842734993	2.9827642724254675	2.1761086923726984	2.050702892374897	1.835626318709567	1.535053974562875	47	r	enc	GLO
23.292599867538204	15.62698024235913	11.30368412726995	9.632506348806016	5.709893862538007	5.0422858282458645	3.9539331674566536	3.5360968132434754	3.2034585160468794	2.8641258587858895	2.5271676016298055	2.136213897445184	1.7726065394854755	1.5485697091961108	1.454505855127328	48	r	enc	GLO
17.84619117477749	12.83853549167367	11.215567640448555	8.836591764208066	7.909127251795024	6.138864889762321	4.911426341557999	4.408640990759648	3.6726999873470367	3.2273722150461492	2.7614072498177187	2.4665283015829096	2.2496428023912745	2.082934957051606	1.984371069471993	49	r	enc	GLO
18.00482717946705	14.175936811450596	13.048681739188906	7.581154498306855	6.108128378201444	5.304344982641488	3.744776647683246	3.3728268159396877	3.0048725146655326	2.9319081166806096	2.520863144691372	2.439386821217771	2.153034064714335	2.053927746925846	1.8889752086053535	50	r	enc	GLO
15.332040364547163	12.643491270153856	10.67984865316499	7.576037880642396	6.652515831761005	5.926387754898783	5.043105630804919	4.238600868161725	3.716912018569689	3.3710970350695937	2.9791552419680327	2.9201342232802174	2.580689599451643	2.119111889957258	2.109518246503095	51	r	enc	GLO
22.63293857501294	15.648511383113412	13.630308137871065	8.986006355956565	7.038638011658413	6.519054246048321	3.750694608487847	3.355204546305684	2.93591957764331	2.5514862545255625	2.2294550975780707	2.19676134934584	2.033522421240273	1.6973957150378844	1.3873856592850105	52	r	enc	GLO
18.523116203799947	14.172672953985826	10.722092852574852	8.653447289395828	7.808874289998031	5.986333215779712	4.968536713602335	4.543948876175908	4.034633843228907	3.5543268563624775	3.1538494496901452	2.72580337111307	2.5175062606100664	1.9727552606793841	1.8661763046123405	53	r	enc	GLO
18.523116203799947	14.172672953985826	10.722092852574852	8.653447289395828	7.808874289998031	5.986333215779712	4.968536713602335	4.543948876175908	4.034633843228907	3.5543268563624775	3.1538494496901452	2.72580337111307	2.5175062606100664	1.9727552606793841	1.8661763046123405	54	r	enc	GLO
18.072648252726395	13.715820162724988	9.26537612590399	7.367943004127833	6.993201726520843	6.3580286571507365	5.017080980461438	4.170209817539464	3.743012755800069	3.0490843621391126	2.749916920852697	2.355282028737457	2.024057691653818	1.9481529796088217	1.778668728084891	1	r	ret	GLO
20.146589800800935	12.624627052175	9.032478436882613	7.57220989322478	6.669200060787744	5.724299848757598	4.857490610809256	3.942844803686746	3.3057023372195298	3.060135846507547	2.669395145367294	2.573661309313036	2.2521531868668885	2.053681529005	1.9281629938828821	2	r	ret	GLO
20.521815114468108	13.305363940046398	10.548862568622575	7.7657966627222415	7.437292160188347	5.9621509321703225	5.662458824608855	4.491944231745004	4.119711592523804	2.9640706196428663	2.366787435842235	2.1326141454952268	1.9366573261239015	1.8137826118682812	1.715264258175208	3	r	ret	GLO
21.87757287831965	14.268714144833433	10.578450711940965	8.12412624103031	7.177524770722225	5.756459937458783	4.026088604540197	3.5571029204004208	3.265852411185582	3.0278147776520283	2.9401777130144424	2.295918983104886	2.1725560144720983	1.8892268909726648	1.7040606995521392	4	r	ret	GLO
15.821158348170176	12.246930035049436	11.864723725114148	8.160459860460216	6.6688281041997275	6.221847390826967	5.077120968839197	4.635534092238442	3.9951214386046257	3.220042680566198	3.0471230529547166	2.871780315191778	2.2347390011931103	2.1325695080282325	1.9004544452428305	5	r	ret	GLO
21.987022980681296	12.870108475362738	11.306294767712696	7.578284451678051	6.536978439078886	5.256658776868037	4.142001113054777	3.7357260077114227	3.0445107745071183	2.92572844838306	2.597183015747093	2.3619088423409527	2.1346319923323493	1.9133842538203614	1.6568458119545904	6	r	ret	GLO
23.049103280815498	16.353736727261325	10.933178658555617	7.808935472508295	6.660265325375934	5.21302032852484	3.567421060183828	3.5064168148675794	2.8578608849292286	2.549811534837844	2.301801047409225	2.275363669614717	2.057570066893692	1.834581464928889	1.6534870457298758	7	r	ret	GLO
16.263774895678182	13.405993740034328	12.022853876798601	10.831828983226224	7.6221239966762155	6.755258188929404	5.1198537188164615	3.9460625266226717	3.4271557542216247	3.183039364572179	2.5140191244130126	2.4262221631576324	2.0881647463127546	1.8179508759454226	1.7126414167824504	8	r	ret	GLO
25.640252960337424	16.38604126317072	11.181061921223549	8.27918956144129	7.1806388339734335	5.802345387023672	4.519929467091296	3.7608531612283107	2.904739676840054	2.58608532367767	2.4008529774523475	2.300838405871554	1.6785362056420359	1.649063187950497	1.3823472880679055	9	r	ret	GLO
24.70724089581108	13.502419699934519	8.848393911263889	7.0995476669044875	6.3306707739039165	5.829979898111694	4.820503100932852	3.7571725501756608	3.4540963870221546	2.9972442121919833	2.8735506959995956	2.270789685752835	1.9096738242886495	1.6015804856510762	1.541924131921531	10	r	ret	GLO
16.060111621687156	12.140426174645693	10.22833779716644	7.065332502697255	6.605601252743339	5.273538125338472	4.604960051448435	4.095328302742412	3.864230845784728	3.2771491188270114	3.094661070109006	2.6576053358744645	2.3940865954102244	2.204015447213469	2.0490090115610426	11	r	ret	GLO
19.003491111148424	16.40201084071153	10.373079279711867	8.14944865485116	6.659901755822325	5.040371025857754	4.904648609990436	3.7962117488753044	3.6572844100708983	3.035702638847334	2.5490678200279744	2.337999817777004	1.9724168615849202	1.8942815509314441	1.6849922022750212	12	r	ret	GLO
16.776992734975185	14.992050690555347	11.006849643957601	10.38455230013552	7.3726418168060155	6.6900095461007885	5.836621632100525	4.628892983897438	3.6775167343787647	3.051057507874491	2.41465043654854	2.031157666316411	1.679662271854861	1.6632589596486234	1.4593296638067201	13	r	ret	GLO
17.69818216276356	14.57790797677418	9.786258606403223	7.836218375736195	7.105547610964	5.888857094644115	5.15831510952726	4.076324457479993	3.365164174696785	3.054177783448235	2.6467691656851273	2.6128473829452155	2.279973916410409	1.9725140312111327	1.8996767661821563	14	r	ret	GLO
23.96467632384905	13.339705623059904	9.308683632517877	9.105314524851721	8.354860088448792	5.747588174787118	5.29239866039027	3.912572320467862	3.0511707826745074	2.9747185649451566	2.6387228822841586	2.236008828149656	2.142156343002081	1.7230385718966994	1.6282681735997429	15	r	ret	GLO
17.913801265641386	13.71161739382284	8.071557019913872	7.7335674485345915	6.7080285705020195	5.6644021095684245	4.266866755143793	3.8453029108166423	3.3088787851327592	2.991433540964863	2.85270388411686	2.3961196374430487	2.250764950273451	2.095755660611933	1.9697699737037886	16	r	ret	GLO
27.621793802759072	16.743376224462725	9.858741627716999	8.11525574835157	6.010563697072094	5.700984387800917	4.998780663023658	3.452719278257403	2.939619323756964	2.5034712095105514	2.14351991274341	1.8748478961554025	1.5903095683658899	1.5138621809548778	1.373616662626777	17	r	ret	GLO
21.036425935224393	14.43607733573381	11.446067664636637	10.03868605103564	6.8288939522091745	4.943281989360287	3.8860036134123606	3.5268916470369964	3.3026779324064326	3.0353821108453283	2.4841316184898288	2.2505684285992342	1.8236152220319946	1.684822995640321	1.4788180121752614	18	r	ret	GLO
27.601951936777514	10.453180747501012	8.707545890968124	7.422253701547704	5.876350731203457	5.015651890246716	4.7984691502325605	4.495982106365359	3.947928990470173	3.4247085201800873	2.8176460864902446	2.4752837799993457	2.129166913729343	1.7540002189049513	1.741925624516277	19	r	ret	GLO
20.06715531712314	12.263717013186433	10.0203900229406	9.517001108567122	7.697258620295107	6.201614675684365	5.037536777138169	4.9110764375435245	4.20648062402795	2.798095445494983	2.336174158888294	2.0702328651753263	2.0266797708241326	1.7855894915096686	1.7139549141773927	20	r	ret	GLO
21.41911154603284	12.904340664420817	12.150353037574456	7.742109529744921	6.705002744510885	6.206540887211645	5.653144349889033	4.190817927593187	3.3611179348992204	3.079446625759272	2.5914472948111267	2.4573790594396088	2.1004055576390694	1.7858629724134665	1.6225985556013873	21	r	ret	GLO
16.50985329010666	14.769757876605526	12.020387177703938	9.297906912020947	6.530487973326687	5.098111972397167	4.154755680779983	3.764059461692579	3.467247056658443	2.507258654518925	2.3549274448163664	2.234077997186208	1.96720120198168	1.8942549403063258	1.7594022070383482	22	r	ret	GLO
15.901435538555159	13.477350607333094	11.548710399037498	8.710119891951733	7.351104959613487	6.234949127561796	5.449803761380497	4.500662127837609	4.033384709023053	3.019850352634125	2.9481512238134884	2.603953161327598	2.28113813408212	2.0224047578135056	1.877016100032703	23	r	ret	GLO
14.426933939724467	13.714969007374243	8.480224301292694	8.387010632401736	8.129081796630286	4.913842153385172	4.456804183549454	4.061303423513699	3.6936988891759417	3.2386711317983456	2.9557429515615556	2.7296130383078805	2.5754081493277634	2.349376266849134	2.1116730717317953	24	r	ret	GLO
18.67847695484589	13.468126416121457	10.740968931722826	8.973937712276381	7.723838778381154	6.4677936075891	5.421231748423731	4.235549867093316	3.9787233600213137	3.3584551075760345	3.1832241659369696	2.4672451448389165	2.1876361419101586	1.9134972339836605	1.6291127463841408	25	r	ret	GLO
20.915383532491944	19.544315740404095	10.879489296756006	7.102507619716567	6.213867891216521	5.157198728190046	4.291377133469016	3.1921341879812597	3.0533507146882553	2.720838358917553	2.4010132580718233	2.15304016316535	1.9787422475220948	1.7152839990010518	1.5908184513455272	26	r	ret	GLO
16.283783890946573	15.749978804712411	12.535800903238085	8.440432070292623	7.575269130855622	6.374774287008105	5.151884504231775	4.564587428786036	3.8633654996230717	3.3070794477731273	2.494003285896917	2.2975061588576975	2.0606019861300062	1.6725811893010942	1.5183268749924361	27	r	ret	GLO
17.848029050650787	13.05356597277739	11.479226017180999	8.21712818693561	6.597228467058425	5.3924214724101205	4.436556110312284	4.247475302258916	3.492988134299002	2.816050029227646	2.7281227937620516	2.6862371451187537	2.375196045845088	2.0775262662817893	1.9254506408248504	28	r	ret	GLO
22.449291838076185	14.8430275007577	8.980004007727887	7.2916205481570335	5.586990627095688	5.015551208220362	3.9099725038903808	3.5362413295530035	3.243859084303196	2.819824102515205	2.5736091040444653	2.477283403506372	2.1885099610113827	2.083565365239847	1.985898792014675	29	r	ret	GLO
17.425737597968865	15.479778980902541	12.310197015798776	9.942021314071049	8.461670399235063	6.378534593005357	5.13703574460375	3.8309795561196984	3.5025675217080154	3.1084602273555446	2.6037364502129714	2.270762040980898	1.926007156283966	1.7822395566069524	1.6552962175261086	30	r	ret	GLO
19.122843100461033	16.484905967265817	10.362540334392982	7.759321147917404	6.8653390244377075	5.278054426078457	4.997618505313759	4.04703736495249	3.2482420178206786	3.1362636923018163	2.846174329709233	2.2743104478157887	2.036338763567231	1.7905359860549708	1.615119947052838	31	r	ret	GLO
21.931880153593195	13.851225157870791	12.143372150635114	6.922775163370626	6.0243666038845936	4.7283078809330314	4.4724163376054795	4.071103271066109	3.896528363257481	3.0443909626002763	2.642823301323695	2.3641659945048468	2.1832554646542985	1.9981826980275814	1.8181741807478038	32	r	ret	GLO
20.061328788827858	17.06952284207575	13.509094491805426	10.132986732356436	7.244223304325615	5.87022793743779	4.693650658106065	3.5126427405736735	3.0180178912383733	2.565085264822191	2.453137320476598	2.177840787976926	1.9455144666785917	1.7907232111200215	1.5885505664268098	33	r	ret	GLO
19.711078152051947	16.999264118797438	11.735085266803504	8.276074989271788	5.607841297048365	5.149274709727624	4.206856125684935	3.1055623899848417	3.0386390105930916	2.8426281709296686	2.549963629992617	2.196975506180278	2.023213086526318	2.009346378881459	1.74119466534294	34	r	ret	GLO
19.75005398216057	12.047537203177445	10.503828040037156	8.326964577013	6.2483936202438715	5.532766290554158	4.995164430662844	3.769593144276683	3.5386323813661495	3.1154755600333406	2.9359693485084497	2.4352926269956363	2.330924685346332	2.0940228535143834	2.018688972634723	35	r	ret	GLO
48.06802172511994	10.141262855313812	8.98399774410459	5.034968554568981	4.3276915809145535	4.30849973925929	3.555173256933523	2.9075755747306915	2.608421504326259	2.178429282682163	1.6980684414837393	1.6033207663490294	1.303495357946027	1.2601412760121855	1.1479944839221998	36	r	ret	GLO
22.285950758191294	13.662833835622521	11.614880183174545	8.195430011107982	5.288872249088175	5.251467907073555	4.491370424874244	3.3760232099437393	3.22885830131798	2.8674040122732354	2.5902805952396983	2.0392758266441486	1.943180088328746	1.8676242495986304	1.6268925553725275	37	r	ret	GLO
18.121841952551506	14.515202480855708	11.568732980335847	9.933823121984117	7.3546138846852305	5.813691452021297	5.0879703150836635	4.11227180252229	3.40261153482024	3.1290343129947353	2.6084460888037766	2.016843987797503	1.9483695670751706	1.7336306904691423	1.6266163422685185	38	r	ret	GLO
18.06330414624039	13.580946730856269	8.879920027416556	7.312330323821249	6.614627724296369	5.058800104042978	4.420119006291029	4.026924962868746	3.5629993773994415	3.2013022764914743	2.499616214757657	2.0948236128449875	2.0215757513061017	1.8486047285772236	1.7682637903426661	39	r	ret	GLO
22.163458883396668	18.2262414689079	9.67251721037439	6.944742882691448	6.404523662551088	5.3015948075909725	4.126696706582044	3.6699196469771085	3.5480887860540244	3.261543903992214	2.208949322083648	2.1311718084290288	1.9108804417835483	1.838664620615518	1.6118601529533891	40	r	ret	GLO
22.978062591087703	16.66149753901379	9.570867738699421	9.275090508893035	7.759840873432995	5.3549716468335635	4.500377198593081	3.5007603916270473	2.9005653809443457	2.6858233872196253	2.3484082682734098	2.2156289265479434	1.8385353424742366	1.584986097980396	1.4541055681349535	41	r	ret	GLO
15.679491789369845	13.903517361529895	10.992888464516748	9.329369358311522	8.523992474518698	6.636260477342463	5.406660465716785	5.040750245926654	4.376841672777594	3.6957037038430305	3.160756752775679	2.480585766931957	2.1945465019775168	1.7187331477708663	1.6220512264291862	42	r	ret	GLO
18.633970516681018	14.019798021121003	10.489788091116635	8.48346119206634	7.712087992591909	6.0601219195819445	5.058018323542231	4.5449461720765365	3.2760902078063197	2.7807988595804187	2.541581758992484	2.430023972419194	2.162988804319632	1.820372440579931	1.6772082828213997	43	r	ret	GLO
17.669715608464934	14.13095424302229	13.017509021796126	9.45468338794474	8.132824056914302	6.921446601702586	4.709396921787598	3.751806282353512	3.2079557623296493	2.8542204324814042	2.555326441013572	2.380925961900509	2.204357949666684	1.8054240334131149	1.5895493251250012	44	r	ret	GLO
19.081137966800426	10.406250253157305	9.564337050000882	7.624624488328141	5.765315354293866	5.437757542672084	4.509437007056231	4.239795604870247	4.199350724466628	3.85446697167019	2.927639406135638	2.741121946804883	2.331814847726583	2.169765175257245	1.9430033858976912	45	r	ret	GLO
16.340073990414282	14.049648562815982	13.07685582113426	10.960299894782384	7.704477581661882	5.784672723702405	4.993028671400706	3.831520956859882	3.5660622645114786	2.9898422474253454	2.5497664504930055	2.5228663194394625	1.9949395064012192	1.8718294828935056	1.704024386457726	46	r	ret	GLO
18.313734750885736	13.724272259887874	11.869036095369506	9.971114734908411	6.918551467514714	5.580003166131358	4.5294130056049635	3.8826726710061186	3.7878926498728958	3.1266894933337293	2.4917779875990647	2.2666380435566924	2.0941567663584197	1.882050449178204	1.7742857078027687	47	r	ret	GLO
20.50338456666357	13.352198842649381	10.768600454129198	8.914676229421602	7.280257949382234	6.980677253115319	6.068799672916256	3.611081488732693	3.3094165136783777	3.176247056922551	2.6669894031235835	2.1930613303881725	1.9469565528343158	1.8674278674413383	1.6118373107614719	48	r	ret	GLO
22.76897993090731	13.88554240237909	11.488999732022252	9.573509799558733	6.655317254318677	5.771796986560897	4.1834725542625195	3.7450515624137135	3.0347576248715886	2.938038926430878	2.647938099360381	1.9811384805401357	1.8581525288432346	1.5946511608575444	1.430212920887133	49	r	ret	GLO
17.380431969292857	14.62972006840877	11.670638155681557	9.203365507194594	7.185851594081464	5.966840111558981	4.854651184871475	3.902625832528727	3.4068174242375044	2.9741255495247314	2.856662877713253	2.568442311426234	2.3759169187672433	2.141845612252098	1.98523027917384	50	r	ret	GLO
19.283101506851825	12.099924907707521	10.899798171780251	8.795462221522977	5.497940940486895	4.960996006600125	4.06765621290789	3.6427839865801226	3.460987020467	2.864695958312312	2.7646953198040367	2.574725447786245	2.4492782417429804	2.1140611490144665	1.9335069636608515	51	r	ret	GLO
14.488422632327394	12.927738554884382	9.797555475982351	8.429974372221968	7.532142223653583	5.973872447324485	5.228121207793385	4.327787305910954	4.019694141189373	3.4722655014458392	3.096227328033698	2.482458764053474	2.4500707781993927	2.2562971387217807	2.0196337767234356	52	r	ret	GLO
21.908696352835804	14.915037334202347	14.156313137409429	8.141927483552214	7.217165720005141	6.4785361162257695	4.273526181779727	3.3738332649414127	2.971429622642422	2.8055419071268903	2.3431942110443966	2.1261633381757403	1.8161022861375893	1.7518188941249357	1.715825778592683	53	r	ret	GLO
17.952923971684967	14.117166043576685	11.073670621498522	9.510393590874692	7.681366292239437	6.275924805056765	4.963462788035406	4.6166698175751915	4.044333233302047	3.416654664278366	3.050152910354817	2.5784506279373596	2.3890836963890236	1.9659705504498437	1.797976813066927	54	r	ret	GLO
14.332800396447732	13.171500701556619	9.298734693980851	7.8612761671654185	6.983356569095361	6.027872045778872	5.4018288039061195	4.340551073158241	3.356932676689615	3.0283256781282595	2.780613101766705	2.680212778019004	2.4135033464048146	2.266634727105985	2.0918218639559716	1	r	enc	LOC
16.79218253524487	15.1999995301395	8.895430791602251	8.478637513868069	5.562014755841938	4.526772509840768	3.9536329377550956	3.451635603952439	3.377949541621215	3.145785133563342	2.8445771783655807	2.7778190192650754	2.5893253855623617	2.3816506441769203	1.9905289380901394	2	r	enc	LOC
19.44331628576434	13.447175914233243	12.297973341212408	9.513752332776203	7.838144297860373	6.084323325642863	4.556138566738102	4.153419177574013	2.9313881814247025	2.764950282570178	2.594737931217588	2.133480839930718	1.9436743275176922	1.7737915501199633	1.5581423897444928	3	r	enc	LOC
17.627523533977822	12.233696211676287	10.114287641177121	8.987813753010466	7.509245085404463	6.6652794974020555	5.156608646704282	4.458768985004171	3.3185062971687973	2.9649408683905354	2.4340794496462133	2.356524723434795	2.134311125030635	1.9317831487988175	1.7351175284523928	4	r	enc	LOC
22.9748093591278	16.54440170512954	10.02386680087541	7.726678205962652	6.109474893369507	4.902435934368698	3.8999524277745197	3.5509064262528387	3.3234839501272475	2.5650266534906123	2.3374175755764557	2.2461831300192325	2.068221587015674	1.7160966174221133	1.531783243241593	5	r	enc	LOC
28.304372261911297	14.46677369816214	7.930864612534139	6.8096955672035895	6.308587571572918	5.27033835690491	3.8581996760489923	3.824038500407505	2.9485246487734003	2.9067895873721055	2.5107295351971928	2.229017461191363	2.083487227118695	1.8479991628437002	1.6663828586286458	6	r	enc	LOC
21.932070093442956	18.02496352638584	13.263008904519964	10.645648581992488	5.951025617782578	5.359057502342502	4.975147625501516	4.2261648421199975	3.359677403322783	2.8480969968098413	2.101228966516908	1.7897401588340196	1.554649571053256	1.4169474064615653	1.3942035125960783	7	r	enc	LOC
19.061081709809052	15.25247772691135	12.335342240292418	7.973730091813022	5.873350177945039	5.740143907887451	5.138471485552581	4.640222514449358	3.3786610987380943	2.5956499059506983	2.4581207904608195	2.3494684609756424	2.103793736337941	1.7930464299024815	1.7701483912725595	8	r	enc	LOC
13.382854411336718	12.807244671716887	8.371284692960707	7.693161097729487	5.0980233808663575	4.806238037752611	4.369042400272574	3.7239232256261396	3.4547505389812008	3.1625181518641963	2.6950034944048475	2.5296583408492794	2.2493743749856585	2.1855642018444383	2.056850079518426	9	r	enc	LOC
17.4723354321177	12.863898561671602	10.1665387847607	7.961546135879662	5.414149140280213	4.889991158058092	4.350134579992531	4.006292482387695	3.7261684982510697	3.5816365793015885	3.0331911499008632	2.63150045203803	2.4600023091857026	2.2002358294029256	1.9535675497184264	10	r	enc	LOC
19.366664491589518	10.786751895052735	9.886312661089084	8.429168410654976	7.3836702452930485	6.507260198760991	5.80700668370608	4.805642149009037	4.488767794547081	3.2924751352556054	2.8821725741921767	2.6180923986459788	2.306611735985519	2.0397472604795492	1.9005031661407477	11	r	enc	LOC
16.246622390565808	12.661022039541587	9.507387730842966	8.810542416583658	6.91656149432331	5.188278269981897	4.538108165322386	4.429337986111264	3.8875353309713274	3.483619372530184	3.118589534612099	3.0375249835748352	2.592332373121684	2.5101573269125494	2.349321741734282	12	r	enc	LOC
21.038334284999166	12.059000266417234	10.157398904996855	9.37417669751411	6.554706012506974	6.0972397410767165	4.715094270371967	3.7502650108297124	3.108932141454424	2.7068339953247795	2.453874265660173	2.3098916024454668	2.1485777718586943	1.9749920555133307	1.6977558269887896	13	r	enc	LOC
28.827357068389315	14.336213674532111	10.355752614025805	8.802616345666033	6.527990798719531	5.783499016157752	4.572380130744658	3.6567936107497707	2.9594866376639852	2.5427836081359847	2.1690069222512873	1.7914310597200729	1.5601693428999146	1.4020401304431516	1.2385552735997778	14	r	enc	LOC
20.009868951868224	13.35282966717556	11.776825876187475	10.268273703656067	6.561746855393488	5.034957383236634	4.968616929105215	3.351186552907385	3.16627785955984	2.7790842513754517	2.5128016487578453	2.28073468622164	1.8098860921996593	1.6824752612233596	1.5819027791768363	15	r	enc	LOC
32.62780383240675	10.747107774741016	7.118070747972866	6.835122721121355	5.6356247943948645	5.03770946164962	3.655259335460764	3.482654190209803	3.3922973625002495	3.0258674158498162	2.5869077578809985	2.449531913496717	2.0760690584834536	1.9485623487676003	1.7964049439367773	16	r	enc	LOC
22.33758198805174	15.037115796070635	10.698848258449873	9.332625540684475	6.290178585011527	6.125046475996394	4.95991218527792	3.9611263230534184	3.334964476359873	2.63155584970849	2.526031286389095	2.2331227748448277	2.0446479832797575	1.6434200191811497	1.4865626444365936	17	r	enc	LOC
26.593441830314816	10.833955473026668	9.88520975965154	7.4006663264130905	6.193148270807264	4.744544452794677	4.076175462707189	3.528064794781367	3.3161992169101513	2.962566944600552	2.8067695739587974	2.2369795461174538	2.113939807408965	1.956791532746092	1.7486099969292874	18	r	enc	LOC
23.071052430014948	13.92224593839625	11.520171733177742	8.76449921446763	6.138816577551437	5.110597958222504	3.7893475035752253	3.5168418377733492	3.291945447605262	2.410391786219862	2.248869209279429	2.000979800106277	1.745452499073375	1.5771611734643407	1.5369101373016187	19	r	enc	LOC
17.954709968471892	15.289319885269789	11.355877650220727	8.114332659627578	6.446309262609396	5.577361554669007	4.660168310799158	4.20397842442923	3.251056917382685	3.152828722934763	2.8212248618988416	2.7294654218688854	2.431433809521942	2.037139392695752	1.643934926872347	20	r	enc	LOC
19.139407420545577	12.77560901079379	9.39594769833496	7.869431179611824	6.847943351867445	5.826639138656186	5.026315008264399	4.065562094171523	3.3829687290653125	3.2851081073220847	2.9559311401837807	2.592433657346302	2.4947051603246924	2.153524293197328	1.8637364655720308	21	r	enc	LOC
23.00883981202444	14.730886235103856	11.350595165882932	9.086471586115502	6.862878697509525	5.002459917614163	4.567007029855458	4.181939729289767	3.4043101152158157	2.5401812070168885	2.2243359282964263	2.1924967807173767	1.8200682861308655	1.7094169559597747	1.608519069532861	22	r	enc	LOC
16.571915144168685	12.697612796683268	9.569822101850216	8.256530905411864	6.5473222058819225	6.13188844664523	4.984074484721058	4.912829329090633	4.06862882216853	3.6474033030232933	3.287590369316706	2.879719572274731	2.5144393100174445	2.019468735895449	1.852710813863871	23	r	enc	LOC
20.67839176874303	12.5651701280898	10.701030403752409	7.387690282809341	6.485112003042265	5.641407017542774	4.546992068435806	4.213194816066008	3.60317585925183	3.268011123277356	2.572857541694128	2.371616213727797	1.9976633052209067	1.8245600898730818	1.7612444671221388	24	r	enc	LOC
18.506872544576474	13.662269716876466	11.880973350506212	7.963771433265101	7.3804773238757395	6.236351232315214	4.554554074999373	3.874167110992185	3.6301021921618823	2.9963354191450824	2.758909521683208	2.505331352830851	2.115872963533298	2.03234542108702	1.8224206857779197	25	r	enc	LOC
22.461970906215143	15.313729394509178	10.22442625676049	7.825474597428901	6.593991269602707	5.384919624202012	4.650157364472331	3.4219469378580305	3.1620026530767893	2.8922364591111296	2.4431749952291333	2.280489378180296	2.0759140086209626	1.9210952180740395	1.6823834893751335	26	r	enc	LOC
24.68801820597246	14.74698059342565	10.091126137238277	9.498290742740759	6.048737474333608	5.235377142936662	4.574232298261048	3.418565578457563	3.3716827309687916	3.1162546408319654	2.7590592448662807	1.9966682795052029	1.8520772680064466	1.6690845948761464	1.6374353378209565	27	r	enc	LOC
25.415321275531312	12.879927278355884	10.09026050108953	8.071730663329014	7.626976192643071	5.058862897975186	5.047184769307818	4.099423773731891	3.450029483728123	2.780621615371938	2.3807755234850356	1.9743021858476737	1.8267616901707784	1.7743411279988908	1.645006037918299	28	r	enc	LOC
26.96871010487802	14.085684286430789	9.408839763348498	8.420516284768398	7.789272975873319	5.928580651575764	5.3359860083780655	3.2491295497459873	3.0723204003270292	2.6080409721653335	2.346633012166848	2.2058215788809132	1.9409979771173989	1.7386014886490848	1.3847146568387834	29	r	enc	LOC
22.15830300841407	13.041930469584717	9.079729928442738	8.61465035011241	7.663270666534513	6.280357540706057	4.70155393797455	4.466170068565198	3.825939802775578	2.9247311893460672	2.5943708031879678	2.3219021923100347	2.118356156320686	1.7865260196221417	1.607683310842749	30	r	enc	LOC
20.167327943180617	13.71695789056304	11.335435319901588	8.614611937726812	7.698616531877494	5.770396216161642	5.017008903621625	4.410008512716578	3.4976808070103043	2.923730716953473	2.752032130939048	2.4895225582668674	2.0482012203159052	1.874011291478648	1.7686651338521049	31	r	enc	LOC
27.287321130902036	12.784349056572413	10.519916853206984	8.471883705438373	5.889914456608649	4.968665162756121	4.417321028922127	4.231350217709912	3.6320157215524658	2.7449648816812044	2.4153661754165054	1.989865278986369	1.8733257754034136	1.829318059502914	1.5017864176922846	32	r	enc	LOC
20.309652345837936	16.089749173565934	12.770225526140278	8.17430339827354	5.7395016699231745	5.427826110697812	5.2464878350821875	3.4950456127234357	3.3658790426097287	2.9607988558178127	2.334950117233622	2.109824460133088	1.8525032888647996	1.6650629500646017	1.3688167105316893	33	r	enc	LOC
16.696780168006967	14.31245225020056	12.621323200759765	10.858223609921778	6.396447218123984	5.686222113461729	4.9542326494181275	4.644460913061309	3.0320604836680802	2.656634918628085	2.262084240076947	2.184152982631914	1.8849617465687274	1.7680519955651026	1.535833062421691	34	r	enc	LOC
13.837643559516824	13.67455610924143	10.396853620019627	8.059475658225185	7.642748834177737	7.236642802158393	6.285789108481549	4.543223564875168	3.9066246909116784	3.055453524452204	2.7963729119449616	2.4585086649551737	2.363873502491986	1.8633504832084848	1.7982394074793582	35	r	enc	LOC
18.84728144319245	15.424233773063207	12.445983706277186	10.321425804906085	6.9718361958831245	5.1453864693467235	4.588684227185261	3.708777470975995	3.49087959440353	3.2594530363894583	2.2283146343355726	1.9039434272662425	1.8588162049026447	1.7381671056888641	1.621869177439041	36	r	enc	LOC
20.005790813115027	17.07803969534661	9.919430828362383	6.769721056735094	6.565526251030862	5.329521467108134	4.561093398272779	4.056012456467235	3.682685034528111	2.843218848922852	2.729036662314674	2.4016139250137822	2.2672253506902122	1.9031745337478023	1.8007122546327252	37	r	enc	LOC
17.117961868995135	13.823388959439844	10.64873225302385	9.382525771828199	7.633967031519546	6.196322067229732	5.694293606978848	4.13120632412255	3.797671711441309	3.183449559710059	3.066663352281797	2.666033613231994	2.197209671951417	2.0964738484466214	1.7818990784993411	38	r	enc	LOC
17.983142462736406	14.313431895359917	11.296076751605678	8.210576064946046	7.35653008388901	5.337912163571453	4.293139636827365	4.111273462451442	3.3486457151839946	3.1293328063054062	2.567299508077434	2.405660688635247	1.9380039612602264	1.7779525947821497	1.5675619532163252	39	r	enc	LOC
16.143491063210526	13.491668187412607	13.09915109620379	10.62440015622339	7.873060405877222	5.91520590224569	4.849549337229887	4.046645510082907	3.69105041414783	3.2481625123970153	2.648127327997583	2.251958659667623	2.0952038966010496	1.8534860419279218	1.6644225107655637	40	r	enc	LOC
18.785243807117443	13.179178506738893	11.768010460135752	10.080134901102502	7.698607178403175	6.37149310154524	4.480673941587595	3.936641944377817	3.2366580517429373	3.1181363627743277	2.453965328864667	2.0679300890981143	1.8315337856782201	1.7759936253170732	1.5554083671722052	41	r	enc	LOC
17.28730150795034	11.935106702037201	9.84977840194663	8.541038017801847	6.0192021463597705	5.924321828121797	4.8198852686470275	4.4278417971830555	3.958936760445772	3.530987619689113	2.973444581853808	2.4418288650619226	2.1182432587824036	1.8207740385770277	1.788498340973978	42	r	enc	LOC
17.150223862829865	14.597168723494642	13.411017402645742	8.62740746300753	7.176888821307965	5.045811799742048	4.401455004662552	4.013403053939678	3.503412251971764	3.1244894582388985	2.690707707270831	2.3895528765049634	2.220605103555286	1.9937700678356	1.842788345284954	43	r	enc	LOC
22.060391818098243	14.986093544891379	9.68173245031052	7.672415868216826	7.326277463851488	4.486084667739647	4.2958467399095825	3.8409912184698562	3.4419199947998114	2.635575926124228	2.3787917826169585	2.0589242521081856	1.9795415700901007	1.835634967264474	1.7756536065903048	44	r	enc	LOC
19.81701811481558	17.493073986268808	9.269320004940475	7.620499649372536	6.376487139750794	5.484318132075762	5.0029677030214925	4.190747560394757	3.715865030358355	3.4848415762691207	2.833400066667191	2.284014937880678	2.133459577959423	2.064236809064146	1.6643949779499847	45	r	enc	LOC
16.80661303231824	13.996672129693756	10.443171785396938	9.56391691611387	8.947427267605345	4.967904933907388	4.755591233291396	4.556171831363528	3.510154312777503	3.1744318927308033	2.908249414247628	2.4169322480964555	2.218301997296122	1.96039449364007	1.7219976607473033	46	r	enc	LOC
14.428278384613478	11.068079408607952	9.633266856028204	7.894923815267893	7.31381739669526	6.151626519257933	4.837665978253094	4.640931637197952	3.582425433721701	3.111464898222284	3.066556278695045	2.7997012364192635	2.444419694586402	2.281412575409424	1.9236397916339	1	r	ret	LOC
17.899399302367602	14.715495637295506	9.415730693167612	7.477461908328446	4.998809261587261	4.518653669198152	4.051455984101569	3.683055493611625	3.2315456349196228	2.9704639325698023	2.9068028945091644	2.7264902742301858	2.627619423863008	2.2699751986822143	2.118348011652354	2	r	ret	LOC
17.73418596548743	14.278263990723532	11.870454359943208	8.99304822974851	8.119220940132156	5.826710786016042	4.712660936574218	3.908136584720264	3.078993364675639	2.946798333504042	2.6005255272161953	2.28491024840841	2.073556444852307	1.8416968710478256	1.6496733390451557	3	r	ret	LOC
16.973068605295154	11.831642339495975	10.768572949994931	8.996405464064168	7.849328169434258	5.731722045106238	4.987193302731308	4.493117914808013	3.3863998595981046	2.971130813356631	2.487109809633211	2.4330873585097534	2.247449612705617	2.0107035973398872	1.8322955178372624	4	r	ret	LOC
19.547097064506037	15.122206208247418	11.14100180630782	7.896223973180375	5.7296396588505045	5.564223054816835	4.155043036115943	3.84243770597478	3.288633092664752	3.097204966920001	2.7788348289829843	2.1819983453636387	1.933895433519738	1.817976656909761	1.6879535621780235	5	r	ret	LOC
26.351867603354467	14.547224495980325	9.531595768705811	6.915670597830289	6.2274361921264445	5.0178054286533245	4.233036909740305	3.5021979107324284	2.9318370931382867	2.9036323952667282	2.723500553493898	2.3772763626921396	2.0942293110403822	1.9508637292923112	1.6653804012502804	6	r	ret	LOC
20.74708017126269	19.35498058442431	12.773574090648992	10.145775319965976	6.037946528914769	5.314691947543505	4.643170568491751	4.278824203672498	3.205762110542714	3.119978107890645	2.2176684648241367	1.8889868009272675	1.7582890686608803	1.4113894615928355	1.3597747260778916	7	r	ret	LOC
18.88877445309677	16.963073911569385	12.69618662526303	7.727738953601981	5.562555655973473	5.2395905255167765	4.421349198119397	4.080319138701916	3.2905536163989813	2.5971297821185133	2.381024341220101	2.2465611406414943	1.933956872998056	1.8077431324937878	1.6024234536664625	8	r	ret	LOC
13.252295679788578	11.97922152746288	9.21479387964599	7.029536124547083	5.665779855103693	4.8904461583923435	4.674814563272443	3.772468688338044	3.568283422145855	3.1835105424119248	2.992403942804314	2.6924081760741743	2.3395825307355844	2.2115307349599393	1.978084053521049	9	r	ret	LOC
17.4760170662969	11.701509366871214	10.73203296517567	9.401967355491097	5.554812971245905	5.078344394844097	4.598871201526281	4.337294841767944	3.665512230139173	3.3655202577474035	2.951107920627123	2.6601917408853253	2.3116345635569218	2.0349215007290145	1.8515668643378695	10	r	ret	LOC
19.011321366592746	12.802578217151902	8.876314973198628	8.220148048403763	6.935196688123216	6.634792336684951	5.375982906243785	4.723074494738183	4.178091645165252	3.352807232366934	3.2326366640712383	2.788059913414476	2.5180636146052406	1.9590589231557332	1.7921559067780037	11	r	ret	LOC
15.511330929392106	10.80638138713149	10.45681865867882	7.7333807569259525	7.222839058458679	6.382575911508057	5.303906868182726	4.7252851520438695	3.9430100115869258	3.5304809301418114	3.2194901647296135	2.6157620166606277	2.5486217391919217	2.4106162150939427	2.1359396856809094	12	r	ret	LOC
20.974414153234825	11.24205828339377	10.349590768456428	9.178258675514925	6.575372028859181	5.411168235134234	5.1978958661505645	3.6654921482944816	3.1025863043915454	2.7418601553357083	2.6245060834938547	2.344209350366074	2.0376463812651173	1.9206430008545239	1.6775230696042964	13	r	ret	LOC
28.51564774548017	13.219975951072385	11.465974699970952	8.240115446305	7.674788708487705	4.710738682338972	4.466229626835675	3.8198455483063487	3.076244568917465	2.5600352331600287	2.109271612595112	1.7240509990877453	1.4103571074551666	1.3411427509062885	1.2586055140257866	14	r	ret	LOC
19.094481996663067	14.330384343922052	11.292584305187033	8.446732507013664	7.1396530027442004	5.308651962425837	5.102097308004705	3.7754691530187094	3.1071200062535445	2.9909036278215515	2.5270682477344106	2.3972573015546006	1.952080022670244	1.6383716904840284	1.545838988255381	15	r	ret	LOC
33.800095798235816	10.883248980935766	6.902578032158581	6.622197762675012	5.077431176366498	4.941956097561061	3.9735634797031647	3.3362162812420255	3.23281515760639	2.913822884688435	2.8096463664535114	2.2864563076166147	1.9784524359871867	1.9551599992962432	1.6534969116971678	16	r	ret	LOC
20.783850213764584	13.786227625061928	10.903793636900453	9.483975279290732	6.955409280981829	5.786720094840099	4.953632653314064	3.745004559780376	3.4837892229106515	2.9275143443579665	2.5983039651535886	2.330922804730156	2.2763356387475104	1.6333534723805565	1.6029472360253636	17	r	ret	LOC
23.84456536745107	12.548374013015156	9.228308081466961	7.184449611451898	6.172211656131065	5.121162131953741	4.09217341082687	3.9400939013998273	3.290804645591329	2.9065407713954285	2.698633528845095	2.582287361015223	2.1653099109331975	1.997303736365377	1.8836948865270722	18	r	ret	LOC
20.846114291425998	15.852815278476383	11.352437680619467	8.09791692150155	6.605452430575625	5.223995159326873	4.167078492370465	3.361902463539638	3.0894653470469344	2.717057195184055	2.2286183827793646	2.0417620494767665	1.7866806975497525	1.7280644702265402	1.5178255802032217	19	r	ret	LOC
17.41204198849762	15.613976287645698	10.236077598467835	7.5725686414907685	6.622579580348361	5.7339407868152	4.778090743973784	3.8268260600844672	3.6212475064125926	3.315399234560489	3.072473412164214	2.9206318440731263	2.4244238381836136	2.173492297393797	1.7828225629721686	20	r	ret	LOC
18.39737652983868	12.415927264088022	10.450025101396873	8.253439112006346	7.329069628490258	5.842067547967015	4.794209235311628	4.002588994325951	3.8592031902730963	3.3084910302916275	3.0542449535039795	2.723383824802479	2.3580116115423877	2.1190655474681432	1.7025373599454332	21	r	ret	LOC
21.21863169400125	16.155638397386138	10.954043680257723	8.974763371207208	6.200477272009557	5.238693312481764	4.648709430943079	3.715331573705841	3.5379531817404155	2.7399881932221715	2.3621472542537894	2.065499939665686	1.8799571484478772	1.6891945898689837	1.5207018098266913	22	r	ret	LOC
19.13681377584871	11.997068972153947	10.038941305906	7.867963503045914	6.591809134337232	5.83823485244236	5.038208310181488	4.611181006970104	4.116691500155004	3.3357769214705164	3.2292773123313743	2.7900556338978717	2.3027901939282063	2.106301213456387	1.6075037061481527	23	r	ret	LOC
19.170905484976302	12.190187128776865	11.101493396501988	7.844089714247617	6.534442597316783	5.546879638500076	4.768130330741485	4.218192791659999	3.580049865563133	3.0755992900588343	2.654547211237132	2.4655996153400412	2.202075806640837	1.9185892982621715	1.7497618623679756	24	r	ret	LOC
17.769467983385823	12.70099274745735	11.269526790002761	8.76210976907216	7.289107748635854	5.74851232045596	5.071933232613167	4.7860590521407715	3.8798968149620183	3.3724685580772142	2.999741079001641	2.5153732557649087	2.029080168646078	1.861054970403285	1.7485165401328087	25	r	ret	LOC
24.417443902585415	14.417856667616887	9.702820457563929	8.949296495451636	5.976866020987762	5.187465235120669	4.164242826318187	3.5822514599370345	2.873027351673435	2.6703286009068075	2.5165059546182538	2.1911300212389655	1.997048867672434	1.9387021330759766	1.831632359460047	26	r	ret	LOC
28.909350590757853	13.063224048397734	10.35879909886436	8.159920294260765	5.438656436697871	4.856760933435613	4.185989621122515	3.904067241657103	3.0612135839171666	2.926664897700341	2.821974598824432	2.2810514521317047	1.949699139956287	1.74293977881366	1.5700921590435999	27	r	ret	LOC
24.24835936726427	13.279933846947202	9.55794057163903	8.006878158754532	6.7550799880028904	5.7463551857773245	5.259409659724726	4.423575559389788	3.5054615129515825	2.7782591358805604	2.5758002225732515	2.0753687179283227	1.9428715433778605	1.7859257959847545	1.6525776781304935	28	r	ret	LOC
22.35228247389552	15.473976456788474	11.337600540965402	8.558576280404424	8.039476364857917	5.1609338801278	4.80218406217781	3.9541449995942592	3.007970052386405	2.7233597826098097	2.272970032308913	2.2517834306554816	1.8654123482008966	1.7569372200994056	1.5864612948916132	29	r	ret	LOC
24.448272030254355	12.005463196134167	10.16841381263003	8.730004782461073	7.664224016184529	5.0102504416183455	4.685580712774191	4.067002511112403	3.2328145295167903	2.8752162760715256	2.7769074620378555	2.222163722273868	2.1763483566016566	1.914950009303742	1.6696952659551532	30	r	ret	LOC
17.863470707820778	14.168026248020025	11.021870709009947	9.099162089817487	7.926255192578245	6.258166990580995	4.6423593257128974	4.29306652264553	3.764778020059654	2.8682003603788098	2.769322176652933	2.5615639604141576	2.2315054078347427	1.8702368251690682	1.7987221549098205	31	r	ret	LOC
27.79803516167169	12.842426094163939	9.618903065833928	9.000810361119704	5.501574168533065	5.006902981032924	4.17994874430669	3.6365427131199772	3.4764009880586837	2.892324050698456	2.3525700600753563	2.1523664900395945	2.0400177591370627	1.8368602958938562	1.465039125463296	32	r	ret	LOC
19.00086424875649	15.484276172885595	12.584636607358979	8.67679681241302	6.68265823081144	5.2233455989878905	4.8144577751569235	3.6674753501390276	3.267917083347258	2.8510257420158744	2.6893021713361387	2.2269727754334347	2.0083086112089807	1.7662788864754735	1.4518239607528913	33	r	ret	LOC
17.339972789950913	13.117380835632993	11.913461501809069	10.637679336901323	6.779949554500824	6.252414969782501	5.086096553358621	4.695715321565106	3.459021278784754	2.89043890417778	2.4169292653047942	2.2921849495375786	1.8070505493023858	1.584769384438443	1.5713188107759597	34	r	ret	LOC
14.97502039537029	12.365806247684837	9.867210132214733	8.45806243740426	6.982356769253534	6.786435326700797	5.25027950548642	4.729547485431034	3.9810018470255346	3.611655938332548	3.154491876644219	2.836964323956174	2.21687294739579	2.1150782794783973	1.7954704864344244	35	r	ret	LOC
17.656169180599363	14.687418375856964	13.481562714099466	9.503663933180428	7.546864737735572	5.8714002825417255	4.255019862510662	3.861805986669817	3.4886456241072286	3.1218953709016097	2.5996508925790116	2.217096769526279	2.1416174335272378	1.8803255447795761	1.7681515365970841	36	r	ret	LOC
20.416672887906763	17.055296414496173	10.750567450069072	7.923862255868165	5.894983600621185	5.669772626327981	4.9310917034982324	3.6500753706011184	2.8797462032907775	2.600697113148225	2.458391183053107	2.3666649133223467	1.9969089633032167	1.759833584771429	1.6156440032375174	37	r	ret	LOC
15.132802034614189	14.224906682291746	11.00507112168603	8.838351664140367	7.996968019338998	6.753334410319494	6.341702162341022	4.47671005133272	4.035534761090585	3.157768347036287	2.8333767819128677	2.471353752873079	2.2928434764767216	2.0318861778171975	1.8193648195249714	38	r	ret	LOC
20.353575974514346	13.530733413654305	9.812759425060333	8.728163723985208	8.144296434182944	5.826700519199475	4.385358243268567	3.6630124717246924	3.3262640592257346	2.8289842002882906	2.4077626449805978	2.302637077674432	1.8865223047051733	1.7083973861474766	1.6194975523749113	39	r	ret	LOC
15.151609544814496	13.765130734815981	12.769282299685305	10.388656246561842	7.6228965269456745	5.654259025032516	5.353600648886502	4.247456963406519	3.558487937338679	3.051529827316201	2.688912306718418	2.511615627819885	2.083122789304045	1.8257357840736232	1.7400690297059016	40	r	ret	LOC
19.682329527140165	12.908757271979496	12.222183923761355	9.340617659585089	7.32448518075662	5.886959821238711	4.609056218538862	3.693978007093095	3.199398870807762	3.122992316844846	2.791709032253689	1.9515683606642975	1.8987053784678118	1.7759521638284574	1.6575265704144857	41	r	ret	LOC
15.218890557309077	11.620163515919959	10.467811435691653	7.83078886970942	6.675154198743218	5.961358206343802	4.942975520808063	4.348642289320726	3.84323054143562	3.703688225558335	3.2166693119158003	2.69733505984424	2.431389708252845	2.1706717829241065	1.8920878219644564	42	r	ret	LOC
17.405748707133217	14.876612521965198	13.170959870445062	9.759711689165703	6.79622240859353	5.105503926441084	4.362127086599061	3.863300593307716	3.166708736497015	2.874002260196749	2.656892365956536	2.2033575117948647	2.1570758634737466	1.9257161958785978	1.7013339623979689	43	r	ret	LOC
23.707948729353383	14.018293606538517	9.681861319318516	8.58749378418899	6.95491249715377	4.286505325321346	3.794878951340527	3.1232040559301195	2.84423964729523	2.6680364288499585	2.389639141196897	2.151410131196088	2.0807297280599797	1.8271763866036472	1.6544521916242838	44	r	ret	LOC
18.821823355687908	16.519759016192623	10.114989145637	7.347214366722522	6.739803103337948	5.77457483358042	5.175296099327698	4.624472990969706	3.8538467815150472	3.368000679324829	2.7548713525925654	2.322998483060617	2.2026873020829547	2.064829183070987	1.7621139353170332	45	r	ret	LOC
15.449605728963537	14.304659677331804	11.327984557460736	10.21701305678873	8.550417974061554	5.17026529711702	4.890561387449221	3.8817355800594897	3.4977658105291853	3.3075798439975563	2.790572586341829	2.3620980481882796	2.2291870677348804	2.1340950830346013	1.8506708069793132	46	r	ret	LOC
15.902200237373638	13.225446042018088	11.401263632935562	9.271674159968128	7.6944796547205065	5.65899319861485	4.578318307272126	4.257743088046686	3.829536270269214	3.197245370165441	3.083189801457217	2.492449928174746	2.2902894766894444	2.227955979285108	1.980781082660743	1	r	enc	PHO
16.269483749379933	14.6915986708396	11.717479373900982	7.611183277348182	6.4653026277728864	5.700984537851613	4.774797319083082	4.510710937126127	4.08381058780376	3.5551906426269255	3.0525357378396394	2.6861407613504116	2.4208792567523454	2.1414818734722405	1.8886502847147764	2	r	enc	PHO
19.231387495275023	12.184642370182843	10.445668357653862	7.674776697232072	6.141043898201006	4.607618441346702	4.369300867829803	3.5904452519675845	3.390873604986852	2.9768504485093024	2.789980537326591	2.437776601873316	2.208305042580315	2.1628345222386622	2.0372016765140004	3	r	enc	PHO
17.884299952257635	14.85050713804616	11.166310667811862	9.745258975449648	8.072606900540537	7.2080024774086136	4.296190694800446	3.4443557896778993	3.1185479678903367	2.708155776845081	2.364279425280839	2.2969434085890272	2.0573986377732836	1.9497295111134818	1.4974613544359041	4	r	enc	PHO
20.945793921795342	13.025270192012272	10.525635299882932	7.699730162140331	7.189488404731599	5.430855552754346	4.594454413448653	4.235243347000243	3.4664971354175087	3.0079007468944234	2.747170253308404	2.660718611241394	2.4572923971079224	2.085374031030212	2.0189117785049624	5	r	enc	PHO
24.863303789477236	11.441828078715599	10.475814652767944	8.051579437788455	5.826690855127362	4.984431461060786	4.959918252561203	4.030522077665927	3.924087382057872	2.865485522071465	2.639887258955935	2.321283036591769	2.1590565151402923	2.0652237766991077	1.8382736971817917	6	r	enc	PHO
17.411189270012546	13.649697893235277	11.952206513435266	9.030592076224805	7.270026741522039	5.682572449046059	5.293676843992978	3.68115784114133	3.445694631637964	3.3655174158315244	2.7518030312575545	2.3912266187537896	1.878039959027512	1.8439481470451318	1.7801670724593779	7	r	enc	PHO
32.958804663629586	15.290036126868761	8.938201185667142	7.319928455010847	5.633897185993682	5.205375484422147	3.6843875506219925	3.0266219968286046	2.823812281465789	2.3213077159419373	2.273530438212558	1.8229778773725525	1.7102085794902024	1.4949332752318756	1.3804145604229783	8	r	enc	PHO
20.16765881931851	16.179523387954266	12.643664254270604	9.352425671291453	6.252755664991631	5.690628958491196	4.483670528239014	3.326182476180924	3.0190105362306707	2.5757401332945618	2.3114456476669596	2.2194900116158416	1.9273504501353553	1.8118012774672418	1.5473293624568727	9	r	enc	PHO
18.717452195109463	14.483009754801637	10.24680236862319	8.801013234201907	8.280402562771796	6.8361959719723195	5.181127176708101	3.9920653418328635	3.1633015629026517	2.5493198396849945	2.412645154399071	2.38069346326229	2.0772024107869007	1.7301926928140359	1.5872346364006598	10	r	enc	PHO
19.446165405904686	15.498404483127247	12.801922465179226	9.015469033201995	7.40348935147986	6.608013088724431	4.502121766228993	3.78665590684636	3.3570945242972994	3.1542801376535428	2.426436402278057	2.2430507472520334	1.9808654322933448	1.747641808735118	1.66802086277383	11	r	enc	PHO
25.487735323782523	12.055285206125848	9.281166165598671	7.113376861716682	6.115149742784237	5.063300096719423	4.313401858977404	3.6573852103397657	3.287791170424626	2.6550880186335353	2.3540839519783554	2.291666046978201	2.1728841449095473	1.9605831612755624	1.9343588520544321	12	r	enc	PHO
21.562864509540717	11.712419044474164	10.49660767235311	8.45919544644962	6.530975996880525	5.504102024472423	4.264732021324108	3.7441864185939293	3.122745575641423	2.9358611785342053	2.6616534518941646	2.659418176269496	2.2608737588357375	1.840346221698116	1.7571293354597364	13	r	enc	PHO
19.62198652093278	16.0107034088718	11.272804953287817	8.972474560050022	6.212956324853968	5.466051319865077	5.181269095006478	3.927404792055381	3.0020003453094763	2.8382887876702725	2.7764193587562143	2.329938101844326	1.9712681473389861	1.8691318274915667	1.5942848992087133	14	r	enc	PHO
13.575054295720408	12.49839011710363	10.874988701146492	9.080544192739907	6.384227298357128	6.217952009917726	5.781019249472759	4.060556163014414	3.9655421700895594	3.29718549347858	2.901584118294021	2.5117058992806727	2.3258743273680302	2.195167342351716	2.0027583774819395	15	r	enc	PHO
18.078141340533357	12.720608876173644	9.79211613849114	8.638783655623275	7.805996208010857	5.640569374401696	4.8200575720856955	4.043143362384958	3.3538065546907703	2.8536418966169075	2.6605670890927096	2.542305932390677	2.18194288138686	2.0409058290318747	1.8257188266305302	16	r	enc	PHO
21.975411406704524	19.57689193058413	12.141828067056498	7.390210710427673	6.530614171446685	5.111721937796733	4.223590829465668	3.825202556695879	3.224383347846491	2.9117379177731695	2.278511224869308	1.9765100073121311	1.849579417171494	1.764189076025342	1.415618323497294	17	r	enc	PHO
21.573567141773953	14.078671587803518	11.297332778529634	9.24422106778423	5.692184970243652	4.502238549931133	3.86488890767989	3.712809960389834	3.0737866509633363	2.5432986845097383	2.413645915682745	2.1990592921076297	2.0555731994574895	1.7650270984148277	1.6574735126010482	18	r	enc	PHO
33.08013383586934	14.761984216495856	9.981073941162613	7.8435948844549666	6.025799488502277	4.655554256691111	4.225262518831765	3.5003927844334566	2.6952585135138345	2.5255208070021835	2.2856599126778017	1.9286628390163514	1.8185240685276696	1.642970548771573	1.3959266624311575	19	r	enc	PHO
22.66221409273541	14.626291852362815	12.965512241361942	8.71506017399032	6.923806499101021	5.640601851738342	4.220762639538561	3.7223701517615315	3.2646900296390258	3.027777907116005	2.728914831137363	2.2705115204171507	1.9321355642052147	1.7479064035184924	1.494841950144446	20	r	enc	PHO
18.974972927735298	17.5239993129023	11.807059125642482	10.155658687615034	6.794697418020603	6.658033925267377	4.9601086980671845	4.067077663403898	3.3214111356948877	2.887927095382017	2.7034596276267115	2.2311379752383766	1.7944885259752146	1.6756172031104806	1.5016506632909952	21	r	enc	PHO
23.041044793514214	14.375883326582306	11.079397479218407	8.265415871851618	7.379464718608719	5.253959593293086	3.8764440923577834	3.4697204192586906	2.977054205156759	2.5025027895429792	2.305669583173736	2.169964939053577	1.791686993293238	1.7292589291511236	1.5101812074140755	22	r	enc	PHO
24.26614226038956	15.521010879028099	10.924523576515304	7.1613142626121595	6.075428671805581	5.867343455869021	4.215788748989207	4.0594563162671236	2.9196987166654833	2.8228855840496743	2.409071668509311	2.189189831586161	1.8779764808064499	1.7282643999311686	1.5363956562260528	23	r	enc	PHO
19.122423963981767	12.016994873657895	9.466316325134576	7.8058731288465015	7.371187435157101	6.061945957099314	4.397838174744225	3.7457399089904406	3.690877276189356	3.195170729757354	2.6005442669665286	2.5303746962963882	2.326933969224112	2.1651342323722638	1.9345646745290745	24	r	enc	PHO
19.412956480060966	16.896464262946658	13.186668830051488	7.211355310493946	6.922963812626099	4.661336552340736	4.262525963262487	3.8182697613974246	3.1261930398068705	2.9061782187017133	2.7011175898808584	2.314443945102479	2.0278561803766917	1.8747780347879186	1.7680736043679637	25	r	enc	PHO
21.341062046236907	13.861105335523243	12.69237556172606	8.739703550668406	6.239077250902885	5.526012642205602	5.105415365412693	4.25030836144097	4.001998606321483	3.4119616388764564	2.6385233418063274	2.378261032359081	2.0824152267066864	1.7380124005270754	1.666191880452519	26	r	enc	PHO
18.477545094829317	13.319546334034145	11.404995147777644	8.211891332515316	5.7975665333441775	5.338675014090915	4.625333585426546	3.920693011734278	3.430858107768839	3.0975910342977473	2.8250763482572507	2.6688469116977456	2.529362058690951	2.2000666264715183	1.88635595261676	27	r	enc	PHO
21.259338724436155	15.9328602483606	11.606785311103888	9.301204083823125	6.798390887437651	5.108869378252733	3.9792536479305203	3.567083682629882	3.080685768242462	2.971959081670756	2.438578679026537	2.1541620405144974	1.8813067792897076	1.8616534517207084	1.661873045009043	28	r	enc	PHO
20.13026332916221	14.334450610567831	12.06168363886506	9.509176148475452	5.846010030857298	5.706298531134881	4.383128642016556	3.808980523160482	3.632748099068771	3.13756212307863	2.4325830436458182	2.1443573487903747	2.005071435509138	1.842048813664948	1.725073333459647	29	r	enc	PHO
23.003797323391623	16.683915449943555	9.407624236319219	7.771284865111785	6.568385679141637	4.627395889015084	4.214531506517164	3.742896105275633	3.432165908912105	2.632876252936427	2.3864174235865754	2.0406481983640994	1.8764157732322841	1.8147046834660627	1.5373512951985346	30	r	enc	PHO
29.14999382963104	16.396074096721982	10.803447057382392	9.083988351555194	5.982078961369085	5.418991874990723	3.8212567909254784	3.3896523945079218	2.698650871916303	2.5222153232930373	2.0769882896610445	1.7552192006251814	1.6550574844041805	1.5480075083016729	1.3532043828839158	31	r	enc	PHO
21.25113654528773	16.090044728448856	8.896232069409995	8.321096629382486	7.359034010233534	6.5563863416863	4.4948339907552715	3.858449805201472	3.1419507171165915	2.862692371358939	2.5373417025758136	2.3963873751670897	2.026810099880329	1.7608827530359117	1.633479533867888	32	r	enc	PHO
21.449021941665016	14.555606292468703	10.477862142518259	8.887091849222514	7.053290422558575	5.708432118273877	4.940005429102735	4.147145830182493	3.6444357302268	3.0977705832985807	2.6444959696085064	2.421739990002972	2.0823135019651913	1.8506590108837258	1.6768382428987414	33	r	enc	PHO
21.531854646915342	13.218839870305732	9.56422368915879	7.754925300175279	6.445997929299637	5.867622213355566	5.665126857134586	4.971280829289195	4.045048197361263	3.221311173717225	2.724861133994013	2.554410920902674	2.1063898080951264	2.0292153732656644	1.7056869038508018	34	r	enc	PHO
23.506666958932293	11.900227960281883	9.437305089734961	8.001235645436262	6.147748387990705	5.794482667104706	4.453523354171501	4.10311034136836	3.768348770724326	3.219248666597348	2.8022326454850317	2.372448017639651	1.9755835749662272	1.6880735010094012	1.6120225836346573	35	r	enc	PHO
27.168228222564327	14.148271367474738	10.582588287175714	8.879513852270062	6.136704654549048	5.321599256047542	4.439536853164709	3.492308322826439	3.3459403408417097	2.6502156908951546	2.514543921657236	2.257672654492893	2.08002177900747	1.8258393298278102	1.6327118446190871	36	r	enc	PHO
22.2594162179532	16.69910015965724	10.185072406283451	8.328921913163562	5.59739824330078	4.865807920207163	4.523269432911693	4.036567141497251	3.3332251145033474	3.24368750384449	2.574881475641263	2.3198987817146186	1.917328464170229	1.789574941593523	1.5735114261293548	37	r	enc	PHO
20.96761449019716	14.215887655882113	12.73094517277838	9.66835386548328	9.206381408482358	6.49364809009858	5.2093004568454395	4.425867314103082	4.065024938160577	2.946554254934659	2.197329892318512	2.113197669291379	1.8353507963505162	1.6441387808158296	1.3228890987915725	38	r	enc	PHO
19.98316096897045	14.020257669773875	11.64637036886402	7.134946547303577	6.082727109290198	5.834328155064677	4.43942318460283	3.5622178081308644	3.3996440879193974	3.051683502231075	2.7263229010616006	2.171797177032236	2.1219148674312645	1.812073034109818	1.6974634062859335	39	r	enc	PHO
15.739657835465438	14.378155345832527	9.794511376824364	8.864272407255044	6.527129263676531	5.664856833847139	4.932493036354033	4.660066191329816	4.285409180921681	3.583620832195556	2.9718557853094634	2.4961751375879087	2.287096531397184	2.0986184188031265	1.7753307340413134	40	r	enc	PHO
20.498688790528334	13.712344952785973	12.07497848885519	8.973070695070415	7.1849089185843384	5.813960403245743	5.15692549355585	4.946940623698008	3.301924305831342	2.8212745903127674	2.669224419024413	2.3917834459195566	2.0692081193412992	1.7659305917151857	1.570320565408769	41	r	enc	PHO
18.154720535868485	14.816748514313057	11.794984786192146	10.559354455327984	8.088195371549823	5.766815756628546	5.629502901395136	4.079761547877763	3.691551895523539	3.0248426400295423	2.6717241597329586	2.2829010675958927	1.7179547424729575	1.6112326336974734	1.5575248557422028	42	r	enc	PHO
22.656398023402726	16.24036171018867	12.295175348437317	8.455866120909933	6.176184621156059	4.621745418410352	3.862790403806849	3.2262762241349403	2.9478430256682904	2.865130380048752	2.4153344540610644	2.1251971385918766	2.0023757521195673	1.6831249211660206	1.5419909824353641	43	r	enc	PHO
25.416948567943273	13.70122537286392	9.288459018819077	8.235026049593593	6.4494621391213345	4.942932581287163	4.622204173304238	4.095273905744073	3.4242960087888648	3.3305745764364443	2.7722717408128057	2.2471591178771546	2.219115400599789	1.932981105765001	1.646064114904015	44	r	enc	PHO
16.422611959287334	16.141415426901617	9.833325816704589	8.491537218233669	8.123692648219627	7.147975967855983	5.651722322465754	4.685780710667459	3.6877256711086845	3.216906525628523	2.8169762712605704	2.5885750490075896	2.3030845910124262	2.0819501326867615	1.8014488950353102	45	r	enc	PHO
25.368476374296566	14.755256454749619	13.00553485376572	8.034989796415474	6.355112539336103	5.001491240453123	4.48656630185368	3.6971917767375584	3.060891481804955	2.676154679515857	2.1242244743302092	2.0285670512488494	1.7774751573344434	1.415461402046773	1.3100324345902277	46	r	enc	PHO
22.280743265165224	11.197735764033506	10.499289853355988	7.827042536342498	7.263486677763341	6.33858303508156	4.522926084801646	4.011717982208796	3.647095901063998	2.742643796441074	2.4138752206291025	2.264159571485886	2.1594266927774113	1.6635849138907952	1.5933500965875185	47	r	enc	PHO
19.21399539957401	15.771038329910404	13.314243375383471	10.152951176533161	7.579148149471337	5.03493886704877	3.778019035043938	3.3182816390599355	2.884155413067266	2.554229404998862	2.0485593347134876	1.9836149019022604	1.7825412446716984	1.6809668680192469	1.5690560134270641	48	r	enc	PHO
18.157386877355098	11.206613822802344	9.732685596922325	8.303468479914534	7.27043124804483	5.570703767183235	4.802189571496513	4.220734839715257	3.7336632788247384	3.3581038948286563	3.102038168919354	2.708695906787305	2.59178518617423	2.020002669752768	1.9187654302952313	49	r	enc	PHO
21.807724717662616	14.3702356677662	12.050343266091197	9.201847975357962	7.688954373711525	4.786461796503134	4.429809947465899	3.653535862764807	3.226484938199286	3.123692494308699	3.1055949946524555	2.4111400149101923	2.1956160319466638	1.9004086472081922	1.8036019871436295	50	r	enc	PHO
20.661847748420303	13.31687025491655	11.467963453749608	8.238767017660168	7.338527637083261	5.192093826077058	4.6524880792985295	4.0711169721592055	3.924201706558207	3.085192388619455	2.578574006150782	2.5070035437842946	2.272178589215332	1.856071922710394	1.7254538623132911	51	r	enc	PHO
19.890363440400996	15.663788912880353	14.35430280387559	11.060304911171748	8.139565169328955	7.052249311895191	4.752178698058054	3.9223274525147134	3.0187486069942175	2.5630636535616143	2.340170511555511	1.9525971349782776	1.7837056718359214	1.5892620710642762	1.4121216861950388	52	r	enc	PHO
19.954655843794605	16.13444933752214	10.981172223262947	9.594105242364503	8.238277150085757	5.17873914215682	4.109641424208269	3.8425978213339915	3.3100159162250558	2.893320092345641	2.5826934292001487	2.382515915067065	2.010196760851489	1.8206241679835007	1.6104693465223399	53	r	enc	PHO
18.753112158902262	13.21916299183927	10.372009570723083	8.870118762013295	7.235233806528053	6.753373809106817	5.036356104034489	4.564847652351148	3.7993805403505734	2.974422422972706	2.891914935860691	2.5068104242108227	2.184164972838749	1.9800533975137375	1.8798050239252635	54	r	enc	PHO
19.5268067247625	13.51876426011526	10.958105357077244	10.289502333160435	8.135388591448201	5.44717526342371	4.503825989268031	4.44843442919589	3.4837943632648547	2.825799617551207	2.5422316094911874	2.09958759204796	2.0580362951299715	1.7067483060872273	1.6127024040407807	55	r	enc	PHO
23.97861388652697	13.017541187347211	11.04129758793858	8.041710667381361	7.620526903659275	5.987827861224668	5.298533154762867	4.182364402443379	3.803092664897732	3.3703009834673607	2.505359416228624	2.3816380944090074	1.889028652418733	1.6604643144335567	1.489708481454487	56	r	enc	PHO
22.126779329474427	15.750661819519461	10.13708931370586	9.23043519810789	7.187109157508931	5.752585586957045	4.099709886759013	3.745085663785014	3.0377862895463554	2.873509890127432	2.323043581847764	2.049266052253916	1.8594665232358984	1.6787782364163455	1.5266713972956518	57	r	enc	PHO
18.947016137972202	13.847220170179387	11.843176867003633	7.952632942128207	6.171424020701807	5.813366233563945	4.455837595853921	4.1496579536109275	3.7402545069614104	2.9566258981615596	2.7462417853931558	2.3055254504694016	2.195574267098785	1.8291839657177202	1.7405714978264482	1	r	ret	PHO
15.797108400095535	13.827635494493267	10.80133846427444	7.32460068571661	6.597173171138111	6.426788466537246	4.683038207309475	4.503732226123848	3.874470579634713	3.627291684819526	3.371954740848883	2.919902282742908	2.6328997430027385	2.1606094206902764	2.0472729412109563	2	r	ret	PHO
15.69055032914928	15.032814607752654	9.000147168617344	7.353791743876189	6.064184264266053	5.3490959117491546	4.535829964519672	3.5651855451499017	3.3547620909823808	2.9173637813654385	2.7574150032003253	2.64370234797079	2.3818617083247355	2.2075212512760882	1.9943934464048763	3	r	ret	PHO
18.74904565796146	12.346780568542277	10.323824454027822	8.13691709787717	7.834893157875909	7.235799601062649	4.697553855143991	4.364618425959644	3.153705076264757	2.7941563713705664	2.5991658832965308	2.3308303711073335	2.2003079533054293	1.8375393295357993	1.7738050599547595	4	r	ret	PHO
20.474506473291427	13.553741530500726	9.919463553351251	8.764281652000939	6.759773534608512	5.777685971424862	4.280105524282208	4.151414641678176	3.3637662675830677	2.9304881544385877	2.701211545966075	2.4417417945668816	2.11842811764937	1.9496068188736064	1.660578115740037	5	r	ret	PHO
21.472883016128737	12.649612421745662	10.412508650623149	7.104494685225125	6.5279662818738196	5.755889800833445	4.992889453725389	3.9731768723126963	3.625026211528476	3.1808919170285215	2.9709177565101497	2.775723501376411	2.0273126728002344	1.8253763266070524	1.7362834970669665	6	r	ret	PHO
16.689696506055057	14.770831961221047	10.590206324580771	9.748688560166636	7.144491308811311	6.321180486050707	5.5365537399326845	4.091105962060068	3.194341095887615	2.924926779907206	2.5385896409689357	2.393095726823724	2.1339059201903985	1.9061894211834902	1.7727338759427231	7	r	ret	PHO
29.092649823540352	15.227365881175364	10.532536250661986	9.081700613563608	5.039503101584134	4.699872773136123	3.8538464295196757	2.9036641044376097	2.7039344759054824	2.4904317303560113	2.207032185738196	2.0440638915302483	2.0006950411756828	1.7821096181403249	1.5173714036713652	8	r	ret	PHO
19.24406683153754	16.32350720499433	11.286762511909133	9.02690242139853	6.663613779497931	5.718830532538485	4.501467551725627	3.753333524845907	3.616248840130492	3.101334608458691	2.757438104616214	2.6378057600154503	2.1358499009088967	1.8244802926268484	1.5552331774736026	9	r	ret	PHO
17.109583466208566	13.57383608956496	11.055562474552083	10.355846002591036	7.387292239757573	6.490973007264007	4.923154945824935	4.0714102482711185	3.02904270116309	2.7108421277053636	2.6025992443476462	2.407433965458262	2.0936210942967084	1.8222840876119424	1.6314244001250218	10	r	ret	PHO
26.30963963854748	15.439829586886937	11.282018094608448	8.81965698106225	7.5600256823479635	5.48549823485715	4.026553714178933	3.647809836599343	3.174714146736018	2.676779626370924	2.2873587050421023	2.0052769681369718	1.7527743157424631	1.6709410114573888	1.3948991200636878	11	r	ret	PHO
27.847845944763797	13.808582851259418	10.65532769985555	6.532115106511158	5.041963108007088	4.591160523752752	4.095568032978288	3.140467659521546	2.814650200856668	2.670107816496908	2.517990278854901	2.325870984364042	2.100140235072892	1.8098183017612302	1.6967663755095144	12	r	ret	PHO
21.67478591596409	13.401502264555429	10.821587734373185	8.449629905937106	7.408327234223571	5.436999220912042	4.310890376072545	3.9864315350307793	3.106868764141603	2.668322154087212	2.5928681885993203	2.141572918841674	2.113126816661246	1.9495273833693212	1.8082715428602485	13	r	ret	PHO
18.09544619731586	12.82337209335591	9.1751452033585	7.959144193048518	7.166031495583983	5.9998673663635484	5.388338351413101	4.290404476959539	3.9376547351581177	3.2985008831747247	2.772163709172061	2.701794102132003	2.6411895276111874	2.192856532498196	1.9724828944990458	14	r	ret	PHO
19.56900146674023	11.534633667302298	8.877850428837496	8.206206705103392	6.442421668696784	5.842848560165124	5.168584254883284	4.806387922748907	3.5139132233375125	2.921341970064265	2.885915379355409	2.5004114825227837	2.1900468474718027	2.083262346787395	1.8762650240079861	15	r	ret	PHO
17.447341340118857	15.252600820932255	9.73596988063588	8.70542709918364	8.044881853941748	5.7725707193394715	4.27748804546269	3.4423340101778517	2.975258475700151	2.935186404152903	2.7110476024885974	2.427306705681408	2.062953444262891	2.0016497795107124	1.9351067865942089	16	r	ret	PHO
21.56346708026772	16.586899055552713	12.646304866957529	7.379318370269247	6.129083154183124	5.184925194263881	4.643653977952031	4.095343223149933	3.442348266218505	2.847072465115477	2.3840934301027636	2.223588940215338	1.8873860925111643	1.7278856727134708	1.6479546365875608	17	r	ret	PHO
20.005511927379537	14.41413795217934	11.116510409135854	8.33399222289041	5.349094555495583	5.096390565318268	3.8865619547324743	3.704941653014802	3.3094272777114693	3.006061135433111	2.5770027292192172	2.3301316086071058	2.0961086593665423	1.8213945274918104	1.594575305903032	18	r	ret	PHO
30.636828506918242	15.123856005331866	10.48146545051752	8.544082088827752	6.132301326692299	4.902044354161078	3.9582318234066665	3.343689422410219	2.571403047296147	2.4173114522962016	2.1786958549493485	2.082024706971838	1.6936439311932123	1.6170821576440775	1.5822291689880656	19	r	ret	PHO
20.71973289159752	14.568364007686382	12.788179998331483	9.465140459474592	7.488570265896941	5.98184122383496	4.279078645296124	3.9039698898185624	3.5146482642738137	3.000511795262939	2.570319386963158	2.4516533543393497	1.7807115572644119	1.643221749006145	1.5104940495165355	20	r	ret	PHO
18.91732461978994	16.061594327452816	12.387794282162872	9.01896847584297	7.528487010609965	6.716105738031529	5.098582992382031	4.161754076236424	3.436319176690498	2.866433812419776	2.7667459604012326	2.113409725433125	1.765334016366521	1.5994919730930988	1.5134144116705184	21	r	ret	PHO
22.372869527755228	18.33785401275825	9.10376579028158	8.453921082750586	7.292262178419919	5.61613636558735	3.754480859423618	3.2682020304410746	2.980058083229826	2.435749698843249	2.0682419037787736	2.016439974398372	1.759290625106638	1.6188888467056666	1.5326205036571383	22	r	ret	PHO
25.096989168886513	11.945092405338583	9.390991760198217	7.470775648865543	6.7257813668675634	5.557807936525706	4.898184687930069	4.254449245075725	3.4335439310488525	3.110445376874875	2.739868713171508	2.5296680032808045	2.118800025191066	2.0007008901169105	1.8511563684620662	23	r	ret	PHO
17.36184243105857	12.533009304773424	10.228730565120351	8.179729272384177	7.673401815595107	5.7721817420257135	4.566578194054948	3.6734422136429887	3.538359192994282	2.8926374715505747	2.884761817945197	2.684886707231875	2.3595632653252334	2.2416995167225022	1.9708623603285786	24	r	ret	PHO
22.44204836309215	15.534335457693853	13.844865458821719	8.722267551886622	5.971738435249362	4.901991255355467	3.7943564661763607	3.5513209728238846	2.747405549138846	2.6282459899649764	2.474062312455701	2.1944849351037403	2.1158878736404665	1.947196807080537	1.570922509990625	25	r	ret	PHO
21.293356883530947	13.398994221114426	11.689171750404963	8.098622133392771	6.637853099750546	6.3446434988202975	5.364743859013035	4.335336651127608	3.6120017677087466	3.2494161392522907	2.952634576496805	2.113181562125745	1.9302784339083712	1.6990780124085154	1.691933469526264	26	r	ret	PHO
19.342212798916734	14.785167450642904	9.700654273395212	6.324973872194769	6.106833164327403	5.305403075245242	4.685841910815164	4.332045378807348	3.738000835348042	3.338817953434841	2.896559842169354	2.470737147496689	2.2698462470278926	2.035078954960421	1.7807325223934347	27	r	ret	PHO
21.317404976355252	14.890831222987012	11.593038718144353	10.145173655311659	7.04915042810803	4.385378453321061	4.315910491179972	3.695324321137301	3.202216579095676	3.1095242188230494	2.6153925548380985	2.323502667250864	2.0631083321536696	1.9186407853314913	1.5337654429209935	28	r	ret	PHO
18.721396074194196	14.250114963346578	11.093638144482426	9.456326235528634	5.790744010265334	5.395965673243659	4.701800271909464	4.46615697021006	3.5451651401560214	3.3125825246169294	2.9513250595004945	2.5293249515424314	2.3146299986253007	2.0553313029263705	1.7096581948731207	29	r	ret	PHO
23.889181294874266	15.257831040697111	9.319865357198141	7.107859392037505	5.63832644938385	4.672894124979318	3.9785028008262917	3.746078520417238	3.3825308204788564	2.9431742176424316	2.5318154087531872	2.1890116814510616	2.155062582319858	1.946699551276116	1.747895725097545	30	r	ret	PHO
29.480820706379912	14.224658248910096	9.790845273327314	9.659392227359968	6.761102502974562	5.519664597565216	3.777524631032447	3.429898771750829	3.112911319729877	2.6307506045225715	2.204989627026444	2.0446104261848026	1.7343682603175579	1.5325114842896082	1.3439198670347483	31	r	ret	PHO
21.866877560814	13.986911626510272	9.505519151551113	8.031765847005587	7.556083716702173	5.56619769545235	4.731650235447061	3.9602819831208866	3.334252600874883	3.007710090327042	2.7916415639439656	2.228933539690074	1.970128065805489	1.7113844983382396	1.6735769720791058	32	r	ret	PHO
21.71891574243378	15.076021752274269	9.44431443363345	7.807704774541659	7.558082857523476	5.740981858099799	4.997164862188651	4.704405303209806	3.833464957835051	2.8247313649067056	2.676029090650465	2.1933018285061756	2.1044410032315053	1.8989608242840412	1.715187792150408	33	r	ret	PHO
17.527515550565937	15.08666007138003	9.766913265431173	8.59032302056169	6.753965324093947	6.577180534370799	5.248343080801133	4.9218901688797505	3.574097356244439	2.9598758828369793	2.737485733522597	2.304007120474947	2.1752337332282927	2.065612988393368	1.9093368904528492	34	r	ret	PHO
20.93610173628547	13.177313045762158	9.971986572790081	7.698887834450488	6.229717964352746	5.034096961035396	4.285326741607083	4.05509981224648	3.356943203245567	2.983605462341988	2.741257745550572	2.614952738913045	2.2483657150592586	1.916551776426615	1.8314559114957694	35	r	ret	PHO
23.945041418334426	16.71267308709088	11.022659183590827	9.802312976869217	6.521623368954371	5.935050420858107	4.074756239361241	3.515543440448853	2.83798158485684	2.6408586334255832	2.191334765499218	1.9832411362950644	1.7891394475259204	1.6425516365963748	1.565823404483507	36	r	ret	PHO
22.12941344885066	15.838637895746704	9.838594639939922	6.625397845083207	6.002980881516607	5.279876739368641	4.944977726437259	3.8682017115025813	3.516032862929431	3.126242315894216	3.0530950976936015	2.387320341590417	2.0274868326069573	1.924842182594082	1.8120589529677458	37	r	ret	PHO
20.399589585246925	16.45451885204391	12.86705811523019	9.86938421476821	7.409050578731994	5.991435089891877	4.67541153243303	4.445365568373909	3.499348316335512	2.8324978587143335	2.16910370127214	1.9997190882070561	1.8554894569414377	1.745462673614006	1.567954381841713	38	r	ret	PHO
19.082459301782787	13.65734198174231	10.393159943620468	7.879286310973397	6.865837128288915	5.817728352643437	3.8535142990383027	3.7421385313905424	3.431746916105178	3.075916999671809	2.895192740214949	2.563108872984197	2.3442985132481025	2.0273600813100563	1.7054311179773576	39	r	ret	PHO
15.968635474445758	13.08195915017397	9.974701919723605	9.397270215346168	6.827478829741416	5.951127477663318	5.104631610745397	4.670420029215387	4.351827365030881	3.6268864018474676	2.9146506277909636	2.5496110632602944	2.3004787309808314	1.900767879050961	1.6256953032068078	40	r	ret	PHO
19.231657154029065	14.120356710164293	11.14116595060216	8.79643197499283	8.503568946671724	6.893504927791754	5.238836401406238	4.52667119938841	3.2538279341572425	2.7909628740487817	2.2794840685373146	2.0594992588332977	2.0245963114754786	1.9598311522309988	1.8052531974448125	41	r	ret	PHO
20.347881191958454	14.189591374749716	11.198637549735897	9.493583286357818	7.560295305470716	5.718716148825115	4.986592497705278	4.388226727657358	3.417245227338204	2.520237054621004	2.395670331609	2.317920706133555	2.0069015388379006	1.8800740482350606	1.7323702370523553	42	r	ret	PHO
22.78959116312273	14.71840744027268	11.826320936198567	8.365804691696253	6.64440889991247	4.784497488457971	3.786022146720765	3.570376925780469	2.8383847795691706	2.5114847301714245	2.417659511128002	2.141338001900345	2.0512298450191175	1.8257388921862336	1.6575354927529171	43	r	ret	PHO
23.28080965766356	11.85128591578557	10.458541911101484	7.713352382510297	6.592854150793538	5.876935874488462	5.024019103008775	4.2030810437042305	3.5881472973088324	3.437883498624065	2.725435093635105	2.3923159637988545	2.2222810756008182	1.939860378902793	1.7010925390661902	44	r	ret	PHO
15.682773029679934	13.699496849934512	10.482027259339862	9.304681577613174	8.232305612374477	7.442108880777104	4.952513897269936	4.757410996075429	3.7957758593121897	3.1468395812647287	3.0336408199124216	2.625982516661213	2.3788034297659078	2.07329718353634	1.9064708776833126	45	r	ret	PHO
24.166402382391464	14.717154932592718	12.744970786419	8.599758387963131	6.180404788609885	4.9204343215468045	4.430394061233316	3.350791189254723	3.2485455149586717	2.655227658634006	2.3684914117781575	2.2629169533362643	1.7537596121552679	1.508532370220934	1.3874025607791838	46	r	ret	PHO
21.47208440417309	13.799461145550683	10.528880583636209	7.76468872686049	6.336083162265241	4.88975364763928	4.240887817464137	4.086536676001636	3.4735793900960372	3.002791151899771	2.753081666154507	2.253856068205465	2.203970094457108	1.827195561456919	1.6858775367188208	47	r	ret	PHO
17.013429468032516	13.658227456074098	12.08533988628704	11.930650132589202	7.9988117257888875	5.756184815235537	4.0580388342577365	3.7688301046343406	3.1954241728312756	2.8255230688630046	2.6252309686456705	2.2828822545656355	1.8985233578773635	1.6901191682038725	1.6356401183952527	48	r	ret	PHO
16.344892267205854	12.03578392609774	8.454894341375606	7.872098260833162	7.07940735432971	6.270116927138215	4.858953905814084	4.271275784973238	4.082541495181784	3.5806118165598027	3.1833010141816427	2.831839739800721	2.2526108564185976	2.0589332129731845	1.9791552677437887	49	r	ret	PHO
18.168353444580305	17.735386254169043	12.988265335372065	8.684314463394509	7.458487438560742	4.577292834715636	4.2582055734045525	3.8744813860050633	3.569911267498369	2.972853658064957	2.765924194536988	2.5508001642571596	2.1707258113942887	1.898672544068561	1.7074648317014294	50	r	ret	PHO
17.79818505881379	13.050738999049452	11.076283893503318	8.07229292577463	6.4046705705577915	6.13741123821846	4.985154922743183	4.0083090516445985	3.4132477324983346	3.305991496194168	3.0875110779303245	2.876445589635821	2.3411234457171015	1.7932656653772354	1.7185726066536204	51	r	ret	PHO
23.12625293980733	16.94860828826959	13.728853696166953	11.593518360695883	6.861748607395583	6.6573213085333	4.316170101777295	3.5886982260827893	2.8105066322851564	2.594952479026411	1.9846436273751735	1.7545603883231864	1.6942802470466034	1.5491452265060173	1.259889617771212	52	r	ret	PHO
18.27466315414734	15.203465648259296	10.74596993103137	9.059637344658446	7.7157437455503075	5.191007289519224	4.954596171272966	3.885311561651354	3.7135931168566674	3.111307648219152	3.025040253296832	2.835472954524329	1.933906124372427	1.720057729309896	1.5425236317309108	53	r	ret	PHO
18.82464492214584	12.640489982815073	11.424325160530495	8.386037913320754	7.929678419150982	6.884439915175839	6.003950099523906	4.037224072491236	3.362352875923693	2.8997798447645997	2.6217244826235984	2.393388001467101	2.163130126885166	1.938326349076054	1.8339077541327375	54	r	ret	PHO
19.36337400367962	14.96348265013685	10.52212184499028	8.81604639085283	7.409914540732684	6.0581457339518705	4.840773697404503	4.325714111395322	4.066866854626653	2.719189850418704	2.5160191214105105	2.267715758534171	1.8534676983207858	1.7551247683397966	1.5768558490039708	55	r	ret	PHO
24.63856990246589	11.774699395153034	10.908588940995914	8.550773077781345	7.628551715401703	6.227303087446582	4.713272730314848	3.9354857457303902	3.619041228540547	3.360583987196263	2.683613037682173	2.2810660705270487	1.9139179406558549	1.7434199874674483	1.5089495363246987	56	r	ret	PHO
20.57650303789817	16.314138151668875	11.058275707487846	9.186525419238677	7.332896217308164	4.74397704078231	4.4366417016472175	3.7225487043335335	3.094276989102297	2.893030631389928	2.572973600655626	2.0772821162771726	1.792844027298288	1.6597161334065058	1.5676432478459035	57	r	ret	PHO
26.54806125469025	13.038343056173076	9.405275397540267	7.512162184592855	6.753822551825865	5.068117576561052	4.221919024627339	3.968388182028407	3.3654081481116616	3.076123720311951	2.530836394182493	2.432952687003293	2.0838319770248015	1.9509223044916864	1.6219754044652808	1	r	t1_	res
17.94290896196835	12.598201439908703	11.594307251725473	9.581864637379208	6.876146253852762	6.257359000527356	5.296073890854184	4.289919934653193	3.9830426578811076	2.953779057124677	2.892022106298858	2.4507869638175195	2.372224404133832	2.180278516396449	1.825229170605006	2	r	t1_	res
19.154978415463514	13.927333761799517	12.94606073893302	8.267442563123064	6.912526060959099	5.836536704339732	5.365373528165866	4.665155928968996	3.3398765500385093	2.9867332914754594	2.6806831878087047	2.535496645558916	2.1720789612030664	1.7440437824489585	1.6611280897320255	3	r	t1_	res
17.326991140189545	12.245566743397113	11.380032586502216	9.45020467217023	7.510231185920979	6.419915757021961	5.166555446868642	4.720924477735065	4.030129151190024	3.380275694798689	3.1429061605767985	2.4110776560077145	2.093763536660048	2.0316979718717585	1.8067954335523795	4	r	t1_	res
16.452107750304492	14.83621394984843	12.517711882976549	8.200388574662455	6.573492063545028	5.420021483642856	4.590434797979668	4.348353853414468	3.8174519827840006	2.952883227164718	2.7884914403632073	2.3994409203685643	2.162671514301401	1.904481790943651	1.8293226119655448	5	r	t1_	res
17.472129954914646	15.33210215824152	10.203732780462769	8.133035942850535	6.613234834494492	6.171807799658718	5.61847385745867	3.663718214910982	3.4838864439213224	3.018168800189952	2.538890917638094	2.387184085559964	2.039804481729756	1.8768722462412335	1.7504317609805387	6	r	t1_	res
20.6944401981408	18.80923639911398	9.54810693797843	6.92923010416798	6.690640802077431	6.247964081445063	4.235771726515114	4.05807992671287	3.6257584389469035	3.092170242814731	2.6022326420547675	2.4254789378652393	1.9306735689765586	1.8620462122238388	1.7662739648258026	7	r	t1_	res
20.69758202166768	11.884364264560903	10.903777231308275	10.293065489168754	6.645321056832538	6.1801691690794005	4.918360461234878	4.438824131448293	4.2505979200934725	3.3164675381977062	2.696480826966423	2.499480247870497	2.0470112961533933	1.9258343798630455	1.800782824463637	8	r	t1_	res
24.572120209433038	12.351481345575964	9.341256996971905	8.455695504989748	6.944439863867722	6.42774213992768	5.0989825118808225	4.388161383742459	3.1421753531048537	2.911449555460565	2.726081948348997	2.362660686007886	1.9239241873560384	1.7948152629820493	1.754981625311582	9	r	t1_	res
20.237515291992313	13.830612263481434	11.65611209851905	9.772637853221982	7.196365547418845	5.838551552271435	4.960933222454449	4.304714329068492	3.518610373225657	2.8802463847277764	2.4656621533459218	2.3830344708108617	2.120144767644734	1.8986270834074845	1.7795174767648947	10	r	t1_	res
18.5957190482934	12.228562628110716	11.584332676403678	9.339632189884991	8.080141968237884	6.848523278012558	5.184065273689421	4.526408623091558	3.9651985489007675	2.852139963545903	2.6137498744252	2.3685548644622134	2.282742628553027	2.073228199836445	1.8467771279971237	11	r	t1_	res
19.202741868849074	14.922225000295464	10.03760434345234	8.960326590210753	7.1348202727886845	6.739638183254941	4.416007408477426	4.092357350726137	3.5180970133370932	3.1582193390611106	2.834659487423501	2.6624294341861114	2.367297795080072	2.114106202203245	1.931380814638762	12	r	t1_	res
17.62795077006242	12.83608336100563	10.742667891905333	9.183597661659238	8.080303318521127	7.655137265028127	4.98792375619125	4.173502923276546	3.760528256972517	3.168609177821627	2.7480342157988535	2.447079165036094	1.9938670079235985	1.8561450158899124	1.7867441669345696	13	r	t1_	res
15.626249220157197	14.647625611451252	11.68068979252607	9.0071689716466	7.931289617061285	6.5685434520737465	4.68366457526946	3.5064921592828293	3.2569239886522707	3.145473519550146	2.9014334311883334	2.5727611365243432	2.285184285956504	2.161907338437124	1.8621876565136763	14	r	t1_	res
17.93873562314298	13.199011845832596	6.767191849400608	6.293186661278602	5.506079882252323	5.168182432403389	4.257510791687957	3.9546422997884774	3.6329772465757935	3.4353734396101268	2.9578241392356177	2.6152624852386106	2.2957578221524213	2.1606109934234436	2.027037055935802	15	r	t1_	res
19.885561454912057	13.05263748391132	11.586889887068152	8.624576931752406	6.835635369570331	6.167003396146211	5.182526990477337	4.574824304056468	3.9053740676356195	3.481190828367167	2.852731952876886	2.612483916582959	2.1579695916867525	2.0507683356992867	1.7404717244078858	16	r	t1_	res
20.51209368942733	15.545630245122126	10.343124287546178	7.3295446393348564	6.01850659156136	5.310233452491503	4.959072656467703	4.26436190598541	4.032874849499162	2.9114777730167343	2.842842588289909	2.3587930727385986	1.9818225818107582	1.8224202861508427	1.6988831380104208	17	r	t1_	res
22.361374185736754	15.985030810109455	10.94301734094562	7.5053719008723325	7.103984242991263	5.832984124475984	4.618745693422935	4.400990133070132	3.3437374062644993	2.4002747686392363	2.0558970346188876	2.0064327615434707	1.924024146007411	1.7576543618437452	1.56892336567604	18	r	t1_	res
18.34246171004426	13.87728257109914	11.603953070482007	9.581495507325922	8.77206481465503	6.4770746235047145	6.158064480813667	4.665290099471173	3.9851015714723004	3.377692175650688	2.608512045853956	2.4872982088047713	2.0183060533826156	1.8617449621372697	1.4989410623850392	19	r	t1_	res
22.992348536311574	16.71273049546934	9.547573992225024	7.648794048521245	6.109873710129012	5.29414298618656	4.832732947363327	4.267712741301554	3.3099379477222475	2.888520190804617	2.6441504867216454	2.533612812624404	2.08796399028928	1.961942574711708	1.586106275850152	20	r	t1_	res
25.691569960243697	15.281695425598729	11.966241784868577	7.4869418988926535	5.605197177544109	5.430666609499723	4.424031931816328	3.84269094446875	3.3640734086151576	2.8682428381098664	2.601548799766943	2.3486544734540087	2.055289990330769	1.9608080317832617	1.4584255683686715	21	r	t1_	res
20.52246104719611	13.980048795138181	12.571234275998293	8.69558561712007	6.0182641137367225	5.508942599074467	4.677105807000271	3.976282077067987	3.5803850085814095	3.03599886182803	2.7123692612791186	2.221829177566037	1.805571390945095	1.7078031180713045	1.6177057782336577	22	r	t1_	res
23.103173374568787	14.146940784694802	10.728887860047424	9.452518488298312	7.340869641993789	6.728545685485657	5.502105500778307	4.362485721048956	3.525902429458807	2.635152707028392	2.1826817633458178	2.0951499494144175	1.8201306608248076	1.5265007367273462	1.4861341062377877	23	r	t1_	res
19.52120214966965	13.420895137814345	11.40799969758806	7.577676133821598	6.024097190027515	5.726810318637281	4.254439992159983	3.9623314206956284	3.369098981442343	3.0987139104770294	2.6990272584835706	2.282259607693256	2.1929923886056786	2.0530011160828687	1.9261986500381376	24	r	t1_	res
21.240694201425924	16.701594792246226	12.64795890797996	9.948626643403555	5.4415464686339785	4.842070456602908	4.216628901816493	3.0131855454999825	2.858172345942134	2.556809090576454	2.4128032833589996	2.1656930556417895	1.914746961370263	1.8186010285865812	1.672141989277567	25	r	t1_	res
16.531338498037446	13.49760030783637	12.295366049603233	8.845578017375715	7.101820556135501	6.116999939469998	4.748181253843989	4.054482448494727	3.6474880362553543	3.202400195730991	2.9811904974734222	2.7515049098666373	2.4393178181842745	2.2069746628762825	2.040628445247926	26	r	t1_	res
18.339935348279138	14.735072555110209	10.779524406974923	9.452700637251603	6.921898751337333	6.06284780543415	4.6914427127477065	4.493350934728402	4.05447015402714	3.3744010531254083	3.1163780135976	2.4378513818254106	2.213450266780101	2.0905081695485075	1.7097343046234303	27	r	t1_	res
20.860530989729636	14.585924351229194	10.886899270279457	7.480453513813035	6.5577561512885465	5.9668853373249	5.800086645523002	4.09349735265643	3.3841556133425863	2.925772233435284	2.5966389244817933	2.371258970876116	2.0138824453941755	1.8962400472555623	1.7831071969963612	28	r	t1_	res
18.905512974831872	17.803554632992384	9.03681161003959	7.891114808978327	6.731744203134542	5.193119282086187	4.895630022735817	4.267178204375548	3.534661487236245	3.365141766281947	3.1269678897643667	2.603300557953618	2.243289786334109	1.882497732219883	1.83474676292214	29	r	t1_	res
18.018373225994214	13.497773227279248	11.094351560986627	9.03321084086602	7.197250414483286	6.344295910498027	5.005106301365713	4.149864906963589	3.7592537837758857	3.408071483690777	3.2359620126401247	2.528915003483514	2.251787527612679	2.055760484473434	1.685730298782594	30	r	t1_	res
21.36200559549582	15.653109454253839	11.52585509407777	7.898238475579986	6.211228427789975	5.310678754863591	4.90276272874079	4.269742926884224	3.5226173672270673	2.9403121002742094	2.778540068396804	2.4732385154654493	2.1538624826512747	1.8034125142418052	1.6498782370161167	31	r	t1_	res
16.448276262188347	13.985759811618747	11.733673107593544	10.299580460546126	7.506762255316496	6.2285171032351725	5.002454989010399	4.109025505537493	3.301370554347703	2.9278288632862663	2.466197810902335	2.3668429039730197	2.196695285188182	1.8883695927360338	1.772413629897022	32	r	t1_	res
23.997772718613827	13.982670108822147	10.517266052551667	6.9297977365513885	6.6095556136682845	5.874623322792655	4.512581253402153	3.9162351087096416	3.597433771960985	2.711592285009383	2.4425964941867893	2.2455805504539077	1.9100448062538244	1.7780412554782679	1.5355294210299406	33	r	t1_	res
13.527789826139943	12.800465263934091	9.864378214900126	8.08959302575888	6.986530459430933	6.368282790996724	5.409619926006564	4.498453290016714	3.7624213770743156	3.205084230869162	3.098952077294971	2.961405382315054	2.378191212111508	2.2102218737002826	2.1042366700125954	34	r	t1_	res
19.311925781509267	17.150477748559315	9.685510156943243	7.714600373193775	5.946239831581178	5.619828069335608	4.957890175427973	3.703375502667135	3.2352824878549304	2.9393975023127297	2.5390117170748856	2.327085321666274	1.9737093909341912	1.9298621358461017	1.8211837158955309	35	r	t1_	res
20.41262449260127	14.32961393567613	12.136615407821255	8.061203265894827	6.932107679289541	5.665554620629326	4.371483719934607	3.8886763888903544	3.4175749567780627	3.1208335344134963	2.8255175136472235	2.549982372415944	2.409544427542935	1.8541770823604182	1.4786641058666523	36	r	t1_	res
21.328917273296945	12.85597420998233	10.470015709036012	8.010450220049002	5.724231246796703	5.22509813821892	5.039766660656218	4.135051397269103	3.258296408654253	3.1697911907218503	2.8483040744911015	2.7918711581968285	2.243500565481182	1.9314517956746116	1.8919526779738753	37	r	t1_	res
17.245996393197466	13.16015572062198	10.713071156048999	9.058933813568276	8.087019781473124	6.342286265619458	5.847137899886777	5.391922938160202	4.037324270123664	3.937205419622286	2.9485016486298563	2.6969052361550903	2.2396122423334024	1.8880812933256954	1.8298344263925785	38	r	t1_	res
15.627874157794972	15.089928659811777	11.92832419886998	8.046285125484788	7.30336617303521	6.192970406504305	5.8869977275340055	4.086798636874052	3.979636925148069	3.427259321491141	2.8411022811294	2.5898052776728107	2.2857739372641945	1.926654005159147	1.776861113103652	39	r	t1_	res
21.60454854454596	18.406448976805702	13.267914814605259	8.003121939922343	6.9247335330757664	5.89892159626899	4.975297515895534	3.9245672179986655	3.04611689726374	2.516905897083447	2.388354567253004	1.765865380936526	1.743320290838238	1.6701108943463672	1.521465525223502	40	r	t1_	res
21.64078454271225	13.305425420261209	10.94435485050863	8.54868758070637	6.676703789023294	6.522325264554417	5.608805842765176	5.065717378618191	4.141632668507268	3.283673002771107	2.604649987868273	2.443130581778571	2.0902150311148175	1.9582163919955689	1.6222769665583923	41	r	t1_	res
16.848760317867455	13.031125807141981	11.252199715425082	9.778059988247607	7.667742300813759	6.364757740490882	5.546401718273117	5.015902866340192	4.359475971393284	4.013871444694008	3.024571914804514	2.867809128709347	2.292760060251225	1.9123797445030573	1.6845235333532902	42	r	t1_	res
17.882666247918966	12.15945668324947	10.650574164484356	8.720077869675341	8.176714410287241	6.163307307064339	5.389223780539106	3.4627031549292475	3.24540835307507	3.0150534241702007	2.6240299123227855	2.457722381452678	2.303079034367981	2.134691346677754	1.7893142704455502	43	r	t1_	res
20.896903572044344	11.9728722520307	10.583032230083832	8.250256442308133	6.300292646135196	5.353070472819544	4.81605914526435	4.052779859505538	3.7262408825876614	3.355326176787854	2.6768991845187213	2.5133405629026786	2.2867824414935085	2.153876697033625	2.01855455918731	44	r	t1_	res
17.28514367187329	13.85609809837459	10.006986852036556	9.078743694739252	8.203258711769438	6.318867121383099	5.9398084496971135	4.939845743396504	3.775066264163383	3.3289629394037696	2.813918354350582	2.4394748830805195	2.322956576396885	1.9073317293554601	1.8626073617782624	45	r	t1_	res
20.782835549692546	12.400361413042692	10.902000351585496	9.005304811544534	8.105143413006187	6.060073688070655	4.90655458424329	3.9404324852356813	3.4644037019770364	3.2511851927027995	2.6349365053158675	2.074190954056799	1.9850286881911663	1.7458198470819235	1.7196337531595338	46	r	t1_	res
17.469254558873182	13.314789749147634	11.728029698565956	9.72277254616019	6.298541326300133	5.76713061337627	4.75891211453183	4.388051514319856	3.8552462534850815	3.4096249066291042	2.8780085787563596	2.413813818905107	2.0129735736718732	1.9987507405469735	1.6965800660656567	47	r	t1_	res
20.638443754940642	11.35273530445455	10.193033171999655	6.982185362311319	6.553998672763269	5.596207703206926	5.289191230605356	4.195877505976887	3.4739022860563074	3.138583956670863	3.051698494909049	2.7189659820133807	2.5660023405060595	2.2750849562182087	1.960650517804594	48	r	t1_	res
26.548061254690253	13.038343056173078	9.405275397540267	7.512162184592856	6.753822551825868	5.068117576561052	4.221919024627337	3.9683881820284075	3.365408148111661	3.0761237203119514	2.5308363941824927	2.4329526870032923	2.0838319770248015	1.950922304491686	1.6219754044652803	1	r	t2_	res
17.942908961968346	12.598201439908703	11.594307251725473	9.581864637379208	6.876146253852762	6.257359000527355	5.296073890854184	4.289919934653192	3.9830426578811067	2.953779057124677	2.8920221062988603	2.45078696381752	2.372224404133832	2.1802785163964487	1.8252291706050054	2	r	t2_	res
19.154978415463525	13.927333761799517	12.946060738933024	8.267442563123062	6.9125260609591	5.836536704339732	5.365373528165864	4.665155928968997	3.3398765500385093	2.986733291475459	2.680683187808705	2.5354966455589154	2.172078961203066	1.7440437824489587	1.661128089732026	3	r	t2_	res
17.32699114018955	12.245566743397108	11.380032586502217	9.450204672170239	7.51023118592098	6.419915757021961	5.1665554468686405	4.720924477735066	4.030129151190024	3.3802756947986894	3.1429061605767967	2.4110776560077145	2.0937635366600484	2.0316979718717585	1.8067954335523797	4	r	t2_	res
16.452107750304492	14.836213949848435	12.517711882976547	8.200388574662457	6.573492063545028	5.420021483642856	4.590434797979669	4.348353853414468	3.8174519827839983	2.9528832271647176	2.7884914403632077	2.3994409203685647	2.162671514301401	1.9044817909436513	1.8293226119655452	5	r	t2_	res
17.47212995491465	15.33210215824152	10.20373278046277	8.133035942850535	6.6132348344944925	6.171807799658721	5.61847385745867	3.6637182149109826	3.483886443921323	3.0181688001899514	2.5388909176380947	2.387184085559964	2.0398044817297563	1.8768722462412337	1.7504317609805384	6	r	t2_	res
20.694440198140793	18.809236399113974	9.548106937978432	6.929230104167979	6.690640802077433	6.247964081445062	4.235771726515113	4.058079926712871	3.6257584389469026	3.092170242814731	2.602232642054768	2.4254789378652397	1.9306735689765582	1.8620462122238393	1.766273964825802	7	r	t2_	res
20.697582021667685	11.884364264560906	10.903777231308275	10.293065489168752	6.645321056832538	6.180169169079402	4.918360461234878	4.438824131448292	4.2505979200934725	3.3164675381977062	2.6964808269664244	2.499480247870497	2.0470112961533937	1.9258343798630466	1.800782824463637	8	r	t2_	res
24.57212020943303	12.351481345575973	9.341256996971907	8.455695504989748	6.944439863867726	6.427742139927683	5.098982511880821	4.388161383742459	3.1421753531048524	2.911449555460563	2.726081948348997	2.3626606860078856	1.9239241873560382	1.7948152629820493	1.7549816253115824	9	r	t2_	res
20.23751529199231	13.830612263481433	11.656112098519051	9.772637853221983	7.196365547418844	5.838551552271431	4.96093322245445	4.304714329068492	3.5186103732256586	2.880246384727776	2.4656621533459218	2.3830344708108604	2.120144767644733	1.8986270834074843	1.779517476764895	10	r	t2_	res
18.59571904829341	12.228562628110717	11.584332676403685	9.33963218988499	8.080141968237882	6.84852327801256	5.184065273689423	4.526408623091558	3.965198548900769	2.852139963545904	2.6137498744252006	2.368554864462213	2.2827426285530263	2.0732281998364437	1.8467771279971232	11	r	t2_	res
19.20274186884908	14.922225000295462	10.037604343452339	8.960326590210755	7.1348202727886845	6.739638183254942	4.4160074084774275	4.092357350726134	3.5180970133370915	3.1582193390611124	2.834659487423501	2.6624294341861114	2.367297795080073	2.114106202203245	1.9313808146387619	12	r	t2_	res
17.627950770062416	12.836083361005617	10.742667891905331	9.183597661659235	8.080303318521128	7.655137265028128	4.987923756191251	4.173502923276547	3.7605282569725147	3.1686091778216263	2.7480342157988535	2.447079165036094	1.9938670079235985	1.8561450158899129	1.7867441669345698	13	r	t2_	res
15.626249220157195	14.647625611451248	11.680689792526069	9.0071689716466	7.931289617061289	6.568543452073749	4.683664575269463	3.506492159282828	3.2569239886522694	3.145473519550146	2.9014334311883347	2.572761136524341	2.285184285956504	2.1619073384371235	1.862187656513676	14	r	t2_	res
17.938735623142975	13.199011845832604	6.767191849400608	6.2931866612786	5.506079882252324	5.168182432403389	4.257510791687953	3.954642299788477	3.632977246575795	3.435373439610127	2.9578241392356177	2.61526248523861	2.2957578221524213	2.160610993423443	2.027037055935802	15	r	t2_	res
19.885561454912068	13.05263748391132	11.586889887068153	8.624576931752404	6.835635369570331	6.167003396146213	5.182526990477337	4.57482430405647	3.9053740676356203	3.481190828367169	2.852731952876887	2.6124839165829608	2.1579695916867534	2.0507683356992863	1.7404717244078858	16	r	t2_	res
20.512093689427335	15.54563024512212	10.343124287546164	7.329544639334855	6.018506591561359	5.310233452491501	4.959072656467703	4.264361905985411	4.032874849499163	2.9114777730167347	2.8428425882899098	2.358793072738599	1.9818225818107582	1.822420286150843	1.6988831380104203	17	r	t2_	res
22.36137418573675	15.985030810109453	10.943017340945616	7.505371900872335	7.103984242991261	5.83298412447598	4.618745693422935	4.400990133070132	3.3437374062644962	2.4002747686392363	2.0558970346188876	2.0064327615434703	1.924024146007411	1.7576543618437463	1.56892336567604	18	r	t2_	res
18.34246171004426	13.877282571099139	11.603953070482003	9.581495507325922	8.772064814655032	6.477074623504715	6.158064480813669	4.665290099471173	3.9851015714723	3.377692175650687	2.608512045853957	2.4872982088047717	2.018306053382616	1.861744962137269	1.498941062385038	19	r	t2_	res
22.99234853631158	16.71273049546935	9.547573992225024	7.6487940485212444	6.109873710129012	5.294142986186562	4.8327329473633265	4.267712741301554	3.3099379477222466	2.8885201908046176	2.6441504867216477	2.533612812624403	2.08796399028928	1.9619425747117085	1.5861062758501525	20	r	t2_	res
25.691569960243683	15.281695425598729	11.966241784868595	7.486941898892656	5.60519717754411	5.430666609499722	4.424031931816329	3.8426909444687505	3.364073408615157	2.8682428381098664	2.6015487997669444	2.348654473454009	2.0552899903307695	1.9608080317832615	1.4584255683686709	21	r	t2_	res
20.522461047196103	13.980048795138181	12.571234275998286	8.695585617120072	6.018264113736724	5.508942599074468	4.677105807000272	3.976282077067986	3.5803850085814086	3.035998861828029	2.7123692612791173	2.221829177566035	1.8055713909450959	1.707803118071305	1.617705778233659	22	r	t2_	res
23.103173374568797	14.1469407846948	10.728887860047424	9.452518488298312	7.34086964199379	6.728545685485657	5.502105500778308	4.362485721048957	3.5259024294588066	2.6351527070283898	2.182681763345817	2.0951499494144166	1.8201306608248076	1.5265007367273464	1.4861341062377875	23	r	t2_	res
19.52120214966965	13.420895137814346	11.40799969758806	7.577676133821596	6.024097190027514	5.726810318637283	4.254439992159984	3.9623314206956266	3.3690989814423427	3.0987139104770307	2.699027258483571	2.282259607693255	2.1929923886056772	2.053001116082869	1.926198650038139	24	r	t2_	res
21.24069420142592	16.701594792246226	12.647958907979968	9.948626643403564	5.441546468633978	4.842070456602905	4.216628901816492	3.013185545499982	2.858172345942134	2.5568090905764533	2.412803283359001	2.16569305564179	1.9147469613702623	1.8186010285865803	1.6721419892775664	25	r	t2_	res
16.531338498037446	13.497600307836368	12.295366049603231	8.845578017375715	7.1018205561354995	6.1169999394699985	4.7481812538439865	4.054482448494727	3.6474880362553543	3.202400195730989	2.981190497473422	2.7515049098666373	2.4393178181842736	2.206974662876283	2.0406284452479264	26	r	t2_	res
18.33993534827914	14.735072555110213	10.779524406974922	9.452700637251603	6.9218987513373325	6.06284780543415	4.691442712747706	4.493350934728401	4.05447015402714	3.374401053125407	3.1163780135976	2.437851381825411	2.2134502667801015	2.090508169548507	1.7097343046234308	27	r	t2_	res
20.86053098972964	14.585924351229194	10.886899270279452	7.4804535138130355	6.557756151288544	5.966885337324897	5.800086645523002	4.0934973526564296	3.3841556133425863	2.925772233435284	2.5966389244817933	2.3712589708761156	2.0138824453941764	1.8962400472555616	1.783107196996361	28	r	t2_	res
18.905512974831876	17.80355463299238	9.036811610039589	7.891114808978327	6.731744203134546	5.193119282086187	4.8956300227358165	4.267178204375549	3.534661487236244	3.365141766281948	3.1269678897643662	2.603300557953619	2.2432897863341092	1.8824977322198835	1.8347467629221392	29	r	t2_	res
18.01837322599421	13.497773227279248	11.09435156098663	9.033210840866015	7.197250414483287	6.344295910498029	5.005106301365712	4.149864906963586	3.759253783775885	3.4080714836907777	3.2359620126401243	2.5289150034835144	2.2517875276126786	2.0557604844734336	1.6857302987825942	30	r	t2_	res
21.362005595495816	15.653109454253823	11.525855094077755	7.898238475579988	6.211228427789974	5.310678754863592	4.902762728740788	4.269742926884225	3.522617367227067	2.9403121002742094	2.7785400683968025	2.473238515465449	2.153862482651274	1.8034125142418052	1.6498782370161162	31	r	t2_	res
16.44827626218835	13.985759811618749	11.733673107593544	10.299580460546121	7.506762255316497	6.228517103235174	5.002454989010399	4.1090255055374945	3.301370554347704	2.927828863286268	2.466197810902335	2.3668429039730206	2.196695285188183	1.888369592736034	1.7724136298970208	32	r	t2_	res
23.997772718613838	13.98267010882215	10.517266052551658	6.929797736551389	6.609555613668284	5.874623322792653	4.5125812534021525	3.916235108709641	3.597433771960986	2.711592285009382	2.4425964941867893	2.2455805504539077	1.9100448062538247	1.7780412554782687	1.5355294210299404	33	r	t2_	res
13.527789826139943	12.800465263934099	9.864378214900128	8.089593025758878	6.986530459430934	6.368282790996723	5.409619926006566	4.498453290016712	3.762421377074315	3.205084230869162	3.098952077294971	2.9614053823150535	2.378191212111508	2.210221873700282	2.104236670012595	34	r	t2_	res
19.311925781509263	17.150477748559304	9.685510156943245	7.714600373193775	5.946239831581176	5.619828069335609	4.957890175427972	3.703375502667136	3.235282487854932	2.939397502312732	2.539011717074887	2.327085321666275	1.9737093909341918	1.929862135846102	1.821183715895531	35	r	t2_	res
20.41262449260128	14.329613935676132	12.136615407821266	8.061203265894827	6.932107679289541	5.665554620629324	4.371483719934607	3.888676388890356	3.417574956778063	3.1208335344134963	2.825517513647223	2.5499823724159434	2.409544427542936	1.854177082360418	1.4786641058666512	36	r	t2_	res
21.328917273296945	12.855974209982326	10.470015709036016	8.010450220049009	5.724231246796705	5.22509813821892	5.039766660656221	4.135051397269101	3.258296408654252	3.1697911907218494	2.8483040744911006	2.791871158196828	2.2435005654811806	1.9314517956746113	1.8919526779738756	37	r	t2_	res
17.24599639319747	13.160155720621985	10.713071156048997	9.05893381356827	8.08701978147313	6.342286265619455	5.847137899886775	5.391922938160202	4.037324270123664	3.937205419622285	2.9485016486298563	2.69690523615509	2.239612242333403	1.8880812933256945	1.8298344263925785	38	r	t2_	res
15.627874157794977	15.089928659811775	11.92832419886998	8.04628512548479	7.30336617303521	6.192970406504301	5.886997727534003	4.086798636874051	3.9796369251480703	3.427259321491142	2.8411022811294	2.5898052776728115	2.2857739372641945	1.9266540051591479	1.7768611131036518	39	r	t2_	res
21.60454854454596	18.406448976805702	13.267914814605259	8.003121939922337	6.924733533075764	5.898921596268993	4.975297515895533	3.924567217998667	3.046116897263739	2.5169058970834475	2.3883545672530047	1.7658653809365261	1.7433202908382377	1.670110894346367	1.5214655252235019	40	r	t2_	res
21.64078454271225	13.305425420261207	10.94435485050863	8.548687580706368	6.6767037890232945	6.522325264554419	5.608805842765177	5.065717378618193	4.141632668507267	3.2836730027711063	2.604649987868273	2.443130581778571	2.0902150311148175	1.9582163919955686	1.622276966558391	41	r	t2_	res
16.84876031786746	13.031125807141981	11.252199715425082	9.778059988247609	7.66774230081376	6.364757740490883	5.546401718273118	5.015902866340194	4.359475971393283	4.013871444694007	3.024571914804514	2.8678091287093452	2.292760060251224	1.9123797445030568	1.6845235333532906	42	r	t2_	res
17.882666247918962	12.15945668324947	10.650574164484352	8.720077869675343	8.176714410287241	6.16330730706434	5.3892237805391074	3.4627031549292475	3.2454083530750695	3.0150534241702016	2.624029912322785	2.457722381452678	2.303079034367981	2.134691346677756	1.789314270445551	43	r	t2_	res
20.896903572044334	11.972872252030703	10.583032230083836	8.250256442308135	6.300292646135197	5.353070472819547	4.816059145264352	4.052779859505541	3.726240882587662	3.3553261767878517	2.676899184518721	2.5133405629026795	2.2867824414935085	2.1538766970336254	2.0185545591873093	44	r	t2_	res
17.285143671873293	13.856098098374598	10.006986852036556	9.078743694739252	8.203258711769436	6.318867121383099	5.9398084496971135	4.9398457433965035	3.7750662641633834	3.3289629394037714	2.8139183543505815	2.439474883080519	2.3229565763968836	1.9073317293554597	1.8626073617782626	45	r	t2_	res
20.782835549692553	12.400361413042697	10.902000351585496	9.005304811544532	8.105143413006187	6.060073688070653	4.90655458424329	3.9404324852356827	3.4644037019770364	3.251185192702799	2.634936505315866	2.0741909540567995	1.985028688191167	1.7458198470819244	1.7196337531595347	46	r	t2_	res
17.469254558873185	13.314789749147629	11.728029698565956	9.722772546160193	6.298541326300135	5.7671306133762705	4.758912114531829	4.388051514319856	3.8552462534850838	3.4096249066291047	2.878008578756359	2.4138138189051075	2.0129735736718737	1.9987507405469735	1.6965800660656571	47	r	t2_	res
20.63844375494064	11.352735304454548	10.193033171999655	6.982185362311319	6.55399867276327	5.596207703206928	5.289191230605355	4.1958775059768865	3.473902286056307	3.1385839566708627	3.0516984949090484	2.7189659820133802	2.566002340506058	2.275084956218209	1.9606505178045939	48	r	t2_	res
26.54806125469025	13.038343056173076	9.405275397540265	7.512162184592854	6.753822551825871	5.068117576561051	4.221919024627337	3.968388182028407	3.365408148111662	3.0761237203119514	2.5308363941824936	2.4329526870032927	2.0838319770248015	1.9509223044916864	1.6219754044652803	1	r	t3_	res
17.942908961968353	12.598201439908703	11.594307251725473	9.581864637379208	6.876146253852762	6.257359000527356	5.296073890854184	4.289919934653195	3.983042657881108	2.953779057124677	2.892022106298859	2.4507869638175195	2.3722244041338314	2.180278516396449	1.8252291706050052	2	r	t3_	res
19.154978415463525	13.927333761799522	12.946060738933028	8.267442563123067	6.912526060959098	5.836536704339734	5.365373528165865	4.6651559289689954	3.3398765500385097	2.98673329147546	2.680683187808706	2.535496645558916	2.1720789612030673	1.7440437824489596	1.6611280897320262	3	r	t3_	res
17.326991140189545	12.245566743397115	11.38003258650222	9.450204672170235	7.510231185920984	6.419915757021961	5.166555446868641	4.720924477735066	4.030129151190025	3.3802756947986885	3.142906160576798	2.411077656007716	2.0937635366600493	2.0316979718717585	1.8067954335523797	4	r	t3_	res
16.45210775030449	14.836213949848434	12.517711882976553	8.200388574662457	6.573492063545028	5.420021483642854	4.590434797979671	4.348353853414468	3.817451982784	2.952883227164718	2.7884914403632077	2.3994409203685647	2.162671514301401	1.904481790943651	1.8293226119655448	5	r	t3_	res
17.47212995491465	15.332102158241518	10.203732780462769	8.133035942850533	6.6132348344944925	6.171807799658721	5.618473857458669	3.6637182149109817	3.4838864439213246	3.0181688001899514	2.5388909176380947	2.3871840855599635	2.039804481729756	1.8768722462412342	1.7504317609805389	6	r	t3_	res
20.694440198140796	18.809236399113985	9.548106937978432	6.92923010416798	6.690640802077431	6.247964081445061	4.235771726515113	4.05807992671287	3.625758438946906	3.0921702428147313	2.6022326420547683	2.425478937865241	1.9306735689765588	1.8620462122238397	1.7662739648258015	7	r	t3_	res
20.69758202166768	11.884364264560908	10.903777231308279	10.293065489168754	6.645321056832541	6.180169169079401	4.918360461234878	4.4388241314482935	4.2505979200934725	3.3164675381977062	2.696480826966425	2.499480247870497	2.0470112961533933	1.9258343798630464	1.8007828244636377	8	r	t3_	res
24.57212020943304	12.351481345575971	9.341256996971905	8.45569550498975	6.9444398638677205	6.427742139927682	5.098982511880819	4.388161383742457	3.1421753531048537	2.911449555460563	2.7260819483489978	2.3626606860078856	1.923924187356038	1.7948152629820486	1.7549816253115822	9	r	t3_	res
20.23751529199231	13.83061226348143	11.656112098519046	9.772637853221983	7.196365547418845	5.838551552271432	4.9609332224544485	4.304714329068492	3.5186103732256564	2.880246384727776	2.4656621533459213	2.383034470810861	2.1201447676447334	1.8986270834074848	1.7795174767648951	10	r	t3_	res
18.595719048293407	12.228562628110714	11.584332676403681	9.339632189884988	8.080141968237882	6.848523278012559	5.184065273689423	4.526408623091557	3.9651985489007666	2.8521399635459033	2.6137498744252006	2.3685548644622134	2.282742628553026	2.0732281998364437	1.8467771279971232	11	r	t3_	res
19.202741868849074	14.922225000295464	10.037604343452339	8.960326590210753	7.134820272788688	6.739638183254941	4.4160074084774275	4.092357350726135	3.5180970133370937	3.158219339061111	2.8346594874235	2.6624294341861123	2.3672977950800718	2.1141062022032457	1.9313808146387617	12	r	t3_	res
17.627950770062412	12.836083361005626	10.742667891905333	9.183597661659238	8.080303318521128	7.655137265028128	4.9879237561912495	4.173502923276546	3.760528256972516	3.1686091778216263	2.748034215798854	2.4470791650360937	1.9938670079235992	1.8561450158899133	1.78674416693457	13	r	t3_	res
15.626249220157199	14.647625611451245	11.680689792526065	9.007168971646594	7.931289617061288	6.568543452073748	4.6836645752694634	3.5064921592828284	3.2569239886522703	3.145473519550146	2.9014334311883343	2.5727611365243424	2.2851842859565035	2.1619073384371235	1.862187656513676	14	r	t3_	res
17.938735623142964	13.199011845832594	6.767191849400606	6.2931866612786	5.506079882252323	5.168182432403387	4.257510791687954	3.9546422997884765	3.632977246575794	3.4353734396101268	2.957824139235618	2.6152624852386093	2.2957578221524213	2.1606109934234428	2.0270370559358017	15	r	t3_	res
19.88556145491207	13.052637483911322	11.586889887068152	8.624576931752408	6.835635369570331	6.16700339614621	5.182526990477338	4.574824304056469	3.905374067635619	3.481190828367169	2.8527319528768875	2.612483916582961	2.1579695916867525	2.050768335699286	1.740471724407886	16	r	t3_	res
20.51209368942734	15.545630245122126	10.343124287546168	7.329544639334855	6.01850659156136	5.310233452491501	4.959072656467703	4.264361905985411	4.032874849499165	2.9114777730167365	2.8428425882899098	2.3587930727385986	1.9818225818107589	1.8224202861508436	1.6988831380104208	17	r	t3_	res
22.361374185736754	15.985030810109462	10.943017340945618	7.505371900872335	7.103984242991264	5.83298412447598	4.618745693422935	4.400990133070132	3.3437374062645002	2.4002747686392363	2.0558970346188867	2.006432761543471	1.9240241460074112	1.757654361843746	1.5689233656760397	18	r	t3_	res
18.342461710044265	13.877282571099135	11.603953070481996	9.581495507325922	8.772064814655032	6.4770746235047145	6.158064480813668	4.665290099471174	3.9851015714723004	3.3776921756506875	2.608512045853956	2.4872982088047717	2.0183060533826156	1.861744962137269	1.4989410623850392	19	r	t3_	res
22.992348536311578	16.712730495469327	9.547573992225027	7.648794048521246	6.109873710129012	5.294142986186561	4.832732947363327	4.2677127413015565	3.309937947722249	2.888520190804617	2.644150486721647	2.5336128126244035	2.0879639902892806	1.9619425747117083	1.5861062758501518	20	r	t3_	res
25.691569960243687	15.281695425598729	11.966241784868586	7.486941898892654	5.6051971775441105	5.430666609499722	4.424031931816329	3.842690944468751	3.364073408615158	2.868242838109866	2.601548799766943	2.348654473454009	2.055289990330769	1.9608080317832612	1.458425568368672	21	r	t3_	res
20.52246104719611	13.980048795138183	12.57123427599829	8.695585617120075	6.0182641137367225	5.508942599074467	4.677105807000272	3.9762820770679874	3.5803850085814077	3.0359988618280287	2.712369261279118	2.221829177566036	1.8055713909450948	1.7078031180713051	1.617705778233659	22	r	t3_	res
23.103173374568787	14.1469407846948	10.728887860047426	9.452518488298313	7.340869641993788	6.728545685485655	5.502105500778307	4.362485721048958	3.525902429458807	2.635152707028392	2.1826817633458173	2.0951499494144175	1.820130660824807	1.5265007367273462	1.4861341062377875	23	r	t3_	res
19.52120214966964	13.420895137814346	11.40799969758806	7.577676133821597	6.024097190027512	5.726810318637283	4.254439992159984	3.962331420695628	3.3690989814423444	3.0987139104770307	2.6990272584835697	2.2822596076932564	2.1929923886056786	2.053001116082868	1.9261986500381383	24	r	t3_	res
21.24069420142593	16.70159479224623	12.647958907979966	9.948626643403562	5.44154646863398	4.842070456602908	4.216628901816492	3.013185545499983	2.858172345942134	2.5568090905764542	2.4128032833590005	2.1656930556417895	1.9147469613702626	1.818601028586582	1.6721419892775666	25	r	t3_	res
16.531338498037446	13.49760030783637	12.295366049603233	8.845578017375715	7.101820556135501	6.116999939469997	4.748181253843984	4.054482448494727	3.647488036255354	3.202400195730989	2.981190497473421	2.751504909866637	2.4393178181842736	2.206974662876282	2.040628445247926	26	r	t3_	res
18.339935348279138	14.735072555110202	10.779524406974927	9.452700637251601	6.921898751337333	6.06284780543415	4.691442712747706	4.493350934728399	4.054470154027139	3.374401053125407	3.1163780135976005	2.437851381825412	2.213450266780102	2.090508169548508	1.7097343046234306	27	r	t3_	res
20.860530989729632	14.585924351229194	10.886899270279462	7.4804535138130355	6.557756151288548	5.9668853373249	5.8000866455230025	4.09349735265643	3.384155613342588	2.925772233435283	2.596638924481794	2.3712589708761156	2.013882445394175	1.8962400472555627	1.7831071969963612	28	r	t3_	res
18.905512974831872	17.80355463299238	9.036811610039589	7.891114808978326	6.731744203134544	5.193119282086187	4.895630022735817	4.267178204375548	3.534661487236245	3.365141766281947	3.1269678897643662	2.6033005579536184	2.2432897863341092	1.882497732219884	1.8347467629221395	29	r	t3_	res
18.018373225994214	13.497773227279248	11.094351560986626	9.033210840866017	7.197250414483285	6.344295910498027	5.0051063013657116	4.149864906963587	3.759253783775885	3.408071483690777	3.235962012640125	2.5289150034835144	2.2517875276126786	2.055760484473433	1.6857302987825946	30	r	t3_	res
21.362005595495813	15.653109454253832	11.525855094077755	7.898238475579987	6.2112284277899725	5.310678754863592	4.9027627287407896	4.269742926884224	3.522617367227067	2.9403121002742076	2.778540068396804	2.4732385154654475	2.153862482651273	1.8034125142418047	1.649878237016117	31	r	t3_	res
16.448276262188347	13.98575981161875	11.733673107593544	10.299580460546126	7.506762255316498	6.228517103235173	5.002454989010399	4.109025505537492	3.3013705543477028	2.9278288632862663	2.4661978109023357	2.3668429039730197	2.196695285188182	1.888369592736034	1.7724136298970223	32	r	t3_	res
23.997772718613838	13.982670108822152	10.517266052551667	6.929797736551391	6.6095556136682845	5.8746233227926545	4.512581253402153	3.9162351087096408	3.597433771960986	2.7115922850093828	2.4425964941867906	2.245580550453911	1.9100448062538251	1.7780412554782685	1.5355294210299404	33	r	t3_	res
13.527789826139946	12.800465263934095	9.864378214900126	8.08959302575888	6.986530459430937	6.368282790996723	5.409619926006563	4.4984532900167125	3.762421377074316	3.2050842308691614	3.098952077294971	2.9614053823150543	2.378191212111508	2.2102218737002826	2.104236670012595	34	r	t3_	res
19.311925781509263	17.15047774855931	9.685510156943241	7.714600373193774	5.946239831581178	5.619828069335609	4.957890175427973	3.7033755026671344	3.2352824878549304	2.939397502312731	2.5390117170748856	2.327085321666274	1.9737093909341907	1.9298621358461014	1.8211837158955306	35	r	t3_	res
20.412624492601275	14.329613935676129	12.136615407821257	8.061203265894827	6.93210767928954	5.665554620629323	4.371483719934607	3.8886763888903557	3.417574956778063	3.1208335344134963	2.8255175136472226	2.5499823724159425	2.4095444275429347	1.8541770823604184	1.4786641058666516	36	r	t3_	res
21.328917273296955	12.85597420998233	10.470015709036012	8.010450220049007	5.724231246796707	5.225098138218919	5.039766660656219	4.135051397269104	3.2582964086542514	3.1697911907218503	2.8483040744911015	2.7918711581968285	2.243500565481182	1.9314517956746113	1.8919526779738758	37	r	t3_	res
17.24599639319747	13.160155720621983	10.713071156048999	9.058933813568272	8.087019781473126	6.342286265619456	5.847137899886776	5.391922938160202	4.037324270123665	3.937205419622285	2.9485016486298563	2.6969052361550903	2.239612242333403	1.8880812933256943	1.8298344263925783	38	r	t3_	res
15.627874157794976	15.08992865981177	11.92832419886998	8.046285125484792	7.3033661730352115	6.192970406504303	5.886997727534005	4.086798636874053	3.9796369251480708	3.4272593214911415	2.8411022811294	2.5898052776728107	2.285773937264194	1.9266540051591468	1.7768611131036522	39	r	t3_	res
21.60454854454596	18.406448976805695	13.267914814605259	8.003121939922343	6.924733533075765	5.898921596268991	4.975297515895535	3.9245672179986664	3.0461168972637385	2.5169058970834475	2.3883545672530047	1.7658653809365263	1.7433202908382384	1.670110894346367	1.5214655252235014	40	r	t3_	res
21.64078454271225	13.305425420261207	10.944354850508631	8.54868758070637	6.676703789023295	6.522325264554417	5.608805842765178	5.065717378618193	4.141632668507268	3.283673002771108	2.604649987868274	2.4431305817785716	2.090215031114818	1.9582163919955693	1.6222769665583934	41	r	t3_	res
16.84876031786746	13.031125807141981	11.252199715425085	9.778059988247609	7.667742300813759	6.364757740490884	5.546401718273117	5.015902866340195	4.359475971393284	4.013871444694006	3.024571914804513	2.8678091287093466	2.292760060251225	1.9123797445030566	1.6845235333532904	42	r	t3_	res
17.88266624791897	12.159456683249465	10.650574164484349	8.720077869675343	8.17671441028724	6.163307307064339	5.3892237805391074	3.4627031549292466	3.245408353075068	3.0150534241702007	2.624029912322786	2.457722381452678	2.3030790343679803	2.1346913466777537	1.7893142704455505	43	r	t3_	res
20.89690357204433	11.972872252030706	10.583032230083832	8.250256442308139	6.300292646135197	5.353070472819547	4.81605914526435	4.05277985950554	3.7262408825876623	3.3553261767878544	2.67689918451872	2.513340562902679	2.2867824414935076	2.1538766970336254	2.0185545591873093	44	r	t3_	res
17.28514367187329	13.856098098374595	10.006986852036555	9.07874369473925	8.203258711769436	6.318867121383098	5.939808449697114	4.939845743396503	3.7750662641633834	3.32896293940377	2.8139183543505815	2.4394748830805195	2.3229565763968845	1.9073317293554606	1.8626073617782626	45	r	t3_	res
20.782835549692557	12.400361413042695	10.902000351585496	9.00530481154453	8.105143413006186	6.0600736880706565	4.906554584243291	3.9404324852356827	3.4644037019770355	3.2511851927027995	2.634936505315869	2.0741909540568	1.9850286881911672	1.7458198470819233	1.7196337531595334	46	r	t3_	res
17.469254558873185	13.314789749147636	11.728029698565958	9.72277254616019	6.298541326300133	5.767130613376271	4.758912114531831	4.388051514319856	3.855246253485083	3.4096249066291042	2.87800857875636	2.4138138189051075	2.012973573671873	1.9987507405469735	1.6965800660656583	47	r	t3_	res
20.638443754940642	11.352735304454548	10.193033171999655	6.982185362311322	6.553998672763271	5.596207703206929	5.289191230605356	4.1958775059768865	3.473902286056307	3.138583956670863	3.051698494909049	2.7189659820133807	2.5660023405060586	2.275084956218209	1.960650517804594	48	r	t3_	res
17.11645142552881	14.563083798402836	12.186630395828681	8.711054279390012	6.588211023167519	6.309641826946806	4.7353719574689395	4.5840071293945535	3.614854094235709	3.360495315010006	3.0800051603273215	2.556565369271062	2.3847161953560354	2.0137550094579293	1.6074937656141413	1	r	enc	SEM
20.307548108917747	13.1145347101881	11.261314049901731	7.533854011943537	6.33262421572396	5.70886184201932	5.431462064782761	4.140543694991767	3.7290947552140574	3.1287391099280324	2.9468933908817863	2.2780990508427608	2.013902193198073	1.940753976664619	1.7256791383954317	2	r	enc	SEM
18.648717989246773	15.529997695076258	12.179503014139332	8.54392381098232	5.927382891759686	5.260121039660092	3.993385576434722	3.6312540461244205	3.257797512926957	2.9293809572778327	2.518256838367767	2.2050820233143185	1.9653614534377433	1.8554965227459665	1.8219534717579793	3	r	enc	SEM
19.264885377308214	13.844545241093906	11.287404722986757	7.566065922179029	6.176562182802866	5.037032465596632	4.048491229858081	3.9929215345482265	3.5908340403589682	3.0411959284185075	2.818576904734238	2.467168370671197	2.1742511878568687	1.994086769347448	1.8255051320933837	4	r	enc	SEM
18.117922225512725	14.737769766934028	11.538283350479254	7.660769278768434	6.343515042618575	5.206332543082444	4.563295170299021	4.252402762794213	3.4854488587138768	3.329299711648742	2.7143149163159013	2.4429849544054307	2.137106308829864	1.9244763175028352	1.8271954882445225	5	r	enc	SEM
18.107621568552908	12.362507639953067	9.993157137100866	8.939512902734226	7.716242045124519	7.3309152743073875	4.935933424701982	4.306867285452348	3.6116492633285486	3.29993053927361	2.7973823558451762	2.330912950568983	2.117124946981536	1.8395145973377993	1.6531785416723133	6	r	enc	SEM
29.093397553769215	12.286907346490175	8.622742441118843	7.140774840337263	6.0736940774650146	5.081748488100376	4.755099706700218	3.97540033931444	3.523210336956526	3.248699630703218	2.8164439002018073	2.469652739757497	1.9798668007614384	1.8770403987431135	1.506283460292561	7	r	enc	SEM
17.982940177809606	12.971649773375562	11.324324687882722	8.695712435701656	7.329275418768569	5.41885054842625	4.747637754872742	4.069848666515225	3.343661051788429	3.0559912504404543	2.7750576371216904	2.2841841797278186	2.1165456534240157	1.801068752678278	1.7463132955500975	8	r	enc	SEM
27.828883135608542	12.778351401452639	9.010171438164585	6.314827645944776	5.409415132269132	5.0772472127757595	4.398537655800122	3.7366910402423463	3.18062281333254	2.6642829559958257	2.3644322064080026	2.2577378111281776	2.1014740230285245	1.9050807120982314	1.8370686794183297	9	r	enc	SEM
20.402620438088853	13.879002636198097	10.804946494798406	7.455407837865944	6.278736060317074	5.533586313897194	4.346756474460415	3.6906625060696068	3.4285465486458357	3.0329831824141853	2.6528029559125903	2.5696288358922246	2.3009533080155533	2.1108572284739493	1.748809676216742	10	r	enc	SEM
19.47509342660276	14.26276120110555	10.37440640746423	9.26909302654858	6.579641315327486	5.240401311279081	4.888937324537445	4.26929467215923	4.120691194169682	3.0406815025346963	2.7319159606604897	2.336553060928661	2.2735381359326943	1.9942098739997267	1.761738176026807	11	r	enc	SEM
21.968207070592	14.184491557679902	10.027844711604994	6.901621629172969	5.964572284304745	4.773971514377776	4.746539996065463	3.8317808470936416	3.2373688287801516	3.058356697089218	2.8220684061212995	2.5700960642382866	2.130062739684327	2.040130574492947	1.9817247811099528	12	r	enc	SEM
15.618553265233587	10.868903928269571	8.715403791772172	7.439893624342414	6.553024969797708	4.99636943198712	4.392731870711845	4.003931724879892	3.8468270400649014	3.088420266647075	2.7423251361087635	2.530807936677044	2.251457582416621	2.045974458517192	1.7996365482021708	13	r	enc	SEM
18.383656386424803	13.352946307426777	10.86437474734108	8.363378401953637	6.060670329817877	5.199864916297959	4.221937047898231	3.8255416148086168	3.161745593290349	3.1357641028079364	2.8761025659944277	2.515339070095501	2.352331282672564	2.245363236180651	2.0424949350385457	14	r	enc	SEM
17.930006757778322	15.285060710636241	9.708169191035376	8.661977759086179	6.887987079743564	5.874602347338456	4.7267474764047925	4.127244201264721	3.4131942302624334	2.9678377788277963	2.5774684823186087	2.550386480082409	2.3881242231756876	2.058592699537776	1.7175184182777072	15	r	enc	SEM
17.56580955857771	14.130247364816716	10.357411196647407	7.6487562512328715	6.590450650286476	5.134298150775085	4.632840692499763	4.171644240036348	3.9774803850904186	3.368073312713555	3.254694148927916	2.8582190238728926	2.460516982323311	2.3091209288770873	1.955999979131612	16	r	enc	SEM
23.07768258878758	14.043220812860806	10.571989270600396	7.243614642694886	6.774413189166944	4.799854245024135	3.98537304558365	3.233252287420581	2.9097011003213233	2.692132571021623	2.444288094015664	2.1074039575101637	1.865338682497553	1.7542333645909087	1.6542730402097068	17	r	enc	SEM
22.180505174272806	15.736121177153283	11.928346767531087	9.820800083535154	9.2630085892176	5.30016421076647	3.946958314040012	3.367521466691727	2.5879988402389857	2.384230689396434	2.1051904028074944	1.8291633226927275	1.7661320985641447	1.6729419783625525	1.5206221421003303	18	r	enc	SEM
22.510155508412357	12.15200096291423	10.878899109185415	7.914248495849393	5.782160562230746	4.851011788612794	4.140141957204684	3.4448620235318828	3.277844946461125	2.8700465734151717	2.514997652388238	2.3015753218716037	2.2101022191736215	2.0674687931953266	1.672606725370434	19	r	enc	SEM
30.001593620628505	14.722723505166353	9.466798274712843	7.770311331714348	5.521385995667776	4.915977015937441	4.0400986347337735	3.6284661813653374	3.224566786414739	2.9537872659985953	2.6511739096384104	1.9992144668496261	1.9531430836758052	1.7444979108043401	1.5259004890968	20	r	enc	SEM
23.386603524303347	14.080722086759879	11.797280640280164	9.057418459396533	7.183583293937896	5.678114683429135	4.228986872729063	3.8210784051603164	2.8177251080502392	2.7091961439708476	2.5423891853870293	2.0402078034112834	1.8425903626981155	1.7480452136107338	1.477865372987831	21	r	enc	SEM
21.949636177817133	12.188691148625889	10.156400661571556	8.278253731342007	7.801797492826464	5.220610887513916	4.2728601724262685	3.5314768374907817	3.311210138423311	2.8513190485571864	2.6346642121538455	2.406752949590531	2.3233883739000714	2.2008343340862075	1.9224792095332455	22	r	enc	SEM
19.24669163805373	15.857649197533169	10.227058334228563	9.038472945682908	6.501914832956503	4.913357606314018	4.411924910595395	3.3526496550382654	3.163434484479543	2.8058696466738704	2.5378310954790995	2.1358803275316878	1.9570824701965832	1.8698870263154794	1.7142776092765866	23	r	enc	SEM
14.265779536384128	11.29377392328218	9.959368131800138	7.517780517649646	6.684685626330874	5.403258680014705	5.209774921499508	4.573523789561196	4.143987357848614	2.933294429327364	2.9159289776605593	2.6626872611198933	2.38777404248959	2.282688393332829	2.121550719562663	24	r	enc	SEM
17.783814386751207	13.925023117460242	10.90595114060681	8.81418221251252	7.0873213527860734	5.676550542561865	5.220562005907825	4.187604378524512	3.6436631016719425	3.3867154992368946	2.6749552818591837	2.4256285929759622	2.2235803175972584	2.034572450295162	1.6586630934159556	25	r	enc	SEM
19.397541602803223	15.07832959021599	10.061312035533916	9.556855551655723	7.962057588989791	5.791615387593305	4.675722371021719	4.451827384767365	3.272673978951867	2.952124340488495	2.706548971561295	2.4636673458685188	2.238078775367188	2.1382389212411437	1.732799785270842	26	r	enc	SEM
17.07163963117414	13.228576377830194	12.018116899485337	7.262288267208842	7.08432895264352	5.707883420176947	5.294698669746031	4.884304296127956	4.170415416764195	3.1848980211246407	3.06021692238144	2.7003487739085124	2.4566830031028597	2.1615913435772462	1.9287230799779476	27	r	enc	SEM
23.548189834376625	15.932979627936732	12.240893554430265	8.884303790659787	6.795665955811158	5.209070303246855	3.787816556779359	3.2095531394398993	3.0792702239279555	2.5183916215520736	2.058195785135795	2.0533505786286197	1.894099207610642	1.7108049269812042	1.585809976480607	28	r	enc	SEM
17.24209492796671	15.9061553332705	11.909496318029209	8.898187569398646	8.302708955728285	6.1540171563484085	4.98901729423613	3.9177339276768164	3.145867866916739	3.037622423840151	2.7321066810221195	2.411982493919442	1.8783172969658437	1.7354403839254064	1.578466374861344	29	r	enc	SEM
22.580044136155273	14.724967698959015	11.945931878874802	7.753178019851743	5.780007802693819	5.481664693888632	4.507232813533979	4.2303877454829175	3.7074326592969093	2.9744777984965802	2.587892676975696	2.2888010732135706	2.129211491124991	1.9248252078088648	1.805843915568915	30	r	enc	SEM
17.81800077999795	13.401081215117967	12.008089330715359	8.305044572960412	6.424697627344015	5.733573838323088	4.7013590407569765	4.3586067189768825	3.857963514400903	3.0931701308079727	2.865432706066404	2.6331138843013076	2.489762764010489	2.2027741155282676	1.9004495758017752	31	r	enc	SEM
28.15406406093108	12.893066514616267	10.916938987768933	7.936580451508261	7.522893335922816	6.070136663316735	5.853494972222043	3.6672125698607285	3.0248394059409147	2.813695891791866	2.5012343957279266	1.9529187393123912	1.8179013743415058	1.680709703306737	1.5669484634438522	32	r	enc	SEM
19.75762369477747	14.477209116908615	9.296877152843578	7.474289703593737	6.292624945613727	5.284144463575349	4.722267726475538	4.282639090859541	3.1881936920010743	2.7988007664630317	2.6959273104150694	2.498006331550446	2.402589777859852	2.1548539780547484	1.831894091817071	33	r	enc	SEM
18.53738797362426	12.229281232302766	10.472823806419559	8.47231586726727	6.8412070081704455	6.224280004178445	5.396846079095422	5.041633495457872	4.5567995565738775	3.3507517787088448	2.8022067953746923	2.326974009799171	2.0227189201382205	1.8844967471313596	1.6599521005972038	34	r	enc	SEM
18.601662361746854	13.38529054001362	11.607958829209052	9.304789610607397	7.246913084855704	5.17294754483858	3.8145906412096235	3.6239422897902074	3.2128965160036156	2.69725959310448	2.4645235166486392	2.078635504930343	1.9354487014022776	1.8291966051836446	1.724573558468252	35	r	enc	SEM
18.537798122606297	14.148257470482992	12.304764514746301	8.014620804284148	7.1896549317771825	6.34522335598261	4.858528487244174	4.5406521273484	3.65391204788651	3.2958950785880514	2.7635410676345322	2.4684519392585003	2.120044565180272	1.7910742822257286	1.4999547003443994	36	r	enc	SEM
17.87921338681126	14.46711392366695	12.409609307689868	8.73506540847638	7.221088981380598	6.385828103950683	4.77479223868644	4.128961300675968	3.468611993750491	3.0494434852577452	2.5417523536058595	2.3076843448585396	2.0224808193105885	1.7388142756611833	1.648417670264116	37	r	enc	SEM
20.042627235877116	14.22633878208743	10.938809066097793	9.238324594061211	6.80824764129984	5.9654255629097035	4.738739621118513	3.852393195707028	3.7712521553868097	3.15138821766541	2.66424064214161	2.515356052641126	2.1899356312380887	1.7194859343283744	1.593682307020452	38	r	enc	SEM
19.12238942988081	16.752736011392926	11.323802733894718	9.295496275974502	7.672940041577134	6.020107675891823	4.478436317862128	4.239698860212528	3.4647940687681995	2.7262996140115896	2.4874062249736792	2.2531749055148382	1.8951037069386831	1.671479677996862	1.4333482239893311	39	r	enc	SEM
23.98782727263401	14.63163079620179	12.217244047915095	8.007535544682595	5.997801591886296	4.577350004975225	3.715259943892549	3.508494935598391	3.022204716125074	2.76690176207054	2.6760474605832956	2.069551882073245	2.0189319066631715	1.6983957125922409	1.5219914939167571	40	r	enc	SEM
16.029904046510385	13.296125916499692	10.193294564940494	9.155809986066531	7.57387271915966	5.879357982554223	5.137062668985932	4.457519539319539	3.6940008442030665	3.3015613068489236	2.8558198421364502	2.491922309173178	2.3591845763293873	2.0359018725877913	1.7882207380175827	41	r	enc	SEM
16.154512376897966	13.14998048560753	11.221087573246933	8.435204914736953	6.6803124142208254	5.758343603235226	5.187644098272818	4.988618002701871	3.8744643606878255	3.6314877455434185	2.72694848138355	2.6217024780419034	2.4561815748977094	2.254518799247539	1.9873401943988143	42	r	enc	SEM
24.639155789430834	10.18024163088004	8.368546166668315	7.525162047461088	6.854232268306612	5.56854228126147	4.6440161756749125	3.9515685861073506	3.166706237824951	3.112731636833019	2.4987169797804514	2.36280037630664	2.0459370579625618	1.9917540333844799	1.7503019350073288	43	r	enc	SEM
21.4100819839525	15.93421651632434	11.437614259514802	7.964583448403329	6.3797892149987225	5.039012890905414	4.372005310341304	3.5246681974057603	2.8709760044610984	2.5238819558616794	2.3578641566382	2.0613400565758977	1.9398147891397526	1.756388240203392	1.4921997199097934	44	r	enc	SEM
18.971886174319096	15.09680738556755	11.511591121452637	9.589080735197136	7.682739751149696	5.165739897624894	4.838298929644158	3.9688452445114275	3.28125387655831	3.2312998373868065	2.802393575829126	2.178469327828952	1.8622406683969375	1.7727078345032157	1.541751463807802	45	r	enc	SEM
18.12707390751019	12.32737489873387	8.736851597083612	7.226540168234402	6.342505065116558	5.546739288355017	5.174803537308356	4.366685522478633	3.3969582573057155	2.984100471379769	2.814972399121991	2.5412546470196333	2.3261820916947262	2.1483500865055145	1.7707642429082093	46	r	enc	SEM
16.6584693565975	14.036353707598098	13.250283176397454	8.898605646148962	8.23324118140803	5.033085323686517	4.459746787948711	4.241976047100554	3.8132925146778875	3.1982093628964012	2.836669844045264	2.562938133799942	2.316069993173852	2.102091472942756	1.6349127045793008	47	r	enc	SEM
19.317281959477246	14.446888932923178	10.978775852915527	9.27250467765019	6.850945104408235	6.137931949177651	4.641978954854069	4.1075319256128155	3.508748857173648	2.970156360453614	2.671488433489633	2.4370890227530624	2.17711435937568	1.9847597078625638	1.8303629224599547	48	r	enc	SEM
14.696888034954911	12.304561599441142	10.80983484643906	8.645108781669766	6.826547339623831	5.994080290782535	4.157020022043308	3.9481384393243024	3.5352814762557427	3.0221545716214466	2.7851338090030966	2.6880192496704676	2.4024030747858096	2.277624123771341	2.0551855737874147	49	r	enc	SEM
21.891480148744098	17.59585264482686	9.574772107374946	6.350802679624592	4.907313864204412	4.193292728696265	4.137575980547305	3.8633075790379343	3.3294728263346194	3.1532813985441077	2.6361958671937975	2.1331957297062503	2.04591989787476	1.8554718973385085	1.6427619689601103	50	r	enc	SEM
16.56519282454937	14.462811981317746	13.238057177313435	8.40913613543132	7.419454371427773	6.177101006381285	5.028136601250252	4.111319547660203	3.5892414823241974	2.963955575183606	2.6343117969393983	2.4138539407642337	2.1188863612242272	2.0253851606450075	1.9086005801406636	51	r	enc	SEM
14.545021880428171	12.271214617862416	11.385868596971834	11.068318561182153	7.868097675953183	6.957084816798714	4.79874162842037	4.468710379560576	4.102854861623061	3.1084543518331977	2.9856201280996135	2.479728868450407	2.2880268602113802	2.008570077036483	1.899561745619479	52	r	enc	SEM
22.492671034676988	17.327210457275896	11.020399697660109	7.944905936189799	7.212616984138591	6.488825523458777	4.54823857482201	3.5262761684088098	3.326948445815969	2.846804360941099	2.493698615584355	2.126874180277855	1.9916337756213636	1.7820249706386109	1.663408652737632	53	r	enc	SEM
21.255473555071138	13.746236954855094	10.854750280168563	8.238181610104876	7.264386201044967	6.3128621147164505	4.379792376003789	4.195329379757015	4.023970831099681	3.2942864579086013	2.821980808826069	2.133182950185458	1.9779182092790277	1.8548587512979366	1.6289055244220252	54	r	enc	SEM
21.53910713486637	16.026916435615618	9.84741707298695	8.436793167334175	7.186039958726202	5.536450758527773	4.7483590725612395	3.851050638228126	3.197280633888471	2.6226650433595236	2.55105220122781	2.2872762296048568	1.998352962788019	1.905192580948363	1.7851101708137713	55	r	enc	SEM
16.70209380484211	15.015459849297493	11.427585010793342	9.405156209063597	7.017788623139623	5.582423868641434	5.063390243031375	4.607393118884886	3.6813436971694675	3.261245520218365	3.0635151595826375	2.471146134885672	2.2065665120075186	2.0149971703147993	1.6067820402794286	1	r	ret	SEM
17.898092586520608	12.687346128364787	11.827553453414424	7.503226726794473	6.193210775587451	5.69818894950224	4.4620555246144065	4.006702592455284	3.5924504307118155	3.3119117488607652	3.050618623069132	3.0077969402246625	2.5318151516354552	2.084843604507446	1.8755120173419186	2	r	ret	SEM
19.591431508132505	13.663366802865891	10.147428866788879	7.984894100375771	6.54586457512508	5.695677012467548	4.389250790102083	3.7240642250714147	3.367281101647871	3.0211149608656447	2.770387803159649	2.4140829534898973	2.3628049914866835	1.885510754684521	1.728070091462077	3	r	ret	SEM
17.788154756395798	13.452488390087662	10.070347681126716	7.428240187879701	6.204825920966675	5.157277398541913	4.873492448578605	3.741936712724634	3.596350440622053	2.9816352700176085	2.7974604667316236	2.571061798870415	2.1973767973378617	2.054969201656784	1.7311164182707899	4	r	ret	SEM
16.187195363153425	15.085441583837552	12.127956620313306	7.073317608476208	6.783176095184988	5.132095212389093	4.71598615262112	3.7995983822055	3.1767847244604415	3.1346819902780716	2.9167906575403024	2.3913093899666085	2.1995130873156903	2.1247807966713173	1.96588665792156	5	r	ret	SEM
18.097255731574872	13.403816036355265	10.354389857742069	8.765816589566494	7.611114304187412	6.788274469650247	5.434082301645232	4.728022314963553	3.4403094499276623	3.0779452267731036	2.420709751790401	2.178568357907377	2.045608272342413	1.8153441631166825	1.7008087853869474	6	r	ret	SEM
26.020725177802557	12.12945505559845	9.782724924797023	7.5676046179470156	5.509845405066221	5.140707736403971	5.009304907239017	4.146701397665053	3.7731374354009053	3.299925079138628	3.160805141671731	2.7346319189870023	2.2904132651146187	2.116284859809736	1.7035732297826107	7	r	ret	SEM
14.89554348480169	13.015011117512508	10.842179196346814	8.944174949200306	8.495697178046399	5.677211608387407	4.837228387516918	3.9381131768448547	3.6009637472293963	3.094318951320023	2.6700666422439263	2.3646366300011845	2.2501624581700055	1.8805888763286096	1.7889252017528852	8	r	ret	SEM
23.127432147364562	12.121628149200289	9.184318761681423	8.661403566534277	6.0831185859529135	5.714061217023792	4.718526328787472	3.6041223146168715	3.230225791802956	2.820256295292855	2.4135558478435866	2.3386105227988256	2.208624769033168	1.8596678226856558	1.8112959194340497	9	r	ret	SEM
22.048091654167848	12.612425055428684	11.322795010585077	8.186551661194526	6.548388853248004	5.027023505443935	4.128404085944915	3.767106935778471	3.306965994651364	2.8981249476390554	2.6121764226052107	2.4385003523646573	2.2146063266783864	1.889672142819567	1.804437346330057	10	r	ret	SEM
16.547885608308157	14.501372449082242	10.386133036518201	8.672730696765635	7.742357826740271	6.497294183094577	4.698839202587006	4.026073725290797	3.573674121702652	3.0053273989311116	2.8907227731703276	2.663674107816194	2.3318091031610297	1.9819336412173711	1.7873921063800116	11	r	ret	SEM
20.039293882887023	14.028334028067844	10.790888889608091	7.791344959075622	7.178668692089896	4.715072671382226	3.948957665351493	3.62061446096822	3.185174438316961	3.10091765931781	2.639323422135843	2.4015879739201584	2.379197252344236	1.972851151204062	1.803242572330475	12	r	ret	SEM
14.35852917442074	10.74468567891622	9.146123615553694	6.996723310084783	6.234578343785306	5.414716457423405	4.04985844800468	3.9118319188270707	3.6502895667614967	3.330720684842949	3.010976615207407	2.81234105004388	2.3236435921907557	2.119508997791388	1.9189182348283762	13	r	ret	SEM
19.07017724369097	15.393472953378499	10.905886220027925	8.422805467738433	5.493791170084609	5.10391475399792	4.386888146015277	3.8620202998924156	3.467182234668883	3.0444829465883454	2.760499979716532	2.397276679214356	2.2398681921914303	2.1500904419235805	1.919062153172775	14	r	ret	SEM
16.946937272242074	14.902639219778255	9.825875105968562	8.132052698373824	6.511130668617182	6.283180800165813	5.302126443197468	4.17159715106802	3.3295998661645454	3.0823548781451056	2.906765440667907	2.698131714436437	2.156687539922546	2.0060163536480773	1.934368033339383	15	r	ret	SEM
15.524819663732666	13.538534941656057	9.700095216049437	8.957961333083023	7.965562388185764	5.588705674458634	5.075977404929956	4.579430325152364	3.9929534955751005	3.5165885256158487	3.033480143971584	2.62241900081912	2.422670587191186	2.0285004214113935	2.004202259417146	16	r	ret	SEM
19.105587003934076	14.919039329575343	10.752475330341458	8.223614597350906	5.5857605004746755	4.86823770187689	3.7655425434671703	3.351644237652602	3.2100153996346172	2.9814196927063206	2.737732790218098	2.308904442982027	1.9101882656422748	1.8253652303122898	1.8233419419934351	17	r	ret	SEM
23.12600412967712	14.542978372117402	12.114276696963222	8.306938019775012	7.9306201233079605	5.559967203195451	4.50525161396322	3.918280962303178	2.7110869741887336	2.4941221582188926	2.1224093310291097	1.8602649207724717	1.7457732110682482	1.601560753328318	1.469723105294964	18	r	ret	SEM
21.87050230190856	12.096865719923223	8.538115139126111	8.13144202939666	5.9258854633290845	4.938276569695422	4.8401709917030145	4.412629209089459	3.730174218392363	3.0008325018399677	2.5560488068626723	2.404789732299942	2.15674829762079	1.8920032817386763	1.782517743296311	19	r	ret	SEM
28.19374872943518	13.893912401003508	9.806264164259096	7.446209091103191	5.138497218665315	4.684771778131798	4.374788726792442	3.8843683980203885	3.5929396614448224	3.452274195363367	3.000126505013508	2.2194214043098603	1.8753161472549227	1.807971893688399	1.65135416429935	20	r	ret	SEM
22.9831019802193	14.362380591619381	12.211077860185979	9.34809814663513	6.620674057539499	5.322590876283239	4.489651273697364	3.353433823788277	2.9749352886385503	2.802838114118537	2.512369964583492	2.0561427767073126	1.8312420705476038	1.7901120177661065	1.493768389560941	21	r	ret	SEM
18.207988382335675	14.599317271833545	11.894008364749684	8.649332864186285	6.663428162832652	5.191097327735746	4.192457893161251	3.3662555208177167	3.2151289122951834	2.9310319920702343	2.6265766585311634	2.570065105324454	2.305424631035194	2.1639658110785582	1.760163034815164	22	r	ret	SEM
18.896061192566915	16.080212114540945	11.574872593709003	8.45426738310374	6.456110910320561	4.525352702207253	3.8353865465796058	3.707987429809252	3.292592453170161	2.8029669931406866	2.456573293428636	2.295793322095705	2.1155140385734077	2.0124959569766467	1.6602477288392141	23	r	ret	SEM
13.104821559183764	12.054125519242787	10.819204024012649	7.366331546850528	7.05917035577957	5.377956096352351	5.286957884949533	4.650703845279054	3.6909138809924134	3.5760793015494374	2.9891608029270538	2.588046585659064	2.2984737904882944	2.2413464528932683	1.9826765470720986	24	r	ret	SEM
17.87373305713192	13.489558191375773	12.663640926776166	7.575416430444662	7.391371067031634	5.272217791370301	4.9282533860403674	4.452222026071439	3.6116245400672096	3.205144763958299	2.8076472288878573	2.5938677523911684	2.2212591741067196	1.8994872455825433	1.7578193559645807	25	r	ret	SEM
17.97604853255884	12.695031820841299	10.404727813740484	8.858487102510317	8.14623522933968	5.821541774129615	5.646664004334594	4.805207701652813	3.9251458354151665	3.3001921883895373	2.851768144982856	2.541528369372174	2.246093790902252	1.9620123184976104	1.7288862392254076	26	r	ret	SEM
15.946275822589213	13.933376218304634	12.135329479936434	8.569155728219224	7.5136432903783	5.183680125557705	4.4392342615393	4.199920224040015	4.113376199274865	3.33964413896737	2.8336960598286813	2.405308888365078	2.3827333546224625	2.116710463059698	1.971981555564023	27	r	ret	SEM
20.812052320475974	14.16525338834716	12.362716164706768	9.918300036086354	7.191194756411594	4.950361704100058	4.190542338654437	3.4190010636119523	3.292415133968033	2.6263807790672615	2.307710743634654	2.183462675043482	2.082763861454196	1.9622807043169306	1.7480231957937133	28	r	ret	SEM
15.827421323647632	13.917615584065913	12.090109327973941	9.824089410288105	8.23748718102877	5.196744123190114	4.1911322220150184	4.061711303879089	3.288091863461218	2.996385469493224	2.82000482956949	2.4671570169501025	2.0271555466745066	2.000914597477389	1.8962384463961974	29	r	ret	SEM
19.857279880119002	16.278263766383194	11.535809607699676	7.037218449265191	6.526572658595028	5.388254694016185	5.001936761748918	4.477165270459718	3.593952394308431	3.0341345241962356	2.7932907370023488	2.311752493862046	2.179420717211518	2.001434308169418	1.632960778619426	30	r	ret	SEM
17.483785282992518	15.631321633652558	11.774970387131962	7.8207526402896494	7.141385584566073	6.027157030916802	4.759079380154041	3.7619131126480627	3.2902897466820127	3.0479755762893284	3.031445416198843	2.6887288376046126	2.077161636385692	1.9985482511615003	1.8020144520024912	31	r	ret	SEM
24.054340101580177	12.764399905374017	11.862577707943393	9.39666268024992	7.60434997726767	7.280742354176368	5.704644215488636	3.554937186321746	3.393725595812665	2.816745699112891	2.5091301290908317	2.228026624252229	2.0207182252149325	1.7744553407618644	1.5816880232220376	32	r	ret	SEM
20.31125479316863	14.018569283960444	9.098117997846314	7.361024589995979	6.769795960786789	5.23009281188246	4.663879350873315	4.106608408660416	3.428051351899821	3.0340603422640244	2.5095341754808587	2.4347526558802084	2.3486738720342766	2.1024366757227755	1.793894556882914	33	r	ret	SEM
16.99289124982339	13.224222527355217	10.610084559854393	9.611489542225145	7.0679773413534095	5.289230053482017	4.838058491976125	4.275583895470515	4.000134703123104	3.463427887556503	3.2475775368969964	2.6672604047938124	2.2033425360726944	2.005167956381149	1.7735034688009523	34	r	ret	SEM
17.58533302270082	12.911990107544108	11.743646825612084	7.996193802297091	7.33741696970681	5.292926151173671	4.032374222461146	3.7851024769032997	3.6373164024208795	3.1140696861416775	2.9086421797718907	2.548794839321172	2.145857116143168	1.928654397868503	1.7793317627625527	35	r	ret	SEM
19.845303940497605	15.759650839238416	11.348814425648543	8.51486734923464	7.246458060794997	5.875302086458545	5.15929197510479	3.682422360163741	3.0230214789876384	2.6965526054707962	2.5220302488475026	2.108471731937435	2.0227357504235286	1.8610887462012005	1.515307567902212	36	r	ret	SEM
18.704127803514183	14.823938251205856	12.366938775536937	7.271968939692545	6.826591741966296	5.998064427141645	5.192035511112223	4.120610533688942	3.5453082382265793	3.0892012467433436	2.3712783281777345	2.2404434789312404	2.068543613578327	2.0381745920004546	1.7359247222699474	37	r	ret	SEM
18.199338616992744	13.517257352376983	11.090725004655795	8.798008372301037	7.3635760584116445	5.96187864645789	5.049145430048068	4.208718775869578	3.6518500691184177	3.284665155560577	3.224965489869454	2.683477344200115	2.096393698906546	1.8723970359669857	1.6258889836346782	38	r	ret	SEM
17.900380422622458	17.038109029357265	9.069781637414257	8.035075329881431	7.511672161708732	6.661444846916127	5.095113596746512	4.477997310263125	3.911822647748005	3.4135938001012724	3.007075926183944	2.629854310438799	2.290188734892253	1.7786090490283066	1.6188497158344812	39	r	ret	SEM
25.405254853086653	13.457003041927965	11.21598982790211	8.425011479813609	5.241789026369349	4.595195709951363	4.176686347266745	3.622390909406223	3.0683591107878954	2.681127242035946	2.378326128956619	2.241175585564602	1.949126357161833	1.804044868340555	1.5735114466792943	40	r	ret	SEM
18.011517718672817	12.841496994712791	11.15432612150132	8.105929269156322	6.396219916607329	5.621321791145434	4.832742795333619	4.538310011759382	3.5338858993958175	3.1342795861584523	2.763004219487091	2.527594476692506	2.26601426146226	2.109298784998737	1.845111614270369	41	r	ret	SEM
17.217512734648967	11.936367747114929	10.407004450353472	8.447559379615901	7.505243303686767	7.0509265192730055	5.062812503411332	4.475513420532541	3.3310102455202197	3.1679125807193875	2.9478422157230706	2.6030065402937956	2.4478391167714375	2.241718600824731	2.0881207470686	42	r	ret	SEM
24.07234597011009	10.461431148146396	8.999742302406936	7.634668788900527	7.023382097666906	5.794987641200243	4.383366524937156	4.037672876052873	3.5080007464679137	2.885769218267445	2.6161991683478205	2.3603039608521836	2.1183970580080937	1.9904039537499407	1.7410109845526547	43	r	ret	SEM
18.926714521636672	14.065823851874873	10.986326089781846	8.758056563324587	8.46658727416784	5.26693624458052	4.288171897701853	3.830915409386588	2.911211759763404	2.5441529709892765	2.4052797977481677	2.183135206068016	2.045172867874153	1.824195095287184	1.696298367832183	44	r	ret	SEM
18.229258998626474	16.3848270171081	11.103613285471956	8.60685934888786	7.349463613441501	5.461554041062803	5.056058781966302	4.722203536655435	3.330091320991601	2.9983303107772405	2.447008349789781	1.8928903730331672	1.8554694520407742	1.716495326540754	1.6027316567024588	45	r	ret	SEM
19.114582556097762	12.68745940663628	10.052165076247471	6.827081040821598	6.615255382217966	5.317461140933993	4.5658021727418125	3.8917961581737344	3.265518606345627	2.9072016861918257	2.8692981377516307	2.4372883167419785	2.2376868057229826	1.9976000509289746	1.809550056410889	46	r	ret	SEM
18.195571195508943	13.163947121570665	11.138671344209097	9.101170165510457	7.421801641136688	6.539081240156263	5.228831179497544	4.551754196612631	3.820023280368484	3.238113093131954	2.8473851929319487	2.4361934143590713	2.1528271318256964	1.9292448996258915	1.632806325103518	47	r	ret	SEM
17.69514376296741	12.722373621463275	11.528309885531167	9.94797191394639	7.243900085861748	6.207329033044286	5.104794870468261	4.310853808035851	2.9830636459117175	2.9303412651249094	2.665534869066001	2.4828534370881443	2.1326915674930578	2.0382874783384564	1.9192547665275688	48	r	ret	SEM
15.62290846514554	13.088277051341228	9.62015967684672	7.446137435489494	7.128333514236797	5.691825933795162	5.268904188327302	3.922271834881956	3.493039515885957	3.086157827710001	2.882493261404194	2.7267982508509925	2.412084153127524	2.199086432296925	2.0041023652356507	49	r	ret	SEM
22.165700787680212	16.292436117995916	8.957842745567575	6.045843929153755	5.323841796197502	5.077106630482539	3.861163697411085	3.5690907082115784	3.2999165569919238	2.861325964754591	2.6136887282755317	2.4711283018711927	2.156431497623677	2.064518793535449	1.9074308306058454	50	r	ret	SEM
19.35970138848243	14.195670447103675	11.56828060457219	7.611155432249781	6.820924498899637	6.40697328307817	5.810615083621728	4.687900707903454	3.6718371647123647	3.321400228661638	2.395334227972136	2.15674904170274	1.8983960831853313	1.7820117147677395	1.633665036673364	51	r	ret	SEM
16.619676961419433	11.393196395663878	11.13393876497787	9.779001053875213	7.729545316489368	6.193886617592113	5.803992874611023	4.292235138655435	3.7888913113390803	2.9617419513872454	2.7649571073418273	2.6227961029709546	2.395960851301371	2.0955079908162997	1.9553563267112009	52	r	ret	SEM
20.69041142796729	17.060663237803013	12.490579485364407	7.8441657906666205	6.611522582999273	5.91521497988516	4.779586697147775	4.422009586416378	3.2930688056801065	2.86220700787274	2.636434481914652	2.473408679978589	2.063636446187377	1.6592204952107368	1.5706778030360113	53	r	ret	SEM
18.390688877352215	12.706472164255015	10.698175476698744	9.040093520730425	7.994268346928523	6.76317135525261	5.793303516809223	4.746003733443297	4.092284869317215	3.083181634896427	2.8450250055504953	2.4279219218248667	2.0371485154443523	1.6238163044505953	1.6009426175403005	54	r	ret	SEM
22.624608333420337	14.244823775423916	10.239495932532398	8.983634503708517	6.949629205522755	6.279193862183655	5.06451408584776	3.402101586861219	2.903310787522225	2.715449308381763	2.2846153259506257	2.202582810137476	2.094399342321474	1.7583285504654607	1.6431417496996066	55	r	ret	SEM
16.10381119569884	14.36272488597787	11.121823293799727	8.530254088955381	7.737208887312195	5.84541501643587	4.776279230065791	3.814124606207318	3.5489591802792275	3.134608075400646	2.6036546197969406	2.372830291656713	2.1227643968878236	1.889184925190711	1.8175680228930229	1	w	enc	GLO
17.974330714886037	14.813581650532779	10.807125618088259	10.139552770755925	7.797999890039877	5.800266912578025	4.896020732121408	4.255054841019592	3.146033366125763	2.507611450103828	2.2766188548063853	2.105876317966334	2.0263797259205036	1.7748650926250615	1.5883070088719609	2	w	enc	GLO
18.011956895718466	13.604903028876285	11.107663903745884	9.531125629801162	7.965027902633032	6.621867148926185	4.9094495973714425	4.135478222171083	3.660442951466631	3.345312027579443	2.4793452236837963	2.1562651800008896	1.9729756557115656	1.7866786119097502	1.6030918406572896	3	w	enc	GLO
20.33636251813058	14.861299662365136	10.319276785855031	8.359770683003157	6.855743822951844	6.1511533823867	4.37234500379713	4.05924103336519	3.514809896262651	2.9361381470883923	2.5694092882384227	2.4114699308017116	1.977211374410446	1.8954002387426065	1.6947766704172345	4	w	enc	GLO
20.975187604931236	13.95037403254766	11.818470606208464	9.027328462060545	8.10137866241594	6.292381453509043	5.110057538331822	4.030535600544061	3.324741848033213	2.9864878030300814	2.3352800213737983	2.0347525056292746	1.6139644282418744	1.4990203879099906	1.3978642239929744	5	w	enc	GLO
20.013819641341033	12.007717809678057	9.914195303912694	8.664104954858043	7.726395619152455	5.791318384269606	5.5536706522188	4.499710108471881	3.4115064231906964	2.852253363613952	2.6795946549152054	2.5374622334429633	2.1436682566349416	1.8222945716094912	1.6214008777442237	6	w	enc	GLO
21.74803793846164	16.112477652597423	9.880882546161343	7.521141254541669	7.153260666274817	5.946661580510676	4.140597347622558	3.6563931168861368	3.3632820584328598	3.047804682242378	2.709580322796496	2.2035488052647705	2.10883111178702	1.7039653514903332	1.6625695895437695	7	w	enc	GLO
16.44477433237731	13.548092762905478	11.868781336153978	10.037365938078382	7.3731562067781296	6.504237206317813	6.024277106135163	4.977889096938696	3.8970251530940927	2.8756804935635523	2.6734464635381996	2.356167729688378	2.0271663267350144	1.675109406228781	1.4992488131135087	8	w	enc	GLO
27.46632165352639	15.482231469385422	13.320398814811313	8.591059196578648	6.58681710405139	5.205886053453551	3.988103296627763	3.4343160004450195	3.107171854410574	2.4204409738668415	2.1861351791690664	1.9512930533167798	1.678069528400757	1.29634813778587	1.2144200441023172	9	w	enc	GLO
22.859320368665955	15.029239069120662	10.26814282893782	7.139171770368993	6.029420995498391	4.935757082664476	4.2577279891296955	3.8521335677737136	3.449791084880242	3.435320478795861	3.266396983844426	2.5892735883187568	2.172108181635013	1.9128671865800988	1.7954427297375164	10	w	enc	GLO
16.205377598800627	10.571818436539443	8.917658794872699	7.780304286603667	6.373432860928339	6.077440271895861	4.758357714451468	4.198207065291734	3.620395112875059	3.0133429461338315	2.5401568735239914	2.384542077533961	2.3053528235760377	2.167697340754098	1.771754596714695	11	w	enc	GLO
19.945867302086004	15.316430691607101	11.73815090061943	10.101161785895915	5.718567269035804	5.4870162513691385	4.326158717273535	4.16517977574174	3.607493746971369	3.0585859682027143	2.3944093038931635	2.263713687805106	2.017083362664086	1.8723064051399805	1.5956592772596236	12	w	enc	GLO
17.393661410586432	15.134770226828293	10.473857705901382	7.463234772337367	7.259602635706249	6.143473315554807	4.98131670564517	4.102811794841584	3.7602206772105222	3.39583967610097	2.908822564514443	2.589474796497881	2.0640837154441862	1.9440496163488734	1.7852034656810112	13	w	enc	GLO
18.54133752377876	11.738451961933956	9.50038755098606	8.095150532757636	7.76826903853808	7.0972986060334495	5.327766339623585	4.739256875000063	4.523246923116146	3.236385114688046	2.9202483476288164	2.4444107349244346	2.193739607917181	2.0123889781797746	1.7853775141176478	14	w	enc	GLO
17.243718711405137	12.427993541152969	11.043607237762002	8.96765060719843	6.740675398288383	5.779816579577952	5.149808271219264	4.665605342472092	4.050661851499064	3.3132738485322832	2.7959340733081515	2.704237666132022	2.502027077532662	2.093106521118126	1.8795510636139383	15	w	enc	GLO
16.587661035307804	15.257784384858278	10.65985858274497	8.157871235906425	7.443683772736329	7.085451886512155	4.715742518321657	3.9581893440170903	3.1758124563432015	2.9164491433088617	2.4907802862507125	2.3340137074105463	2.0769692501997383	1.9734596870264236	1.7693142805865647	16	w	enc	GLO
23.90547173538128	18.305939872333365	13.595907138639078	7.9549392017710545	6.512787344450551	5.576670149428758	4.015733684026255	3.1808292964158977	2.543605217314986	2.445350622081464	1.969340564426497	1.8267651996686542	1.632979570794862	1.512536030043155	1.445146062831052	17	w	enc	GLO
26.204384623881552	14.46957369015915	9.079311213394565	6.591259268562863	6.398369085976857	4.553950729806689	4.03752239292918	3.9038570996609603	3.1208775589592626	2.658981201229593	2.329060568546348	2.0849368390961085	1.9145100675651083	1.6103035717543763	1.4395258173987644	18	w	enc	GLO
34.70898102695935	11.082354768060338	9.338993359652049	7.71970959590885	5.237132506344776	5.167920007549726	3.754037564178117	3.46978497721931	3.4240097060439387	2.4448019206018325	2.207695848489556	1.9749674923171232	1.800150653827255	1.7402128017495464	1.5811363167809342	19	w	enc	GLO
25.35464271789092	13.44646499427216	11.367371424005935	8.3260341967646	7.693455249282144	5.693841112321813	5.3270105669411505	3.3974696843358165	3.320585088728038	2.8806487380029386	2.3574409128203717	1.7778666150810658	1.606467785079134	1.5462576890162258	1.3210276314638287	20	w	enc	GLO
25.53428302728782	12.768067063229307	9.930292222071731	6.426987362831039	6.251696599902426	4.480104067705926	4.187315707110616	3.4173879211512173	3.1818227839063917	2.8286499115805688	2.3694574985462493	2.21356751252296	1.971775597500835	1.8434871496647982	1.6598307749917374	21	w	enc	GLO
17.760111990508392	15.813313523674665	12.237151581412052	9.146149921124618	7.622194296315224	5.363141386073213	4.485415901169174	3.188873585124281	2.9959188655575337	2.4477970957526125	2.0852119503348003	1.9609932747048364	1.7545537329397296	1.6526782097142454	1.617484515832385	22	w	enc	GLO
16.56255353321603	15.670587952284672	10.564994364438546	8.438607331603174	6.549308651827549	5.481519264384104	5.022217282535865	4.117963335603052	3.832497395395674	3.1881284429772965	3.0869242103974606	2.258223113390095	2.164890397568197	2.0568889491378064	1.7545886113864162	23	w	enc	GLO
14.470345754320702	12.849911992176354	9.171728848899317	8.496966269141831	6.598716500524155	5.492854755682883	4.994117706534202	4.166646626834924	3.5313121097305267	3.060737081779443	2.7317403369830027	2.548723096127851	2.280424679970515	2.222727219185506	2.067245921723593	24	w	enc	GLO
17.96658839983523	14.745811709219392	11.637764031576495	9.775995639672427	7.351861516571837	6.793268701019735	5.335334045657716	4.043931103506291	3.9490691384440733	2.890702278237681	2.7132009947002644	2.1404210599665436	2.1025887016463063	1.8690781363592857	1.5479058936806225	25	w	enc	GLO
32.30729525614547	13.825499528873248	9.161985778282796	7.494848340881483	5.881304608648121	5.356739040916512	4.833079805162047	3.620435044226674	3.0276635622944625	2.716563305234208	2.4370724536524655	2.069723728170444	1.8442028881725523	1.53140039427423	1.39194161280092	26	w	enc	GLO
15.68682566612052	13.787058594614301	12.545998684100537	11.126499580478889	7.2218297880323075	6.342925727002741	4.369344101433288	3.7822737414390053	3.6219454954300265	3.4339258033874107	2.676143491400653	2.358710548912627	2.278442744222922	2.1022999036952537	1.9891524522693615	27	w	enc	GLO
22.090243485997576	13.893351731003694	10.846834320807536	6.158441317599496	5.641642117698991	4.900330155799288	4.775158316105504	4.132988630182274	3.895473577008843	3.380713748285476	2.896790652190361	2.652806442343444	2.2717225374017853	2.106793735596278	1.6462593080933876	28	w	enc	GLO
23.57647456651784	12.263959663025075	10.82123086864312	7.485420358648556	6.5579225395677705	4.691866562775936	4.313298117955332	3.5572180342869837	3.4161559938353787	3.1465690386304948	2.6774117481081126	2.5305901578605354	2.2890515175405146	1.7725183124014445	1.7207562130757421	29	w	enc	GLO
21.66492650308665	15.784896145341417	9.24683388923077	8.133016539242963	6.9997560543010575	6.0744890980232515	5.224441655731656	3.996698291350777	3.6886185144718087	2.94834809840537	2.5599128612947255	2.441232669237191	1.9626453991082984	1.8246579328181094	1.5944038321086649	30	w	enc	GLO
16.781608599319608	13.746521476671193	10.634390571400134	10.053042326725201	7.122998111987672	5.6606082368043	5.1246727473063975	4.992865365385753	4.003165568402986	2.969732263089036	2.6146124448039885	2.2065887367864154	2.065390637687935	1.8908743160437045	1.7321262054343032	31	w	enc	GLO
18.317280751165562	14.299571144820494	12.444130174990665	8.783373542682614	8.225629780537812	5.412647789931708	4.982963264867181	4.067088765743028	3.6745382836352602	3.145385638244482	2.6627405765078986	2.5044802132695434	2.313462264381839	1.972041167738393	1.5716622792738688	32	w	enc	GLO
22.11034862376687	15.21358167259931	12.201559457660075	6.407979090589191	5.9278528529378045	5.501479219061506	4.018728276027633	3.3532200754983434	3.3264184167304123	3.0166123841831083	2.398522981414433	2.038495267731844	1.9749337315059532	1.6662099513181075	1.5767130806767986	33	w	enc	GLO
17.290386240901118	15.842763933666102	8.71942806235704	7.3895661226957525	6.938705240472834	5.966236429556842	5.30865793570501	4.321064591620472	3.937826266965612	3.6121435647788886	2.989415098096196	2.5180765643482506	2.340261806787429	2.0867479872737005	1.8297586065315778	34	w	enc	GLO
23.897311212193706	15.604710938421647	9.624049530421853	8.377214918007866	5.515835079614992	4.749543703810967	3.782341802876527	3.45471967271398	3.1426839058062663	2.922390234406336	2.465154337130863	2.1582980595554	1.8213798006120103	1.7620760245917366	1.6337185037169437	35	w	enc	GLO
42.48558530609682	10.587738457088381	7.970027036012758	5.757897099592702	5.341830500472716	4.6072913740425125	3.6127668626638028	2.9016186216475437	2.821764235529025	2.278214384066694	2.161938794120537	1.8635871597840301	1.6917305685332638	1.3779664078156906	1.3456000640095056	36	w	enc	GLO
20.278959073354013	13.746647225786582	10.34320521718059	7.96951860595861	6.014838935130834	4.916478961909222	4.622835727674686	3.569090559542756	3.387158664025089	3.008277020559919	2.6933522459942054	2.324741645905872	2.06669737968539	1.8432547949702571	1.5823878846418455	37	w	enc	GLO
21.436870469461606	14.499359726853596	10.62894936227205	8.03497030521492	6.696279660049564	5.771307164787116	4.91225365939308	4.465464017157288	3.710458114009795	3.4430849150591443	2.702167950906168	2.482823244593701	1.918456497562367	1.8291920199489828	1.6067666484375487	38	w	enc	GLO
18.319285962948637	16.993849843362188	12.733086493659265	8.030845799461781	6.153396931869026	6.014307167860033	4.519403505382283	3.1031414699302875	2.7472858789049783	2.6438278727936737	2.5219920584990168	2.165056789714143	1.7949223503419043	1.6835964317208867	1.5605353900787016	39	w	enc	GLO
17.03611796753311	16.446427812686796	10.461131849781882	8.326231347185649	7.33123732963945	6.397373195962096	5.205680057191176	4.1012472695669935	3.5816197232375955	2.9105047478985715	2.5985095282198554	2.1474092011870094	1.8925317789026976	1.8673204229972207	1.753103697943322	40	w	enc	GLO
19.17595032610173	14.852487612101987	9.93199267271495	8.76161374421	6.848375814274781	5.534674440588807	5.231182057820658	3.933426609563342	3.2058909979310846	3.0940432690249153	3.0358927431639855	2.4045593523612077	2.1975433207009853	1.919763608983401	1.6471471650925114	41	w	enc	GLO
17.057766893883556	14.161122397991015	11.347481747738856	8.83333960386032	7.765765874000842	5.699904385529756	5.037411003717505	4.813578080371435	4.198671813140033	3.4973819406167754	2.840629262216629	2.2424097110304713	2.1650295828125428	2.0113320081983814	1.7978049124169049	42	w	enc	GLO
20.728235714790184	9.755037752453875	8.923809196071266	7.617426487070357	6.9194280116823705	6.408571289317774	6.1531333029544095	4.773857106821674	3.2839533521326087	3.1390316652979835	2.6293177905966028	2.197519277209721	2.0766171965700906	1.9877310306185896	1.8530383030680269	43	w	enc	GLO
20.666246686263293	14.36905662307102	11.822133444654279	7.432946281587313	6.697915391976514	4.794656306085961	3.9792833164820562	3.493653332131407	3.068539766306996	2.9454181483638906	2.4397616275022234	2.224396125364941	2.1829044121703145	1.9270230231104828	1.8343165325739321	44	w	enc	GLO
15.534846959507497	13.099765512804554	9.819305225968339	7.579440465932474	7.447381900529435	5.613231367674455	4.728494652005352	4.286447199730825	3.8055053384980084	3.1477628279857575	3.0044646480842943	2.5640541875741403	2.376893326022397	2.2904850838243567	2.1383666062187734	45	w	enc	GLO
21.56430984398446	13.73820835752497	10.287183275688578	9.296043795643172	7.961042973405791	6.434820978539346	4.952057248834433	4.560492355488908	3.0350546049186535	2.6773057197467733	2.4736168960603626	2.089231697735857	1.9506804354767937	1.8694187291280688	1.8102626747444306	46	w	enc	GLO
18.54548042306661	14.98111938983311	12.516400931407402	8.556527016662772	6.813142204599917	5.3866251168837085	4.578066895163824	3.7363860135595193	3.548926446893695	3.203138662195382	2.892213659475594	2.4012301853137283	2.229616677489777	1.8083295674615483	1.6339832051933167	47	w	enc	GLO
23.632557189379146	16.946559254455128	12.322362595321305	11.008513475211986	7.05965130106	5.954054201506706	4.582053054997967	4.241853517649854	3.0712585581479925	2.8844350782957147	2.1412099617506	1.7706219247310826	1.6099021094408528	1.4457579332784498	1.1695837384197352	48	w	enc	GLO
19.834573102356295	13.392030505615724	11.907027438175824	9.955609374856248	5.950945777962435	5.066874968755048	4.559526399206905	3.717145616830539	3.3559966415438316	3.0457636854998955	2.5114262278851966	2.318499554704521	2.056852465573463	1.903077206424392	1.8368779151665338	49	w	enc	GLO
18.949254413379762	15.996399784093159	11.871008432839732	6.738731582545865	5.96078210901071	5.590711381969882	4.172081000488192	3.8654022948747415	3.5908677064844094	2.5813401843159	2.4177918568916295	2.3208623876821965	2.137048452833164	2.099756910653865	1.7504767356388702	50	w	enc	GLO
18.837557892515047	13.59727666518138	10.603523577719114	8.02702390817869	6.36226013245091	5.637436388691099	4.116613956738231	3.332115330923896	3.072066435600664	2.818684083502917	2.5403132289735844	2.4508347207497323	2.096151647035639	2.0597471434325856	1.8910745442147738	51	w	enc	GLO
18.336444483878324	13.733125167274192	11.230182773338075	9.516932339900057	7.362826304753432	5.130429336229715	4.551621277058881	4.035277899957256	3.4212392465199604	2.8234605600195772	2.558938916866804	2.269528800861867	2.093512318093049	1.8334919832284342	1.7005754077789608	52	w	enc	GLO
21.55209040216336	13.65906665869813	11.006561653098764	9.579803465360648	6.911851188858369	5.661474508649342	4.194246917751107	3.377204899052057	2.96002911574529	2.8219515045119077	2.6313931034167184	2.262049382139358	1.9757371810523787	1.9004802229850288	1.679596504292586	53	w	enc	GLO
18.442762788310286	14.694101011450284	11.665985771237493	8.286376718008452	7.820621198928699	5.602216450416634	4.825668752653244	4.545518138383354	4.09851188721693	3.6013330543609956	2.8694413543286696	2.7276132433949294	2.424232865099777	2.161141547869807	1.8697047691549724	54	w	enc	GLO
16.37346824972055	14.338655001775459	9.902944328481523	9.48055975984466	6.385652850184093	5.980923662843918	4.718724658856023	4.3000374844942835	3.846338474167378	3.698957236443882	2.7026812081286065	2.6549107063511252	2.2102781330330203	1.992672030492495	1.9133128408405153	1	w	ret	GLO
16.229134836044533	13.964739845258785	12.097718876652214	10.203564413868634	7.957829542839412	6.228704048194741	4.658137218214053	3.9681798558849	2.857136357732272	2.6128967046658924	2.4395466221434527	2.1508941105241175	1.9024942091150114	1.8545578014333566	1.670131101994974	2	w	ret	GLO
16.494585103430037	14.636840233027486	11.330160234015528	10.809158444153958	8.018326578155037	6.215112737302903	4.331128923479641	4.10236019388525	3.6609312861604795	3.2107824538397023	2.6223849036090963	2.42949212337774	1.9527380517319095	1.8644284763930519	1.6181101056053402	3	w	ret	GLO
20.719128369411106	17.903963346149013	10.047249373627544	7.330387415812561	6.893480887676724	5.767758179187676	4.180560348366907	3.9870676344149665	2.901978018515062	2.7457092559324385	2.5488117925147113	2.3101963624276074	2.0581413249831244	1.9065725861377325	1.5625202167240284	4	w	ret	GLO
21.930657145107055	12.873405206102095	11.47298982411172	9.010869471831839	7.291993771757388	6.150611032907413	5.44697320782647	3.8809426482829794	3.5599306487485136	3.0010533177783723	2.5690788262417836	1.9609698244796276	1.7972471563466346	1.7554567425974643	1.4819668944081035	5	w	ret	GLO
18.521628165214704	12.815957587755202	10.230586627055796	9.586522057809814	7.056191231444719	5.969145403259455	5.082188302709989	4.390509574893714	3.6685259106052404	2.9339575483675584	2.730156601426524	2.5738719494847704	2.349168097993733	1.962733061860048	1.814945451626113	6	w	ret	GLO
23.404937230279472	14.680366248154645	9.724948456460972	8.375539120384492	6.42960506940749	6.269635749499638	4.336319896369033	3.6558669384505245	3.528606947045395	2.8695741110363624	2.5319179979305493	2.411469388802188	2.0289468909261044	1.8067739329213277	1.5459166614245126	7	w	ret	GLO
16.552364807373245	14.884976274966524	12.138593698446819	10.84209340486247	6.957385145742764	6.601248764575651	5.797259743859558	4.421819345692228	3.05212682196058	2.884014670224905	2.5330507034177554	2.4488989539209682	2.1790671615460595	1.7427968831610998	1.5293856499390388	8	w	ret	GLO
21.76917069543419	16.441082474262302	14.073443724176164	8.177490083265383	7.568240268401519	6.676205651146644	4.082935032104418	3.5442155279734533	2.9687572415972867	2.3232291658213833	2.0154119596606828	1.8961357335932385	1.7405555421169774	1.7201111531657138	1.5979664656163293	9	w	ret	GLO
24.409059266066727	14.839610648189796	9.226174199841452	7.027025349291644	6.486860560643727	5.829187927151362	4.352595216041286	3.9371912321946434	3.778704365645017	3.14739836702758	2.7951532188436077	2.416433762599643	2.0376684805359586	1.7809270580484444	1.7555390443489516	10	w	ret	GLO
16.831299232776846	11.317238365692136	9.741624183787152	7.245030279409533	6.440589491911363	5.346402367078957	5.135648676682808	4.149238531609957	3.7299653494876406	3.0014354348897108	2.6029233966413736	2.3212959520583345	2.223371144084219	2.1470535047884525	1.9618094129272095	11	w	ret	GLO
19.181259379135053	13.88770638571288	11.422047941677485	9.4250554973945	5.993892140476878	5.3834354813463445	4.447742429003292	4.210231321641472	3.7292469761409746	3.3258806831126297	2.6897031880148785	2.3282237529387353	2.1173956342635543	1.9070157108699317	1.8035269261789877	12	w	ret	GLO
19.735444439063457	14.01792856204846	9.000178628161086	7.775123013513123	6.996668747438541	5.75644166987693	4.897155441807155	4.278089471115287	3.4515844532558755	3.4288633667994706	2.9628433058569223	2.5702430973412915	2.3424662774765834	1.915996871473435	1.7117125869827001	13	w	ret	GLO
20.326871445585663	14.122040978175644	9.071327426179428	8.297102945159681	6.898931655132345	6.567415613303211	5.036128035020742	4.335929576584802	3.609008416622974	3.3459995721016105	2.5423036620008483	2.3173332015385726	2.1619638947202717	2.0103804726388814	1.8747786162713214	14	w	ret	GLO
18.11918485501649	12.60723582900454	9.842990310351453	7.819113249216689	7.400497314181461	6.2864763261459595	5.08341470267476	4.760359269802906	4.317132984355795	3.1210483354629623	2.7433077891861397	2.4427627294372676	2.265673415954476	2.0898063250639365	1.809596162576215	15	w	ret	GLO
17.789068030580008	12.618775793805336	10.106833451213323	9.403623176066437	7.816947184075539	6.91518809981449	4.5220741925527825	3.633479082191918	3.152408910770467	2.9968172802557627	2.6816439677456216	2.5857251348749255	2.2216693489046744	1.999256950908767	1.9579414083543536	16	w	ret	GLO
23.374382750969374	17.905417170083854	13.438638936436758	8.195749459594941	6.546182231510769	5.50402420437754	3.9857108646125035	3.158000796199282	2.371203201409571	2.1979830467854327	2.1654240329165932	1.9315649829755592	1.698720622115058	1.5544683228458382	1.447596780734689	17	w	ret	GLO
23.939846076052916	15.451508836403985	10.340754263519603	7.681979402381392	5.9198541247297	4.947308771669467	4.183702672881602	4.016432541530342	3.2593125792079056	2.464675462244962	2.2607094905538316	2.108279453779464	1.9068248820625553	1.6342549465051492	1.5121956536463448	18	w	ret	GLO
34.201468207536806	9.668854274369163	9.282072935354336	7.496651499817314	6.588227234267039	4.494944621060305	3.9596806745211905	3.609816588057555	3.2408055556686572	2.8417569194376644	2.460984465124901	2.021106387698339	1.799694170492784	1.7376425922812682	1.5489477209124505	19	w	ret	GLO
23.654827541522867	13.862228501092213	11.767370794649336	9.012471820677517	8.034755913961577	5.52379750165824	5.360290317738918	3.3427284282477756	2.953998873158149	2.684657139830916	2.1077476865841613	2.0017487498787334	1.7689685845390988	1.6857394829458245	1.4025578272422166	20	w	ret	GLO
23.543011084822286	14.877896551929263	9.425222907333346	7.598871418234291	5.515451644008722	4.774423675262247	4.225472848084056	3.669465234054273	3.15588079817196	2.67842913320957	2.5695121530720737	2.162583615444674	1.9835974077279406	1.6877982336031117	1.6070166309324192	21	w	ret	GLO
17.775479361693485	14.754696839819145	10.797269012382067	8.862680991545673	6.6357532843386835	5.593915744295341	5.033897420278081	3.6716869088333155	2.7668329226551074	2.628479997170614	2.4146873508878994	2.278292410581506	2.1290731192005765	1.778918859762202	1.5850033068499965	22	w	ret	GLO
17.323319472611388	16.84717214095483	9.794361789946223	9.509525875273669	6.4754994220045985	5.438027019746682	4.768402242209065	4.096619360912057	3.4007160464292974	3.109762603123597	2.899707453799364	2.403784146740322	1.9771335379574002	1.9094963511662693	1.6739739330033794	23	w	ret	GLO
16.743273018600814	10.68300101993378	9.450170137104244	7.857778897399721	7.20658125605594	5.420516286008184	4.5811153995647595	4.098764815618428	3.5023499165409895	3.055929776646213	2.815455898526179	2.7072007656488486	2.385506844781603	2.294346468399852	1.9842675068787154	24	w	ret	GLO
16.732124526480842	14.859613338514258	11.378373997163298	10.515935627756932	7.246194988868322	7.140143999380987	5.009593084790635	3.6601231820622613	3.4320898369727724	2.88525284771907	2.413471400075883	2.3444886792794555	2.1459330090339455	1.976228584883812	1.7824753918309186	25	w	ret	GLO
33.36224795846631	10.453477916887037	8.710551980383968	7.820915849561746	6.554558430939464	5.538859874909304	4.826988705503803	4.097989553559466	3.0452208364144835	2.6327554309600445	2.4165651112486035	1.8041283305979006	1.7306909348001693	1.6060404393172407	1.4344528054897865	26	w	ret	GLO
14.552388923794378	13.321304401160297	11.863390354479174	10.26129023501592	7.984763352256166	7.215538187446505	5.225504508414477	3.7791797508536558	3.741216398379173	3.108180259886807	2.5938474424580362	2.442110865381483	2.0770610285803346	2.0087771153118044	1.7715904851603108	27	w	ret	GLO
21.465790303996975	13.746305956012558	11.815486515244384	6.411165587753128	5.897487922549768	5.330676984448562	4.7569553558931235	4.031450938464363	3.8812185024761003	3.3906657549344046	2.935134588953525	2.470441583461457	2.1857699316030166	1.992385168833327	1.5175604261936892	28	w	ret	GLO
21.74913531104798	11.944162959919483	10.808569325972622	7.393788368197052	6.204266838520783	5.284018423788206	4.635370660513756	3.7953309347828013	3.4273257740487972	2.760464386427412	2.623415470684917	2.47943178307142	2.1603816983114217	1.9686232194493232	1.6431812830859573	29	w	ret	GLO
19.036561573012722	15.768185508822585	11.200070706551807	8.212943766145667	7.457839848108644	6.614552034594988	4.940035470094874	3.9155620416266568	3.6588055152209082	3.4696970932505797	2.6188738117254804	2.386799982616473	1.939122096244647	1.8190826001516227	1.6258995454851952	30	w	ret	GLO
18.045346605149366	14.4740416199163	9.670007892518038	8.97953209013517	6.8833368583629015	5.968813190569979	4.536996556507298	4.147114442351143	3.9461471650283175	3.0417506180062097	2.6011211978703663	2.4841096902059814	2.123454236529736	1.8882384054481502	1.7721948014124194	31	w	ret	GLO
19.55192247028277	12.931635786907556	10.90462086510738	9.177969994974239	7.286454894302862	5.844054260909839	4.534790967791397	4.48459023377727	3.7685161389165196	3.3170581928103915	2.7559030686249275	2.2938841331869098	2.16039813915428	2.013555358413959	1.807153084157807	32	w	ret	GLO
22.1918156207349	15.068517099377614	10.784829468186611	6.319871903315212	6.032751711854532	4.916781163273036	4.473318377312724	3.804697166494907	3.3154638942015637	2.8952800404302157	2.3875250994797166	2.266695683183733	2.0980343320802706	1.9847213841856803	1.6632107722903626	33	w	ret	GLO
19.82174817841451	15.098649253992697	9.115602727051838	7.8872182535282676	6.562130445630762	6.394327715408784	4.553471644032984	4.200102815209385	3.2566241443849733	3.008980549328418	2.770233069386277	2.507240129224164	2.121687561241403	1.999266038087193	1.7363014318971666	34	w	ret	GLO
23.972062376545576	14.0145208829148	10.07967833105401	7.219760609933046	6.131148159407523	4.579191272523945	4.311012616842564	3.7771603947399153	3.4777943365621233	3.2383085429518954	2.737644284596814	2.073107896800695	1.9959775292665531	1.8442133329980297	1.5873818356842453	35	w	ret	GLO
41.22890224167875	12.469578277947324	7.833467191837082	6.325583701855488	4.738576883079138	4.368316587311152	3.3006294831795766	3.1186931825129984	2.627310971307997	2.357963272762321	2.23812983907521	1.8456585355937691	1.6618110237796737	1.550544413814501	1.3527548126608566	36	w	ret	GLO
19.970138957889656	15.003831222535883	10.488965790167011	9.067673554925817	6.142268179576466	4.939230619645673	4.32566730384766	3.5868864476753783	3.515268235544894	2.686123879098408	2.640914020942298	2.4288130067869305	2.2126641110139165	1.8209748884720498	1.633202755680778	37	w	ret	GLO
18.522154304932457	13.662304937576899	10.76158540563034	8.15255005756181	7.199600142609923	5.82491508559597	4.920473807977664	4.239949646989738	3.780960207803335	3.671367301241496	2.897486918181144	2.344958018932671	2.1438211005315475	2.0104018508253336	1.9097072344608517	38	w	ret	GLO
17.991742151833012	15.271403812739557	13.846775630882107	9.043118802476846	6.519445016453275	5.232116096836489	4.113710834037745	3.8534018940908776	2.6583331915525825	2.54238768736674	2.40765005887833	2.367406869327789	2.2363755562348286	1.7621043240152352	1.5780953784128655	39	w	ret	GLO
21.76416532592899	15.781516174728075	10.473015463988707	9.597962731715127	6.315267880388658	5.6641849492726974	5.459182218037163	3.6248336144653535	3.2063171517703455	3.0427965896530975	2.1905051405894445	2.0406138422096234	1.7359225467105628	1.6795062276065775	1.509793452662177	40	w	ret	GLO
19.2988567235071	13.612066625765296	11.098927677448193	7.634533414466224	7.432446390431124	5.8002001518833515	4.532419862192532	4.145197665710584	3.454601725688818	3.3437178201285205	2.6304088075777448	2.300259156889789	2.1598820973036634	1.8554612627548284	1.7775464769163114	41	w	ret	GLO
18.066686914047885	12.33929620275046	10.772311424778016	9.2042384367159	7.550969715971661	6.56823810923999	5.235622834477968	4.5166704542768334	3.962014420683639	3.201054398053493	2.968307581518927	2.539153173138723	2.3103938410714755	2.027434281824895	1.7829372824319794	42	w	ret	GLO
16.094067535361443	10.967056770911036	9.593929883983746	8.893755575564834	6.520408643438708	6.375274407094649	5.936093287586956	4.3782355291130015	3.8121364212018185	3.43991871593478	2.692163640122112	2.4616597658545243	2.3753080424115662	2.119391093624115	1.8628440188864746	43	w	ret	GLO
19.941222426874635	14.853696070112665	10.605784608212472	8.451116169944726	6.7116581144735905	4.603173983442495	4.001443374512161	3.8186941569382595	3.2099624255134755	2.8277015465233957	2.752537619771068	2.2812815270448095	2.2559644710637343	1.8259699600474022	1.6940246186162753	44	w	ret	GLO
16.8942303854737	12.571259484636315	10.454681315844018	8.295594259255868	7.2039309235800175	5.5622729295813125	4.6192442377234375	3.824011972292456	3.556411590237673	3.4123002619522818	3.3107908070223786	2.7577789409996263	2.3852403081511673	2.246386844990442	1.951016314301088	45	w	ret	GLO
21.84389480893015	13.692898547491867	11.568913815448456	9.584129233245028	7.227385896867122	6.020367515149673	4.601312398297179	3.641942986691057	3.513196620472865	2.949681506412929	2.5642330929291575	2.2865479948842817	2.033421357955407	1.8752205411405751	1.7245493233697224	46	w	ret	GLO
16.85270995055235	12.442870077548934	11.362818366024134	10.571218879423988	7.794899508051469	6.764572722109385	4.764906635961305	3.974373728769564	3.165546861738152	3.1215900005145896	2.787992267424917	2.4301725255362605	2.293055005546194	1.8946800376980713	1.6503855957265805	47	w	ret	GLO
18.259541452037624	18.05607766592082	13.18193694266897	11.12829682554918	7.077695790071171	5.513583944176848	4.518845217193267	3.6466530205279466	3.0997804294279567	2.93670795607497	2.7064406778067243	2.3309993754595895	1.947793457976319	1.5828164077704783	1.4027670965585641	48	w	ret	GLO
20.859660882666386	15.092160399164294	11.467473298587775	8.314684742670675	5.787947207317423	4.6463700172393185	4.533433856570437	3.6505447731179044	3.4837631980366273	3.149912156330928	2.6271618166530453	2.1445102789921986	2.051968704391979	1.9179380552210026	1.7197252881075362	49	w	ret	GLO
18.836564982668193	15.773271016460653	10.681425787941716	7.282587545466369	5.727076194945036	4.780186127264297	4.735487583754191	4.105696701613748	3.9103170852026854	3.276714519369048	2.5705874950238607	2.4417015327223623	2.188487733476985	1.9805110274837954	1.835300660310344	50	w	ret	GLO
17.369314203460057	11.116430506418844	9.975724664937347	7.103154321714526	6.9743643441353935	5.991517855882648	5.047060160329689	3.7444269961867773	3.2401957307371556	3.091690913032348	2.7871054683654033	2.6301640222944007	2.3536953769262365	2.2452169995039455	1.9684927297537846	51	w	ret	GLO
18.871791303634982	13.462492867990273	10.027961302194432	9.48725476666195	7.668763967215742	6.7144176034710705	4.7384398672596	4.267328392656434	3.620507818994096	2.6797813972865434	2.3988636019355667	2.1732862178888297	2.0739743714629837	1.7331704709637907	1.6289346784773209	52	w	ret	GLO
21.332299450101676	13.914154033899036	10.798681685468212	9.367714602054495	6.473124433980119	5.5699579488910285	4.108917110833223	3.5815118432039292	3.1946666381134614	2.8284483268494736	2.500872883401795	2.378760015373872	2.085502918445903	1.9497687472018803	1.8583459827598732	53	w	ret	GLO
19.57174997484896	15.13564315498484	10.471476179386778	9.427822242849322	6.835024652492784	6.506599485953996	4.649203721692635	4.448045678045658	3.7033010383897627	3.419311513745184	2.9983085934334266	2.4468043558489474	2.1961335632570274	1.931140620865377	1.5746337147343525	54	w	ret	GLO
17.65692557336842	13.57982862043093	10.053917608852014	7.267656872954891	6.828970336633089	5.544826426830953	4.400221360905215	4.210644257546619	3.733546031696543	3.3741258539912335	3.206451583827816	2.7375276093987244	2.5301450211837055	2.004038733510326	1.7623968157938545	1	w	enc	LOC
21.074890901174506	13.134937950835193	10.404403299362093	5.6676430613579605	4.932175568526028	4.510349355777041	4.280308641987761	4.046474272115353	3.409004010372926	3.1838025088559663	2.9986467613986996	2.32726842320182	2.150653948026412	1.9436685217516179	1.7690114523942508	2	w	enc	LOC
20.93965296900053	14.230721174924835	11.811998334985915	9.420502428233805	7.5564728083378645	6.300035534493447	4.100206087660624	3.4942812629341606	2.8096442045449486	2.653439560096954	2.1974056921005536	2.127495589175813	1.7532843532440698	1.6174301573147984	1.523976950753772	3	w	enc	LOC
18.137150214078385	12.319206761905194	10.294106674092491	9.725787358687159	8.266888193276092	5.7925616861574305	5.361448629979262	4.189547168505416	3.7783361342257282	3.002637375116829	2.8925117068157435	2.613410843777474	2.1021257053112024	2.0028609847029992	1.6637686182332017	4	w	enc	LOC
19.23029226113105	12.597702914244106	11.856684694910568	8.872823177813732	7.280454193583908	6.866391526157702	5.730599549330996	4.642932974532648	4.215315944325457	3.1991643610798977	2.380669285957921	2.2342500802782945	1.9604141246210194	1.8517083113423756	1.7286992079548364	5	w	enc	LOC
20.811577222166566	17.55159174573827	11.984707121442728	9.869592832762113	6.770052463647256	5.027133325502395	3.650800525975579	3.479684043404824	3.000677649902026	2.930371078515325	2.3907183288174156	2.181231295808603	1.907623443410249	1.5198923473827408	1.4212422749134497	6	w	enc	LOC
18.486808514921073	14.892876887721625	11.144861808551378	9.100761143064767	7.173476112228137	5.945484367463179	4.9202794937491365	4.246006467934489	3.249781912977941	2.8952736672736217	2.659268381745209	2.3830338114755074	2.302250649893381	1.8744146880707953	1.7036922026918504	7	w	enc	LOC
23.656237460451955	13.678865583762736	8.805804747994133	7.308606166086781	7.053226464354738	5.262809432532463	4.377422776464968	3.775687207949565	3.5938631472525593	2.880935301774929	2.7904517560121924	2.3379106906555296	2.229850500147445	2.1030728454303556	1.8990287499430727	8	w	enc	LOC
17.536780079022463	13.12656184395903	10.689030147071684	8.921511179330535	7.210690856922438	5.5334206489408615	4.425547789189469	4.075224440623854	3.6760020884623037	2.8322724841229467	2.5223655245926344	2.3990294604454396	2.1337588984292006	1.8633076520916745	1.7110731277758324	9	w	enc	LOC
17.55284019294002	11.799901095190595	10.668048022548497	8.695688544813471	6.902671886479345	5.586182346254513	4.999216868749355	4.463288834779897	3.5472657852670713	3.3360801826220876	2.776907865744932	2.5794587378295404	2.3551036518582555	2.2235074656115428	1.9410345424168625	10	w	enc	LOC
19.55066177903297	12.043870982877703	9.52166428610893	8.043140535681946	6.478286579615176	6.027735326748189	4.561858258935118	4.309669066446395	3.734979513079593	3.5896196300006893	3.2860699561176316	2.311032491111153	2.0939834108436797	1.886381717079554	1.826784429434384	11	w	enc	LOC
18.629122605599086	12.476112305746776	10.911975751676387	8.23987058490544	7.274018621127181	6.042330673221002	4.954334939640526	4.346226166340849	3.931366961661724	3.140946389323074	2.6334924500885744	2.3372115506943265	2.17576909328946	1.9989856264788608	1.8581648114208917	12	w	enc	LOC
16.53473130136071	15.308619562136988	10.724319132441721	8.701319264400556	7.672656711557176	6.964730208168475	5.14949913872128	4.463781888418668	3.5081529393873283	3.088567601143315	2.458424630472269	2.351765041961453	2.1358305889226883	1.8884996528657048	1.661748489970743	13	w	enc	LOC
19.92787150697868	17.707364087784445	11.221947488816445	8.58523900097153	6.908810897387824	5.4480175909656	4.162687979373254	3.688748670744663	2.9791957502761974	2.8054272684091757	2.570347205280625	2.299585976081237	1.7286460074765344	1.5833150969846852	1.5467485220475408	14	w	enc	LOC
27.162077063394722	12.249260771678191	11.318551285263128	8.055497109090163	4.733711609235732	4.06194906962214	3.764638666028743	3.0903778141026166	2.8198712097708385	2.5519579073177563	2.516147446656937	2.3653473879281397	1.9757093287182599	1.8664442136010713	1.7715596265287374	15	w	enc	LOC
20.911477200964267	12.348042268394753	9.445909795543917	7.063770434650202	6.304688683776839	5.740434933505058	4.703201720645134	3.98108734229354	3.3817479504315284	3.2251818883374557	3.0318778699610216	2.529554812620052	2.5043546856004166	2.3361755143651624	2.1113365334668055	16	w	enc	LOC
23.352295992679828	13.523834351956982	10.52490166464935	10.189420667603699	8.453505251867348	6.399867854289942	4.757230283468568	3.930114652438962	3.3507223807975075	2.520553427282174	2.2681997296040226	1.754059827731684	1.691250769379684	1.598569512730048	1.2426357465944156	17	w	enc	LOC
20.011003042997913	14.486967093255048	11.205870870810337	7.984026035621092	5.941971018685412	5.856502023549545	4.940181132725351	3.850283992503148	3.5773936773235144	2.7805706806890162	2.52935100422446	2.348933175755852	1.9274247301692728	1.8799104763012113	1.7183371945199326	18	w	enc	LOC
19.621724227840467	16.076250408432326	13.227893867444523	10.424406675620716	7.282783691974834	5.547240203678921	3.7596135901600105	3.3712128215425263	2.7415200188573947	2.717232303980157	2.082318079137373	1.7567597610860537	1.71797210133099	1.6217762293745306	1.4540313645349447	19	w	enc	LOC
14.954895790131106	13.210147686905417	9.510515007586385	7.880194000419701	6.904530014878366	5.020471693976821	4.593252996678756	3.6134080991830637	3.485466994413875	3.066517585443567	2.857509245306054	2.6181006220693432	2.267647479374665	2.0971073389729304	1.928700393792047	20	w	enc	LOC
19.97056463815623	16.419407391560995	10.34879706277259	9.336941906630578	7.42549518212531	6.642852045260239	4.648139685231599	4.022914051371447	3.6614701991275704	2.9279274353453353	2.744930131380487	2.2242585813323674	1.8355567320717594	1.7292403321751422	1.6157442602196277	21	w	enc	LOC
17.690312548174816	14.35346334086824	12.171676057927364	8.36915855948089	6.4816180344225565	5.67402261706796	4.643004460737031	3.4857689107393246	3.367887169069067	3.080765232265166	2.9621615912127583	2.362613060599055	2.152717471819167	1.9952771137610028	1.8334764978235338	22	w	enc	LOC
20.329569934744654	10.793198908673489	10.52251268465598	8.337163356251931	7.415790424671297	5.938389720232131	4.976639331815092	4.253285243783264	3.7636507295034582	3.3945789449263817	3.005597175058371	2.2879778205054775	2.091545751013631	1.9849929551880814	1.8346539073992592	23	w	enc	LOC
18.515855741102865	11.794008742333927	11.0544460785531	7.5792280514542005	5.315619130736159	4.619082497968749	4.2962353039644094	3.7765255238285764	3.402274626933228	3.0999574241022474	2.726843235192161	2.573079232358032	2.3388130491978703	2.150865177668244	2.103429487217969	24	w	enc	LOC
19.45528732149805	16.5863953911372	10.371022693869698	7.994596598818401	6.852970610984449	5.412871902067004	4.430105055357424	3.6538419278282004	3.323305656523934	3.1749061752940095	2.5211013887649414	2.4340704273110436	2.0816461035471066	1.8540591781482068	1.7478957158595718	25	w	enc	LOC
22.310700909665748	12.543788676120892	9.385982762525266	8.395995571131596	7.735998832522491	7.283938139952413	4.5075764854062	4.028951762596028	3.0187085671958704	2.5984439000671893	2.4790437965071757	2.243691168461115	2.0313095801095993	1.9107363674890026	1.753810678575321	26	w	enc	LOC
21.941075351296114	18.298328844747736	8.661308491820217	7.291101928610973	6.775065739076671	5.274626133368734	4.64429976877198	4.0059279886748165	3.7327375219966306	3.043285807764513	2.7941062752501704	2.4300426544441054	2.106955757427752	1.5982231711855024	1.4846292532554857	27	w	enc	LOC
18.46089026910443	13.946760290397624	11.278028480944483	8.816919687604344	7.528316318227978	5.603950117846466	5.394041246107792	3.967676514297867	3.4064441376848795	3.3430754132025804	2.611327236196156	2.5051990924758822	2.086720720781376	1.9061700668163026	1.7219982844448551	28	w	enc	LOC
20.953159211073356	16.175671063524838	13.431961649815237	9.530663472996196	6.742495397791283	4.947840334414787	4.293669613495165	3.723819688063223	2.7028223306288477	2.6567685042799773	2.300596953336492	1.9770343484782331	1.8330052314218506	1.5796526656911276	1.4752769068679905	29	w	enc	LOC
18.764729763464572	14.173728358347043	11.250993519681241	7.43299700977702	6.333925246254522	5.5303162313856	4.677800657634157	3.944506435180952	3.340093584865663	2.7694149852775545	2.544451868996947	2.310234465437121	2.20805054449744	1.906187231652839	1.7519918887972363	30	w	enc	LOC
19.05994286418512	15.600648221843832	14.599176952602518	9.553214854537911	5.335632128498289	4.909706829482513	4.496856672671861	3.820681430031054	2.7722490747474597	2.7562631305173175	2.3286152579237673	2.2888931830309125	2.0334086733715906	1.9496834212138021	1.6108466592184738	31	w	enc	LOC
20.115203312815886	13.138760203481487	10.37352491037176	9.076197595490637	5.842895869917054	5.257403843376521	3.9420716121369748	3.416116111209102	3.008576481302308	2.770766081068888	2.659437201854634	2.5249882827059626	2.133953354656253	2.044994930108836	1.8294034490293187	32	w	enc	LOC
17.455505357642892	15.432729896920732	13.28912985677843	9.368938874957903	6.818398176198043	5.153412478647059	4.4803508956618785	4.149801048656335	3.3534771784613633	2.9995104665780805	2.8425799694704788	2.335953387667768	1.9465618499304767	1.8167181658059315	1.6822655736377554	33	w	enc	LOC
17.733498753345657	16.1501777015014	10.353854886312135	7.842470165801614	6.909281661300288	6.440152341854519	4.900171665557989	4.38729083218006	3.526327957574818	2.649225523705423	2.5671969350800117	2.2600991859857618	1.9612771271039273	1.7793174961697684	1.569346402466096	34	w	enc	LOC
19.342371386754206	15.307981873140118	12.018401437513827	7.367847946748801	6.518091534591446	5.14738670210858	4.710524205444396	4.2629281231336416	3.5895239474442837	3.0396238866679055	2.990829509969642	2.647239269170267	2.3227049819328625	2.1586492648436693	2.0287923525846585	35	w	enc	LOC
18.20824885407632	13.641643686172666	11.689097220419969	7.726096556714465	7.2879981640384495	6.967876237562044	4.666011471534057	4.182890425636662	3.7089761906183885	3.2674274696957983	2.3953404207115025	2.252537784515276	1.9821146832905758	1.8602326438326413	1.5268228094802307	36	w	enc	LOC
21.539964034511392	13.680090441569243	10.139214585244082	7.791400159494088	7.29178504549789	6.241129230616384	4.230272906310858	3.7928576641115415	3.1663328216837776	2.9476860842616834	2.4693510187856638	2.041207257904201	1.9740951095198358	1.8369996919798022	1.6730483541627286	37	w	enc	LOC
18.00269677279167	13.692468383511295	10.161832800676526	8.526967008086032	7.780584500987566	6.133193465499337	5.652746408164651	4.623520086446872	4.307959539886248	3.29436415850296	2.6880070573906574	2.3596069600596303	2.068614266338686	1.8448931536093056	1.7509084699170154	38	w	enc	LOC
15.727424296435057	13.083543252878805	10.438298038740783	9.570737099880853	8.2583340627935	5.817390951662509	4.6239596256678475	3.8841460371264516	3.4522120571973485	3.132110870752508	2.622488649974318	2.3776189497950195	2.2626031931048125	2.0986357342735715	1.8348568415830824	39	w	enc	LOC
22.18053336147055	15.11775112617381	12.678477997068818	9.477465040971401	6.753453395898342	5.1706769604303595	4.203385364280564	4.037578413672591	3.4613710899344685	2.7529478118235384	2.382264412128129	2.0903036066832352	1.8070211694785003	1.6396842628207655	1.397820131075585	40	w	enc	LOC
18.99709549006902	14.513801709988579	12.103329624688387	9.657069067518409	6.285828658235979	5.632874337703851	4.885248134797034	3.663323861721913	3.5965128560558766	2.9791296548182746	2.6596814074102206	2.4949636229045327	1.8553383214388508	1.6878170401437311	1.4886133767835277	41	w	enc	LOC
17.511656658833203	14.822624009621528	9.547557524866054	8.498557126388825	6.640434454514845	5.455744303238553	4.560407025458503	4.321728642753717	3.7762806445094728	3.7540918766607194	3.2014344433420368	2.305375077980532	2.144446880916677	1.8825669108949294	1.76805487216339	42	w	enc	LOC
16.132614447045896	14.776060760644661	11.432046190368217	9.291157296008445	7.797563779072903	5.5494306022764635	4.804982882177	4.126484600947484	3.402258994108085	2.9760075182398458	2.750780151257555	2.5604018864809066	2.2904607544491147	1.8142695235475557	1.6486867949415205	43	w	enc	LOC
21.36067194441717	12.472648268208756	11.077758306002416	7.993833023769273	5.4687886539878825	4.891108573776037	4.449527242302511	4.128328287783611	3.454778360399556	3.0708005460778987	2.577253859795666	2.353489039919443	2.1784557666495603	2.1334218370887013	1.9711597658109463	44	w	enc	LOC
17.262668876982794	14.590756570930466	12.825260870202323	7.357161972923445	7.111557843168138	6.1439737211501875	5.5963210659809395	3.614096295119961	3.529198555901556	3.2410653001034055	2.685678897218121	2.4259732166855534	2.1452846867718702	1.8674738503724952	1.6616279502641078	45	w	enc	LOC
16.890469130581877	12.290712767874213	11.085825071601182	9.008729611992885	7.304120569261881	6.134071721388986	5.393218022915003	4.212846060786221	3.7028348712815773	3.032540980373832	2.898233736300578	2.2086685989202466	2.0774799879973482	2.032515881642899	1.9001173925736543	46	w	enc	LOC
16.340234887216475	11.308342523344487	8.714217912926847	7.972664094759125	6.6409675747355985	6.371018534021442	5.46517899248767	4.652717224403946	3.9700737037964986	3.7944851362350582	3.2737469004804955	2.8880616790526314	2.495319346732419	2.242003051914682	2.1575152354853544	1	w	ret	LOC
22.672256983076604	10.527478550543742	9.897907352958429	7.309291573321734	5.236838089554837	4.805512763685173	4.473570854979709	4.1884816628410855	3.6377321301451886	3.185557421991787	2.588787987335083	2.1571449264648406	2.097604231442235	1.815406628165269	1.6843091692207772	2	w	ret	LOC
20.1205279434803	15.088400379475312	10.817752311952756	8.873364306254656	6.9967022464706545	6.6204144113474594	4.023682229928265	3.7386947465939744	2.7031407231711104	2.5380796416888716	2.31700104382077	2.0542593783345664	1.878966046328531	1.6351499136508432	1.6156727144260679	3	w	ret	LOC
17.803100493002187	11.257889095709471	10.845732370232037	9.922861836730043	8.023927639057506	7.000790536323537	4.891922084070534	4.6464085495308804	4.0693144803699655	2.929466061215539	2.7417192861498134	2.4800757306004373	2.0676130747558554	1.835369584549366	1.5348369840915514	4	w	ret	LOC
20.52201784553857	12.575780408818234	10.003596386526596	9.362190865154501	7.35906963206775	7.114437024677463	5.383178586977079	4.652470963790054	3.347217007841082	3.097438720527708	2.9319583750892586	2.4129554386869194	2.291347759853808	1.9365970836887516	1.7284358154870085	5	w	ret	LOC
23.610824732436118	17.008340555678846	11.292218918123941	7.1824510618183925	7.1593216071769445	4.2612233098769	3.9654229852634515	3.87809598264658	3.290683328124645	2.677944892642946	2.5450701858480698	2.22324278810982	1.9091065426980705	1.6768183245512314	1.539515650479827	6	w	ret	LOC
20.328943062824443	14.55975796387432	11.944927101008638	8.193400765387173	6.961891376831375	6.172978812741959	4.571196620528971	4.336524337090859	3.1359137995847335	2.993805178165543	2.6635024497352124	2.2336305713645244	2.202243650311176	1.8674816387647895	1.5523337456812654	7	w	ret	LOC
19.316441951107542	14.811780769937142	9.275332579086468	7.343524607097107	6.816451158005991	5.797563136449375	4.331918261515162	4.200128353188113	3.7010618604966043	3.162005639305438	2.6673355831288887	2.3811824425259007	2.3042137700733525	2.1657768702445575	2.0417677739530014	8	w	ret	LOC
18.65064782758228	11.962662116913139	10.829389160115541	8.10031419987102	7.6597262629467595	5.3425690145191895	4.419587202148527	4.051398000331708	3.323965715253411	3.0021062596720247	2.638540686656461	2.1782011607313367	2.111513180409679	1.950232308291274	1.79995297358863	9	w	ret	LOC
18.334408155385344	12.471585756874953	10.4583686185142	9.747695806019314	6.484533072942637	5.730431126799784	4.614536246855672	4.269434357127841	3.3368426042253967	3.2403678268568963	2.655846891864463	2.571878874177356	2.238248182326003	1.9988510660099608	1.9221776260686845	10	w	ret	LOC
16.148507247873066	14.670014748270644	10.150100502118192	7.552806147436782	6.677935409151916	5.712550457119659	5.256240298931013	4.333002184546488	3.6238882280540206	3.4193210423792615	3.065213207669882	2.5858117469736817	2.4546852277286755	2.0627371261099747	1.9807132534935532	11	w	ret	LOC
18.605437765517326	14.222005189239026	10.8581078589427	8.431460388429455	7.157579312618095	6.214271697602984	5.102690619537096	4.497072366044917	3.35501676704531	3.130713271405669	2.7147150920983076	2.4277121013324803	2.1155117903379175	1.9271849761583666	1.902118059440409	12	w	ret	LOC
15.498983372383199	14.518345155906333	10.805280061209254	9.17348697234575	7.685136232945055	6.862659614781786	5.609576707981219	3.946540692768098	3.5831082090772868	3.107770851317229	2.540916212103029	2.36562665504766	2.0847570159201845	1.9254762726820802	1.835585012987473	13	w	ret	LOC
19.391763908643355	16.541578558903034	11.16912093414537	9.25237264110553	7.417394521184943	5.826457143936155	4.255908967494115	3.439904980730422	3.138879998954717	2.6348427600292124	2.5783331712349753	2.1309135144225784	1.8259270061168893	1.590993760321367	1.5158239423630933	14	w	ret	LOC
22.107574936009737	13.49157850186472	12.407103022596516	8.321534838857762	5.598066301509834	4.430425083070557	4.357418600353843	3.6329344828151022	3.08612190944287	2.677023045758526	2.6151303557793497	2.1618182376658575	2.0262509763613035	1.7744142715740319	1.7002326194264035	15	w	ret	LOC
24.886433143760584	11.932055586596503	10.00041854423544	6.648104368481459	5.874722404955836	4.18017957873257	4.038483905031764	3.825931602120299	3.3659635783079973	3.1224742489966557	2.7062371218072045	2.532984234770784	2.484756398290812	2.2535837398555834	2.0426621423142297	16	w	ret	LOC
21.56587079345354	13.971653849134166	11.071976591056822	9.532318417850894	8.37913497554674	6.870925527851072	5.471436330556003	3.5375703667885245	3.4101925986438713	3.013735431142302	2.1669363437438354	2.0380127709787494	1.7582635449428397	1.4470171503191973	1.3276708657926795	17	w	ret	LOC
21.251973958152636	13.080035296447496	9.406641890740527	8.02563900384089	6.615686579583622	5.498299331267565	4.299982237329233	3.9841458438371826	3.418278026740147	3.1691447392905974	2.8110800975278	2.6613436318312265	2.3329487492979344	1.9605550162301446	1.7716302369810457	18	w	ret	LOC
20.880864005763698	16.324970100000364	12.760944885194617	9.436579320434666	6.530785944327814	4.93281129929303	3.4581022773346874	3.2432874466061516	3.1810929497977836	2.604884275143319	2.1833333905848686	1.9108749504358566	1.8088412408162184	1.6801741059561233	1.5797929253012155	19	w	ret	LOC
15.511693355491278	12.815538732406537	9.387333852943488	7.833684105093335	6.718981860818747	5.457705192145181	4.393745270907435	4.30159062619574	3.4185763068264436	2.9306643713886924	2.8370319016218795	2.5191922612715194	2.1944508544105146	2.043854173619746	1.8858566160553523	20	w	ret	LOC
19.452728016201508	15.726767348397766	9.652002078721246	8.532567228819458	7.568047116974979	6.803126700096652	4.65297415619723	4.153935512387293	3.6116568206029545	2.9689923474563913	2.7605951402230158	2.5283489791566995	2.2825151796297334	1.8859415726791953	1.6381108888992209	21	w	ret	LOC
20.32033156027847	13.518445328811413	11.71244962710172	8.39441126657924	7.648356636260596	4.983483065231966	4.326682309113892	3.4022261180583078	3.337914789701338	3.209848092063312	2.6223268574517746	2.291958265797136	2.168383950894677	2.032493995087437	1.9186635049634195	22	w	ret	LOC
20.84261935981233	11.436812108043556	10.550655362618444	7.8774078559839324	6.985069239019259	6.075167305279946	5.357196232864329	4.319164757702199	3.5325488188426664	3.3608720337233944	2.764652783282242	2.2086620954842284	2.1232510188296914	1.8681475105836265	1.7142254823983532	23	w	ret	LOC
19.626418481367047	11.235533881320434	10.034017026083138	7.007172995365431	5.364569942767635	4.76022498084414	4.522774740021124	3.902564069350233	3.5874196779205065	3.059989120734608	2.841456149450937	2.5318293872038846	2.408425270697203	2.162925400002474	2.0914952187779177	24	w	ret	LOC
21.3324423844365	16.097194915897866	10.22981066180784	7.345850094842617	5.955317496787029	5.449084788240352	4.546161434411127	3.954242544181049	3.339022433461462	2.712514318028415	2.634152871428842	2.164038561332378	2.0116726314720306	1.932526952634076	1.780811539598475	25	w	ret	LOC
21.11684127880849	13.849218967140125	9.85226019784077	9.053356897597055	7.761262151237395	5.61109354624947	4.5005800560653455	3.6521805359884656	3.1575878962797193	2.9959987059588835	2.2902276477498407	2.2607744827415663	1.9578694052523131	1.850506554158175	1.7337028892714024	26	w	ret	LOC
25.170841546223237	18.07524376386467	7.497686654117138	6.638777001266144	6.061043717574822	5.275273907956258	4.669865427186688	4.448196666987738	3.5519608929066186	2.950217340063031	2.479481068365507	2.1671561964512183	1.9124983970124863	1.8172326232509655	1.6742172495618077	27	w	ret	LOC
19.150273710137395	16.7846498498459	10.380818990510463	8.371645023807913	7.246928639823083	5.605261343936178	4.621784948399247	3.6805074607085784	3.5065295700843624	2.8912254741813967	2.7019115385235777	2.525895304713926	2.097917087507741	1.7021353277636824	1.5962235668326838	28	w	ret	LOC
20.978651496711127	15.5739387325463	13.076620922869765	8.801084548964196	6.974324555585623	5.474460173083627	4.440799243830938	3.2874369741560647	2.8689147624132985	2.50244965867681	2.3877775734932194	2.1696047497117013	1.924192932444251	1.6481721507400524	1.5535749547745936	29	w	ret	LOC
17.58100123877613	13.747448548116175	12.003623670018198	8.421316272626735	6.204397994005463	6.009504320945029	4.997786227994084	3.5553701075518673	3.2472921591261303	2.8183867555177327	2.5981146660369436	2.29416879251606	2.138382414209926	1.8931635900455628	1.8777157218177998	30	w	ret	LOC
18.55239924466599	16.451398445976135	12.565640167815697	10.585107686447998	5.130745852344589	4.971263011391414	4.669611318296484	3.6634293552517025	2.89389339254152	2.7703388266630933	2.4823400463842544	2.3224367626662867	1.9668765630978706	1.9414453953352129	1.758406615429241	31	w	ret	LOC
20.837938747223028	13.510609627415597	10.265241017298216	8.659260116397295	6.136687835773917	5.0629684322586375	4.0126249073177815	3.591077218149568	3.2680518741706863	2.7766034829460993	2.552837469884194	2.2723528992125592	2.113672018996568	1.8975776994182987	1.6275684696377104	32	w	ret	LOC
17.17469175841392	15.714452991879682	12.311686685194429	7.5510138413520504	6.576215034296426	6.010382759082952	5.5365230019190586	4.495759907289503	3.372638545052282	2.826024146033353	2.677022182777796	2.420026533014822	2.0942892476361195	1.803040254208028	1.6970112832656514	33	w	ret	LOC
17.64242064369371	14.175559509471118	10.988482146557322	8.694805892198522	7.575986142583435	6.166010051678941	4.844450691400847	3.9165389909304955	3.371777023585935	2.7126107804866932	2.328157904738898	2.26702704468955	1.8478948384124625	1.778099697687375	1.6618432942940173	34	w	ret	LOC
19.0918500772015	15.640169181020001	12.51375286418596	7.019317128199132	6.118340986464421	5.598507973846979	4.895285608079942	4.411528645388491	4.040623558357111	2.961088188497064	2.765263551487011	2.517051121604766	2.254830401912853	1.982922141985954	1.7920073825708667	35	w	ret	LOC
20.756145875843796	13.775433674050527	11.611232910159602	8.566506235333822	7.156271821991359	6.5311799523053935	4.42543943219953	4.256494415643819	3.66660485305765	3.0431456174419718	2.1728994828962107	2.0607866082466266	1.7374000214585588	1.6105825368591093	1.5570455893978927	36	w	ret	LOC
21.7393057422974	13.177033788227908	9.925315275169417	7.96110037362978	6.397828401088151	5.730159237009602	5.592500265259978	3.3829570183208983	3.083088029880991	2.8661637611065953	2.6240603948514525	2.133523931679799	2.079637175788754	1.8985547133268965	1.775012694097495	37	w	ret	LOC
16.673287194460222	14.188307532755145	10.844034625587232	8.475279979138321	7.541085348168518	6.381078457866666	5.768900484588176	4.63886226213863	3.6546184324707705	3.369271323504475	2.7174882953355404	2.3902768951995044	2.1544027460954895	2.0510871677594955	1.6440725661684543	38	w	ret	LOC
17.35677807493646	14.194950821998932	9.84782472876899	7.983663631176526	7.874403294800783	5.976730797340989	5.185313096213626	4.073887237511959	3.767186657009878	3.04599205845617	2.5993554661789937	2.2569899903146826	2.145263185512462	1.9576910227589346	1.7156560869341373	39	w	ret	LOC
24.930603254366122	14.393334179144603	12.278763850076004	8.423894464057677	6.755900362169073	5.729377284853438	4.403731721082198	3.8849738635691495	3.1899991014431905	3.0020512861731596	2.386888738359992	1.8761857013029126	1.7038812308319962	1.4928053793198004	1.3384455743273447	40	w	ret	LOC
18.46674349152711	12.808671342510287	11.349215154405947	10.290641918888895	6.960636109891681	5.443942237434944	4.792776148949737	3.827607982101862	3.6353074801336565	3.073021302418647	2.9791358123049894	2.366728908572047	2.0773026806105683	1.8905661548400459	1.7390788837336455	41	w	ret	LOC
16.830917004569855	12.855474349457278	9.655251888188873	8.435493338209614	6.7709878696418295	6.430677168616038	5.2760560735066075	4.1511675182764805	3.7693267778072275	3.371165219157924	2.836806688595202	2.506004438254679	2.1636548903853776	2.0898103423822616	1.8720952664403732	42	w	ret	LOC
17.862665380614015	14.558831629960888	11.410583984994377	9.129193206112227	7.446503289392965	5.597463939325693	4.5518104390662195	3.9483073808822042	3.4283403093400024	3.0177660949589313	2.8069504392266684	2.434169237919974	2.0266455367948373	1.8743410614942446	1.7193108509895427	43	w	ret	LOC
19.666907896298778	14.061795912247536	11.888964802560892	8.91762989612828	4.921139353796441	4.6520640095914	4.197081015744544	3.6262771679191705	3.1609209444716404	2.8559366152180723	2.742327008671545	2.486194341725046	2.298100755368757	2.0443650346314626	1.7858698887679558	44	w	ret	LOC
18.950426066366333	15.798836189345483	10.567567364436128	7.653184723692058	6.933831371159373	6.0455289451149525	4.711250640784071	3.8619650431237096	3.5171667117099874	2.8752313457032477	2.8682511999368256	2.517540475385044	2.172069186205428	1.890023131146902	1.8133981375757602	45	w	ret	LOC
16.79292094697021	13.269619646484745	11.106084221321344	9.321874969455632	8.419400736174081	5.408312478532126	4.517398400021838	4.189733702138769	3.340593740894216	3.020823535726354	2.639439219856337	2.5127855245035335	2.252239822916078	1.998761943236832	1.8832307871728644	46	w	ret	LOC
25.87765998160712	13.034602020429746	9.896332954648452	7.785247976182198	6.218096068552824	5.783253384070972	4.940888113885134	3.5230424999407104	3.4620239663236556	3.3209096030015473	2.6408471017784096	2.179510985514084	2.03294564287016	1.8151924330229008	1.625172049994285	1	w	enc	PHO
19.30544616056832	12.025256875259988	11.451188741371814	8.081250834224223	6.860957599504773	6.118289269498157	4.626365078733211	4.001515426408808	3.624829448699776	2.8724426612729563	2.758846464710206	2.5420012689579927	2.2373591698298823	2.0171216109369676	1.830239117688585	2	w	enc	PHO
16.20618412946004	12.328032967346816	11.3013345169177	8.938311664852607	5.610364615811567	5.138217690245114	4.932472270073119	3.8166166178316376	3.4868195032922147	2.7356873817534595	2.494853070850879	2.303188464898535	2.183972570495348	2.118548853797922	1.9439493375412686	3	w	enc	PHO
16.787231082948033	13.860581297067277	12.966252498160118	9.480589835437872	8.746186294454906	5.930895944273677	4.361271609398085	3.9729851890425927	3.145168346990871	2.8350659968195595	2.5634613974841365	2.281871187489247	1.91327776029604	1.7269689546350961	1.5571840924667304	4	w	enc	PHO
22.830571751158804	12.457325698190155	10.954758960397504	8.32933573367255	7.343535221578022	6.01188004771431	4.378313678966134	3.5228421283992897	3.3720361604398534	3.020453560269683	2.925696551125899	2.312540817086471	2.2331931279271977	1.8698374094066006	1.6930334422954116	5	w	enc	PHO
21.51629062146011	12.532795029468739	9.878970508201558	7.073739598628255	6.162977570324729	5.4026862996733716	5.0367569980336695	3.925010636231466	3.6420927237187657	3.0747313995124963	2.778681095063536	2.729299768568334	2.454351528372262	2.1438404855779676	1.9466749596818336	6	w	enc	PHO
20.34148948377691	16.130665960486525	11.194724822785236	8.216806607465214	5.8305191060096515	5.064501888828465	4.9172383241673305	4.1992719925705755	3.479345398009571	2.88942925162205	2.390503898726682	2.353261210395611	2.161596549228124	1.7426270343207297	1.654372425352284	7	w	enc	PHO
22.702705727777474	16.72331933650671	10.544868790593547	7.353316140448037	5.525154056744616	5.353389505051113	4.332323950963471	3.5002207000357615	3.3788950859142557	2.836374013132909	2.4134146503682206	2.205002974939274	1.964512810888926	1.7911853122823158	1.5940730502955054	8	w	enc	PHO
24.31376060580269	21.09803029601741	9.574651357155993	8.196366272615219	6.737458459278026	4.189541841485577	3.7339139662061474	3.0637554196140644	2.804982682235376	2.5020223641000015	2.1742582866588283	1.9978121290322708	1.8464592403163795	1.6319470769534472	1.5230646059932587	9	w	enc	PHO
19.641154664751028	18.54857609163801	11.371295687122815	8.702986642466655	6.885710010577966	6.218163360923633	4.844345880013501	3.804019471034518	3.3893829231343253	2.898472640148506	2.576491603547125	2.127549864555562	1.8349338628160825	1.6141535956755861	1.4574785231137342	10	w	enc	PHO
16.90837934213284	15.422049644866684	11.916730230253224	9.521878533484475	8.005465938562091	5.93714995369087	4.6310504168443485	4.21369544759862	3.506347309652719	3.1681048336849336	2.8161522502043246	2.675038874314304	2.1498258404294592	2.022219776725287	1.957269900550242	11	w	enc	PHO
23.481142242991815	13.92775088664488	9.924434262095303	7.979436737052885	5.867361616409156	4.996338868526269	4.185986688329664	3.8294985364241976	3.668278493195548	3.2590807284930676	2.794830622359428	2.5265984750059918	2.265740350288684	2.0749426599414162	1.7516009818671625	12	w	enc	PHO
19.64392371239399	13.890817922344175	10.791648953804287	8.930947188341118	6.712592968368013	5.0399996523835	4.509181524988291	3.8837594016235184	3.603072225049557	3.493844482374251	2.754384266218025	2.244428906020107	2.031178738914244	1.9429502864286645	1.8153570312101177	13	w	enc	PHO
19.588146016561332	13.763926291380967	12.98382790091844	8.742398787593043	6.290932250405386	6.085198291878734	4.976709837212492	4.100506338265459	3.654923083211097	2.9023308293129775	2.59201118723271	2.168520520625252	2.0223558683880785	1.943203935308009	1.6351871255364399	14	w	enc	PHO
19.103664831837875	11.411929192687488	10.87325196464778	8.672624139881899	5.381207407871943	4.914671821155904	4.750301969120534	4.311003510673091	3.759336676002866	3.209377661738785	3.004004811651977	2.535395971126097	2.403320428494811	1.9649225195486308	1.8863026147412325	15	w	enc	PHO
17.3299888669537	13.678352557119528	12.161261804910467	8.655864814216612	7.4998095455297165	6.427442977233249	5.602851664244195	4.861974595438893	3.795043875059864	3.258006352831622	2.5261096328268873	2.3930788048920046	2.067613378845478	1.8908204625896397	1.6282938181103377	16	w	enc	PHO
25.876433229010797	18.718848997964677	14.840453510570224	7.964869171292532	6.719640708253709	4.895442058549525	4.466163714808922	3.450917992650598	2.3222471294511586	2.1229048629029137	1.8801525972361959	1.7892302094126638	1.6937478569734028	1.3621561282624863	1.296288341040326	17	w	enc	PHO
26.314839007906695	10.885853836463966	9.461702805833669	7.914552228869253	6.104094925927624	3.8982008395239705	3.856269711392651	3.6845477509343882	3.259420219171135	2.767650803007634	2.484289873712811	2.369775261128119	2.2147395993593255	2.0151249874039974	1.8215226925870338	18	w	enc	PHO
29.445746035100104	13.61458203278063	9.573563815851498	7.233558600656738	6.629148690297884	5.340430893515838	4.560728794498232	3.7164141544375515	3.2803831408451294	2.821051612906404	2.6104327965995493	2.162332360121869	1.975542236373487	1.7692767844391406	1.604263719709952	19	w	enc	PHO
22.908114632255625	15.324303310137513	12.283249310657993	9.5517543321696	7.867729120824712	5.060631045980748	4.2390824489584995	3.5606131844435343	3.05070510210129	2.5780364437517886	2.3058754144220135	1.909680608051357	1.7992487753061803	1.6282309625398057	1.6173167846095466	20	w	enc	PHO
21.18362098345518	15.543919871036804	10.056666214579312	7.528814876687221	6.097182080176608	5.061499347477095	4.259258263928908	3.68722515024649	3.4691175906307055	3.330813255096154	2.514822769817951	2.231266542179023	2.0135540936430645	1.9241066671628895	1.775669275714253	21	w	enc	PHO
16.991551139758904	13.201191940822683	9.617310257157701	9.225384012212878	6.7303844519361355	6.025554078431777	4.810390743635149	4.481248122228823	3.380827891860553	3.083382057980232	2.972331627891459	2.5976625860927767	2.29452841181301	2.0607179203979857	1.722263451988917	22	w	enc	PHO
15.921373167452982	14.089516249374503	9.67326841595981	8.058050423863605	6.416374094829304	6.131549920577879	4.714271507699097	4.091042026869576	3.8991766362352958	3.5482794848276993	2.861232351593171	2.715269531156135	2.2411607553751263	1.9121604660262845	1.8871299875640397	23	w	enc	PHO
18.291913819032512	14.894520562093861	10.799525409854015	9.191460042942827	6.030552867921555	5.961986785831248	4.8133225920283165	4.447105954708313	3.621500300632433	3.275150002321629	3.2055922787024524	2.622216295630165	2.252302769335353	1.777681621678212	1.6258797662252362	24	w	enc	PHO
18.431251154112033	15.112668601839248	11.047061814700545	8.150659854042537	7.161523139903276	6.272477123111977	5.432197380015119	4.129461733293858	3.442553559175404	3.365806723259203	2.5132961780286474	2.193076834456266	2.1352779820797028	1.6766392885691854	1.5993395973545916	25	w	enc	PHO
18.004511549825224	13.15552344496001	12.794327557089007	9.799264274829108	8.009140821273466	5.359511157090396	5.013346359357617	3.981882727123378	3.5799603568840697	2.979433591985056	2.527641296670693	2.372517677842602	2.0729230700892955	1.9071066825967893	1.578929847537752	26	w	enc	PHO
17.933600144092654	16.45747855222317	11.222026425949974	8.636578142412246	6.253520601165373	5.529522544342413	5.018595700790807	4.552393511327331	3.243819538109151	3.1106140534911773	2.672005493575454	2.491813245433829	2.3697263704667306	1.881128413117331	1.6338770211520377	27	w	enc	PHO
24.354430108595515	14.61343490088492	8.320425802345342	6.5752158652735275	5.451218651993132	4.767172857330692	4.077512255473196	3.913851904564777	3.4650547620331835	3.136369842385164	2.599709205431577	2.2455008521072606	2.185475866416779	2.035986609839217	1.85295461320639	28	w	enc	PHO
21.03359064227659	15.86378570303548	10.231262563811628	7.423886020586932	6.4269675195000255	5.171268560158491	4.804982426695514	3.6487454921711806	3.2635753407074053	2.863775357103014	2.65296916343891	2.317000826198747	2.238177220705942	1.8704132953771535	1.7712664768528044	29	w	enc	PHO
25.08528282787619	16.354461213695	12.81086056222206	7.649745850858195	5.525735262065437	4.624696818623822	3.728980034717871	3.502418808608396	2.622448405935975	2.3852865958793896	2.351342116956637	1.9379364920024222	1.798917961760426	1.6595309701734995	1.542812434696986	30	w	enc	PHO
22.299238167558332	14.162089384854099	11.222874651920066	10.075527452191261	6.406441966748452	4.846295090860169	3.7646603740122817	3.605284547854968	3.1849215727931655	3.0575608254193565	2.5313171469326345	2.121027780867248	1.9804505068685143	1.9007177425842199	1.7691001016911303	31	w	enc	PHO
16.25255035261977	12.734174800162561	10.12930207948921	8.348811399825944	7.534613661261263	5.9365827098130675	4.2113443165064055	3.6667095304486215	3.3983121996919134	3.1125622647423676	2.8617013720509026	2.6639981408624855	2.3998232430379045	2.095295145695425	1.9573146531852617	32	w	enc	PHO
19.074190105036973	12.98734341287481	11.281387006250617	9.793588153798023	7.700989121444678	5.736214264578327	5.284000230029958	4.6650647882536145	4.135102475430927	3.5243489028770965	2.8862514677866766	2.498066158020816	2.176906335026765	1.6289307247936342	1.56395770992542	33	w	enc	PHO
22.262013312863836	21.01489924740549	9.915299983209664	8.36634108124623	6.116115587710417	4.890032696267909	4.197662961822635	3.8638017561570197	3.377963139871162	3.252948864233789	2.8372805698292702	2.5922731172606785	1.9522179520543588	1.748610803555499	1.5662261453079829	34	w	enc	PHO
19.624622512323775	11.99163836582402	9.610901093091774	7.34990398211332	6.244636784819465	5.337017281282244	4.823649958221869	4.067816816458073	3.578328580224247	3.307691451340877	3.0705400526358626	2.9056128414472195	2.3164721216813646	2.0732972472542808	1.934273945708245	35	w	enc	PHO
24.176596871099722	16.871996263497376	12.144593115465868	7.561008737171148	6.5747083748376784	4.58702709640849	4.021290067693483	3.4378970836412086	3.0819572242252202	2.7101679979538544	2.2784856445926605	1.9818786730369617	1.889942674375303	1.7384829725690107	1.6243025644427642	36	w	enc	PHO
23.28760816528315	13.708193067762402	10.945253207831	8.181831947755933	7.140881563882022	5.98314687535043	4.271276248240223	3.4656574981030897	3.1554389909038143	2.5833089681081804	2.36027085781212	2.0132096163014928	1.7443959268816005	1.6391273739088728	1.5077821377753444	37	w	enc	PHO
21.066824312987574	14.012508416558838	13.671600918807412	10.543778868161434	9.518683948322346	6.1774064494577985	4.901255051258943	3.2745667484740206	3.119287753237488	2.724010224675293	2.3126542673655837	2.180928592294004	2.036437297549238	1.7147330839810264	1.3015953666996023	38	w	enc	PHO
17.386462041627322	13.983692309981992	12.715179589363755	10.667542885188775	7.125158142937338	5.850425303771864	4.660485628200823	3.636497624969927	2.8532605258620816	2.60092034741764	2.301363839992845	2.043030113830812	1.8666257969213345	1.6861892086907118	1.5586743312753817	39	w	enc	PHO
23.149951511853892	14.253576601771869	11.874394036440446	8.786051611318927	6.80749101401735	4.940167498463341	4.150998598103153	3.761072004826718	3.383508543955062	2.964839980577384	2.618150521202963	2.4445299799063416	2.0078817147761012	1.7006866756267622	1.6090508428241952	40	w	enc	PHO
24.863663967290318	18.3971776408774	10.706449483183238	8.491324618757865	5.609115997605708	4.729486272136394	4.212254420530289	3.496265374466911	2.7971651678308205	2.748120945324729	2.4940437011698204	2.0758155679347676	1.849034491602083	1.5936927447153668	1.4839363950932334	41	w	enc	PHO
19.609494028855014	14.994833998865241	12.230965603619415	9.97892416515442	7.208599299291133	5.3561410878314	4.846398131412184	4.642327188586388	3.664613365557582	2.83215494262778	2.639976637372194	2.3333229995430003	1.8166825872003651	1.5792395481255754	1.468811850480644	42	w	enc	PHO
18.874883634918874	15.058379595704734	11.277320999928534	9.068111098475393	7.416846350372374	4.925920504709217	4.434835508690252	3.872236454175658	3.2329526336918097	2.9657380225113785	2.9331820735482053	2.660782582290205	2.1006993493260935	1.9503270958113235	1.796317410893611	43	w	enc	PHO
17.234964122439475	14.6883548149495	10.288593685576002	9.469500776406464	7.358925663789149	5.918644267725327	4.657491454106301	4.522494975818511	3.1942869752524374	2.8619822578348755	2.5582164986080724	2.3261518075997425	2.0719871715699623	1.8933714071094738	1.8332954445745617	44	w	enc	PHO
18.684089563365145	15.64181908833999	12.406187399278886	8.31768449286279	6.495811826481133	6.1387651818885045	5.570434216354199	4.426264602433881	3.7867684670294373	2.7032862370398347	2.3834618390396587	2.320374307429899	1.8401823253772587	1.6425516855858748	1.5165376064523035	45	w	enc	PHO
23.523603190912123	13.212036196622332	8.921842972524134	7.986091471946514	6.029494689615497	5.092889758378579	4.511322504397178	3.9394082962983883	3.447075418341383	3.1687928714791367	2.667441756620564	2.498660296100528	2.2723452518136114	1.7685035116462757	1.7244037929919798	46	w	enc	PHO
18.85559023736633	11.183362116221133	10.180033198529342	9.148497497875905	8.093301770733829	5.816699944242845	5.411970911176059	3.6016518384881233	3.204922105047961	2.937077591703086	2.5600801590061337	2.277540517705623	2.090814177682898	1.8912760036537368	1.868669572011651	47	w	enc	PHO
18.643320867642267	14.147302856904309	11.919964898257676	9.68656986228057	7.834880807403998	6.046150538450774	5.2942253559147305	4.221423603067865	3.884659977695615	2.940110832476486	2.529414870177145	2.0661915631153986	1.8295025286584488	1.6851296564738123	1.5746254815901506	48	w	enc	PHO
17.26619536672895	11.289793987633955	10.224124102005096	9.294314698190144	7.648674406625739	5.606570614830859	4.897042816161052	4.339944539266564	4.2912420045329265	3.4790776349770787	3.176816996673944	2.4505997383212876	2.3823041789373565	2.179940633624621	1.9312045613781728	49	w	enc	PHO
18.97926071075232	13.830124090368765	12.199529775481151	11.226467319939976	5.988087878325495	5.369277488625108	4.103525080507137	3.897044217012219	3.355713521391964	2.755094293837878	2.301408635977458	2.0916127558019832	2.021208792883006	1.8303787183888234	1.7501199273683632	50	w	enc	PHO
16.49527774931332	15.374155833660101	10.114998823196903	9.212592017326967	7.976710880601262	6.050269205765524	5.531548264623028	4.356412449393348	3.4044347299293456	3.1098105149724637	2.588876597727059	2.125698407536843	2.0239168814149213	1.9436101275779734	1.9086356228008812	51	w	enc	PHO
22.186550808606963	14.58108101163734	10.668581398576109	8.889549438913022	7.362187657861458	6.205101447424022	4.805278490166137	4.596664832770753	3.308456348765889	2.957309846838741	2.6464136941943424	2.5528329829483765	2.394799585084306	1.8219668484858944	1.6349936667958513	52	w	enc	PHO
17.608927939762005	14.506604468964744	11.558191638442448	8.715786259751429	7.483038758575134	5.910134118849385	4.601008834459285	4.012556270607021	3.563072075958077	3.043901881646894	2.842578411879459	2.3597549954601478	2.3214420922035717	1.947769060241052	1.6713971736814013	53	w	enc	PHO
17.751796126670516	14.640877176816673	12.944125509379786	7.909319845619157	7.269217871371751	5.1824950623735395	4.297376493793103	3.6215065474899015	3.458732325517131	3.0687758526163447	2.5661057984221887	2.4164411297371577	2.333903942669517	2.11793795495827	1.7704981065233432	54	w	enc	PHO
17.27405654721466	13.207632857110973	10.902651826320763	9.42728740328376	6.386904738541088	6.07675377185423	5.046738683632132	4.0144324408982195	3.6975421172563787	3.390175466541897	2.9542224370469787	2.5084174436756874	2.1686777731963303	2.0680519083546587	1.8573005695205864	55	w	enc	PHO
22.521707885420533	16.61972328834115	13.0810693523453	10.621539677096298	7.361176831934518	6.402441718692534	4.624023297591133	3.8903564953246086	3.498862442730067	2.6982954250062225	2.4017549034381407	2.1007888333203897	1.888692164083904	1.5230887728008689	1.192326333592906	56	w	enc	PHO
17.715305457696918	15.838445493870353	11.35002513714865	8.819267216645995	7.044165171717682	5.742097860052916	4.528913861903437	3.78024666736668	3.5439493119738192	2.925781245089944	2.6234912965075394	2.3429837346570044	1.861757897838967	1.811775364871968	1.5394753015527685	57	w	enc	PHO
23.376175817909363	14.094415719604712	9.541000957067912	8.223562232208792	7.096709448228944	5.323329629587717	4.944797950634749	4.128504469902943	3.789111174623604	2.9649417373685485	2.541510946079148	2.302282185326021	2.051737297918154	1.9238354178496255	1.6359821214647923	1	w	ret	PHO
17.410774867129252	13.540746247275752	11.305943874934268	7.9975613906699685	6.629394388487215	5.692029004313528	5.2672844179989715	3.5833263339390986	3.370502752694607	3.079517709795105	2.59353265568301	2.556259413714109	2.227647771571398	2.0533957866863153	1.974979503136993	2	w	ret	PHO
16.536588675084474	12.77426154374663	11.217066462148685	7.346200362589286	5.421853179847843	5.349991786748202	4.614216143940721	3.5588834843177573	3.3371672738230074	2.9469406105582965	2.8102121303814687	2.4058709610887488	2.29363296621197	2.0344609723388882	1.9859465803509326	3	w	ret	PHO
18.706305691294975	14.977038744091177	10.48782579274701	9.085959076322421	8.321541369698505	5.208047287450788	4.595511579344862	3.817545896240739	3.4104826396014993	2.998490137141292	2.6287038568424967	2.1822853119192858	1.9997097616278972	1.992511490519852	1.5979170922980528	4	w	ret	PHO
23.976269926181505	11.950907109607654	10.13989595549023	9.003017372518997	7.2268590884339785	5.601470981052431	4.647107234161939	4.122359494925359	3.3943370863365785	2.9127943742088194	2.4888199588198505	2.2627448073217034	1.978062757127658	1.7544503371949023	1.6856584056406452	5	w	ret	PHO
18.908579051307132	10.263258607517905	9.719590893119706	8.5371187387103	6.8914107499115325	6.431544211090529	5.999176222004457	4.509490912303017	3.332408903316623	3.2224030698535686	2.998264849599585	2.6194366089925585	2.410952964411893	2.1619514161518656	2.0827993861769287	6	w	ret	PHO
21.06502851236929	14.097223358874276	10.273714874742229	7.596694717745961	6.906359310222935	6.38484349861777	4.554835702275738	3.941094639731909	3.350462117354697	2.9349834304552225	2.575658726081459	2.3548992877501953	2.1609300890911602	1.832073277669046	1.6081853635375634	7	w	ret	PHO
20.828254898248296	14.20095400946966	11.124632458827698	9.466885107819506	6.18387494544425	5.544162132368932	4.0250633719464295	3.5874192054638105	3.2612625311729198	3.0225655235968456	2.5519134680789266	2.2921822792449076	2.098339622428064	1.8735169681847499	1.6781315038600424	8	w	ret	PHO
20.50444821981705	19.255300356188354	13.251139533808317	8.777750887308585	5.7637309252001625	5.1492545180820395	3.7651697687640633	3.3637546353045895	3.0095710758431475	2.589933668293312	2.4268577987688946	2.071986574369625	1.8483675770959032	1.7861499268168832	1.525382539854488	9	w	ret	PHO
19.967625157181267	18.43057756039641	9.944246398049597	8.819758774728827	7.499172561285603	6.338533652335396	4.613645956665342	3.831963406721794	3.2394544795243414	2.9083621840094094	2.4008692003363192	2.2650292857087746	1.8601205121455768	1.7230593916330668	1.6495604238536754	10	w	ret	PHO
18.282190550978846	13.751239966492742	12.601121617394051	9.56972726914724	7.4638865082677475	6.450079928068906	5.4015099767057695	3.831982618409569	3.256333496980776	3.0630797492870783	2.665224660037476	2.441873064211539	2.369109919818269	2.178389507136284	1.8846422127362632	11	w	ret	PHO
23.10473358226096	14.483007847110501	8.774973559798752	7.170489519545836	6.236070930905484	5.429488199247265	4.57054024190709	3.9223763518059913	3.6039238474026427	3.2721932011676316	2.933548922037792	2.543637076169221	2.197079381670161	2.0999282099892884	1.9529943002172678	12	w	ret	PHO
18.89157307261551	12.465272352734546	11.921774356541693	9.179841119474569	7.103452864995163	6.507230962947093	4.365567623324255	4.250101225998545	3.721400516710398	3.085680672962242	2.6052603732788158	2.2757431530117005	1.9943903435496115	1.8707090939236803	1.7145321960091695	13	w	ret	PHO
21.2188813444064	12.748671905940249	11.619027389194233	8.34810172091689	6.7123762710782096	5.9600222046499125	4.854303683504934	4.1266108976521405	3.4112694162254598	3.1462346781691473	2.576338730954592	2.221513719639383	2.0820075519975534	1.9911639493324866	1.7237153262338791	14	w	ret	PHO
16.692883689364898	14.050008970128026	11.274304445196128	7.892259936115602	7.427461378357962	4.920142478235019	4.614730494050186	4.228325008680189	3.5506415245961818	3.2038311682772207	2.7355343571209407	2.5978684066488356	2.280765304643258	2.2504859992663335	1.8541397151542145	15	w	ret	PHO
16.7418583360196	13.16201749654649	10.755709523427221	9.669456177540072	8.062711429982878	6.888193588676791	5.267307980937896	5.167295966451801	3.664411836264235	3.2441296643774837	2.6683858867702033	2.2385149383166665	2.0548632356007115	1.8325583562233987	1.7388517428211887	16	w	ret	PHO
23.488768791206198	17.33363515081046	13.87813910790997	8.044008695676292	6.5829569486597865	6.214167423141269	4.689647790934499	3.425813909106271	2.5794916347319132	2.459140935371846	2.0210049947498536	1.9489165068805403	1.6530917449977849	1.4735525807156489	1.4330273762417505	17	w	ret	PHO
21.74751920853214	12.978581019153195	9.406954253855675	8.747419322915652	6.456507598832844	4.407172832239731	3.8641875296744144	3.8193244901118883	3.569305033351415	3.1308979172185887	2.726297442350498	2.384060282521794	2.0429006550091153	1.9363414418825142	1.7318803374150413	18	w	ret	PHO
28.665935106485584	11.700220727028725	10.125602345780582	8.685357152150706	7.270865439006126	5.738217911512559	4.165452309767252	3.3693308398555195	3.298306395530329	2.622248981534939	2.465834759444664	2.1302439344527535	2.035339860413464	1.9772517790792405	1.7960902344453844	19	w	ret	PHO
21.68348852844107	15.88366014794674	12.682917347724443	9.791584104791035	8.343552806472891	5.550965566423668	4.237199843307928	4.012889712075147	3.3251480330094827	2.4404605282622174	2.1843853103911126	1.922668771906009	1.8832149890923866	1.6436273341703707	1.3616698756665186	20	w	ret	PHO
19.863346450924467	15.382631561357588	9.929016304490155	7.854978180240104	6.630093251937839	5.089407981355382	3.926779426478266	3.6542303052814344	3.47527938235264	3.127022806552529	2.799828772241614	2.4688376054929213	2.419787915548691	1.8771778387488196	1.6681049623951443	21	w	ret	PHO
19.03510103474821	13.527449808885283	9.732681228094028	8.758902969932294	7.1870403429393095	5.630106026286433	4.945202276238483	3.66165822033626	3.3444154175487104	3.024355147555561	2.8118560661739016	2.4868117064035866	2.1076696776701955	1.9518814155314126	1.793285187267189	22	w	ret	PHO
16.032451279895984	12.386689628934516	9.731507964711897	7.285071699543813	6.868632194289669	5.914811314713468	5.102161475230598	4.556771180445087	3.738564719847868	3.538036680495466	2.8812995714488716	2.734349574151533	2.300695721742692	2.0489324887474134	1.9709363369724333	23	w	ret	PHO
16.33193224742502	15.747438221084442	10.616509479448661	9.179159226789759	6.4936290644856784	5.3420265106499265	4.735915591662771	4.301655597073894	3.7160694829880865	3.21736315589103	2.950399726387592	2.421138763591902	2.1716600198634963	1.993790474329508	1.7165609162611448	24	w	ret	PHO
16.25722000014275	14.90172701194368	10.441740510815162	8.315065762035104	8.062116738734401	5.523842530338555	4.687927999706896	4.116643280114217	3.977834311057007	3.4597555189691858	2.71466601885715	2.3645687951755816	2.077084680606608	1.8805898201705447	1.6473024443502566	25	w	ret	PHO
19.984142526113963	11.892301670334854	10.733162135894732	9.714632213773726	7.139979656953461	6.387251478072328	4.580475021460103	4.402106512535321	3.3793550264383683	3.3089623259516627	2.9639158337682763	2.892619970548945	2.2835845637924925	1.9290359797861336	1.6768640037934863	26	w	ret	PHO
17.62313812143235	15.10633258579704	13.135263940807247	7.493333814490126	6.627866987269408	5.559346964040539	5.095735813568993	4.058679628572612	3.3337870276457915	2.929770361296638	2.6796983773746637	2.52493295816649	2.2431087584289178	1.9751638084584402	1.773778232998789	27	w	ret	PHO
27.649631484648488	12.235134962088294	8.234291723553849	6.672839862632622	4.937173762875249	4.872579277358735	4.0445094774711015	3.879916228952719	3.5077682795575877	3.070547128427703	2.6932212038706513	2.4991873756932264	2.1466469395927854	1.9703654835461784	1.818743693105757	28	w	ret	PHO
16.988367458852252	13.305808171359578	10.368941378458477	8.547568464348796	6.323713576878686	5.2712447265613465	4.748940681145009	4.210991725632957	3.771051105668496	3.3645699235305297	2.960490797043493	2.4526466893143533	2.3466259621954357	2.168453763266183	1.8690538360248006	29	w	ret	PHO
21.67184532752999	16.716378147822976	11.111605361164198	6.561482397549702	5.7764262521184095	4.933513089347753	4.156680014148425	3.846421604872468	3.2539920128397424	2.825314473282735	2.6991583167109234	2.345073089481261	2.074726019960194	1.871483611366238	1.6742218759614933	30	w	ret	PHO
23.473749292692464	15.512822693896977	13.15968281033693	8.813380272134202	5.3045990980507955	4.723817684012616	3.9749811165619082	3.380601032360911	3.1928317203530536	2.827355239438167	2.537032024811238	2.235777240891866	1.9445317726075373	1.73818169187715	1.6356273552484575	31	w	ret	PHO
16.045584506587094	13.735299381868735	9.482027355117141	8.241867593384285	5.9031147146840315	5.551699141425733	4.736654332200146	4.203190633450704	3.3004325099969147	3.1681621213144657	3.039515568444608	2.5882135668567674	2.4679849736793686	2.129272990065793	1.9623671742585531	32	w	ret	PHO
18.07988932459129	12.93965220057012	12.360262112670544	9.28739497424186	6.867382185282297	6.522366924021019	5.215773853318234	5.151995339068478	4.089615255456515	2.904663003277985	2.503499602547489	2.290782404685575	2.043983561773243	1.746048952077726	1.5990044980946143	33	w	ret	PHO
21.089381329580984	17.396667963543482	10.968581597747054	10.1490615737711	6.407703290009248	5.199814019145651	4.6703375721128335	3.992975091839277	3.2175200903879175	3.04763201169611	2.542060810962063	2.347976088355725	2.0663601612461004	1.826804470602888	1.4217641694965395	34	w	ret	PHO
18.688832837358202	13.360418128077079	10.715150501627642	7.5716037003930925	6.542404049025668	5.1429421549367955	4.969396880113923	3.9283545537875963	3.647030996580219	3.0651755080021736	2.8365581857199014	2.428628135448544	2.1266656482628803	2.0141262211054203	1.846021677114807	35	w	ret	PHO
21.03103082842174	18.64869784280977	9.882477512161794	7.92728930772552	6.018713516543911	5.287933476934918	4.713139689901707	4.257659458913525	2.8730551906937523	2.699986626586956	2.5415396377502812	2.129449148879073	1.9623745861499904	1.898503190153039	1.8004344911709975	36	w	ret	PHO
19.893036066692158	13.270913436693546	11.803427692013557	9.47636249471651	7.517740961103123	5.832140883652633	4.842286571587827	3.5040642087316494	3.3456669320235015	2.6343484968614463	2.3114240306050116	2.0970244200554493	1.9350783510247795	1.6317615564909054	1.4495290146398936	37	w	ret	PHO
19.992302044510215	15.26060286328983	13.474777456527175	11.014405582980368	9.074998376629662	6.793660499704957	4.679940589546288	3.2320528445456604	2.8572888271765393	2.6886997607602803	2.1363296282299773	2.012934348818043	1.9961270949629766	1.6098608493473319	1.4864601460541205	38	w	ret	PHO
20.025104685553305	13.238079255126411	10.074779695148512	9.482186136297395	7.835995749964611	5.121374815425706	4.6484448723360146	4.128349205089156	3.4020701567599008	2.7805457909471203	2.393089340429512	2.1465399625345736	1.9080049052281691	1.8443481889728779	1.5611225115050533	39	w	ret	PHO
22.7340607406298	14.241626808248412	10.206555338228505	8.791574320011668	7.704319040037426	5.072971923425	4.179091467900341	3.775306115485656	3.5704574809596377	2.587801279421911	2.5249115716622303	2.215665552554589	2.02024031156762	1.895057361124718	1.7485065086540053	40	w	ret	PHO
23.182714798385437	15.299053534264244	12.543265549282733	7.932755479991644	6.370412649669486	5.618517342611967	4.213384410925596	3.4913655061638	3.16466941893661	2.7126507911959252	2.4989301472188554	2.0928898945684686	2.0197438359362176	1.9072377871134212	1.7020463005925526	41	w	ret	PHO
19.318726485785614	14.537432237497036	12.666024910743651	10.494706636365489	6.98098457803427	5.472408807277767	4.919424236377662	4.517925653241531	3.117430182196726	2.751328696365762	2.578607302752167	2.16531463068917	1.8939085967806975	1.8475506795412813	1.5990038535955589	42	w	ret	PHO
14.941188869484789	14.095257785647433	12.401594511100956	10.804890332098214	6.348526711708239	6.055398231012038	4.762357533745551	4.202889206208438	3.678761048556311	3.347128768332169	2.602077315912042	2.2810795658941365	2.2021422016137766	2.1179997984362307	1.733787216884474	43	w	ret	PHO
16.161376288776378	13.09022133191817	10.302351442372325	9.384950524431433	6.897316048142761	6.5165915114596356	5.452286045917648	3.7237627336111303	3.3502688872779873	3.1049989098290065	2.749866347529494	2.5145581429676027	2.2946988253280853	2.082287443169584	1.830307446443684	44	w	ret	PHO
20.244500369822	14.49107562816993	9.74010336912207	9.309148179909792	7.076920336871993	6.184658903597132	5.622232892482426	4.530037981529382	3.5501900597631604	2.67363184443133	2.4501270581386496	2.2240757415199788	2.0448865565366074	1.7108481775447753	1.5211960563253428	45	w	ret	PHO
22.46718704407288	13.159375598986564	9.91043242437394	7.387760491476313	6.321057018481157	5.571153825851591	4.3819026083546975	3.8725686764163205	3.4004948715556993	3.1202816330299457	2.615944849286119	2.304072795841351	1.9089352076689619	1.884023952683451	1.61355335434715	46	w	ret	PHO
18.912411711934805	12.325700496647249	9.50103950724987	8.934756013094189	7.704199298008563	6.3955806285993795	6.124739465809864	4.030320067246515	3.15259802110041	2.9358682255188513	2.4465743247559635	2.2812962297142483	1.9805398988303937	1.8178313593476076	1.7158073932996467	47	w	ret	PHO
17.850817701457483	12.520271917161958	11.993389491754948	8.913965506345463	8.576486638395448	6.716170544011761	5.539369370785553	5.345311550621925	3.8669801502836973	2.959070963640876	2.346056058326934	2.2485084558002475	2.129038326075853	2.092118093507512	1.585023332294876	48	w	ret	PHO
16.51536440488686	11.059273097272348	9.852807846042712	8.852546736142129	7.258609683776931	5.54959682477712	5.009753691094584	4.958609575838877	4.257797830316273	3.855716265861402	3.183139598358116	2.9072899981467737	2.4659171450576243	2.1819691681667686	1.8877772150673797	49	w	ret	PHO
16.99937946356646	13.963516927789849	11.440097011033492	10.444266393600973	7.490600278650433	5.425239164575175	4.8199658544171875	3.953505811071379	3.3844141594511443	3.1488591858329746	2.818310936265799	2.4632795752252834	2.043787766263443	1.9826155500240827	1.6965501559927703	50	w	ret	PHO
17.315591674352394	12.963080670835659	10.89065430564514	10.052084263674361	6.794347355627608	6.267874141209938	4.835591622987408	4.002012052439818	3.690275856774465	3.0956604650298516	2.5464414866879306	2.453763521580202	2.2012705498446037	2.094136741165629	1.7927676240034576	51	w	ret	PHO
22.713162031078877	13.593296145931726	9.20411990179305	8.544469409834798	8.1761998536977	6.099695631643834	5.562105588030863	4.377723154230143	3.5749883091702404	3.0451379842771154	2.4767545060728686	2.3203701880525816	2.115832802519534	1.975145721300919	1.7356739903468303	52	w	ret	PHO
16.612847352190034	14.622102252720065	12.27759806931814	8.942944447413478	7.268800232941056	5.379728777773884	5.1314807828804945	4.159107290499573	3.926787592652909	3.511583280348203	2.873488769134705	2.442828097991002	1.9978751725400647	1.7913378570023046	1.6105871757395975	53	w	ret	PHO
16.818973698772897	14.656476086708212	12.664157521909864	8.51655409447881	7.136824073140649	6.07097831422066	4.733879194542891	4.187439228858461	3.190830610689247	2.859316748635417	2.615134252921114	2.265623517527048	2.101001425444172	1.9678058377701255	1.7363273402111028	54	w	ret	PHO
16.970084080076372	12.44272074357077	10.911782172219487	9.641920023904216	7.149103791385173	6.024278871124717	4.5610482222542865	4.318505834521923	3.9516899468277957	3.003549970859561	2.6505621198674496	2.4400772670930286	2.266556986883657	2.0381840411927166	1.9288488182791224	55	w	ret	PHO
23.62979964488763	16.22376389324809	15.589023090670086	10.04825891122688	6.1626034033318335	5.101003170991197	5.006623134135707	4.349405934057092	3.450370291686832	2.8656649958959983	2.6883932566772177	2.1980128399501444	1.6628345039221344	1.41330636045812	1.2704671801741705	56	w	ret	PHO
17.665426574948057	14.247260241983351	12.677885280350857	8.274406090982584	7.869049001353513	5.660135894967676	5.080637390687561	4.005883930606598	3.073834335642253	2.6643484370470336	2.534978340412317	2.1503715540045403	1.9031316844759973	1.8443874482409064	1.4297970103368212	57	w	ret	PHO
20.045395434772395	12.08836788511372	11.132042590250585	8.506278963782393	6.637192305960892	6.570586044697313	4.98509264235646	4.502022245379164	4.102880273675374	2.9256966432359497	2.72003878422421	2.360076485232687	2.3089574099575483	2.0447039660869906	1.8662295861697225	1	w	t1_	res
17.280366096424732	13.125005847458096	10.489065566029403	8.68035946110055	8.159446721629127	6.631955177072751	5.750055221296	4.753879855395187	4.165232042701162	3.498749789705653	2.9836690024565127	2.8267826190781635	2.253961259932636	2.0640883364481977	1.7162739752765395	2	w	t1_	res
22.715969385624327	16.10970741834919	10.284219385991436	7.820456781034456	6.7323911084401695	5.3510880946539015	4.346139849724939	4.161889575615674	3.963982220626821	3.1422376990526697	2.656327668062015	2.2469760727781356	2.1175116390822293	1.9197309034934857	1.7477817728646372	3	w	t1_	res
21.515175283169675	16.410825686103216	12.281248755865185	9.569793256380025	6.877328162542289	5.0571343849756865	4.362681948076342	3.646512138178987	3.4740062791006228	3.141473771236699	2.5791655020648925	2.246813815969386	2.0366235512588644	1.898625305801907	1.6505417555819388	4	w	t1_	res
20.347461493342113	14.280230620338665	12.159696302143159	7.7372584480477915	6.720056896645854	4.906123938431433	4.398828737404776	4.202187291944333	3.953129402570043	3.736081957665537	3.3008083339811334	2.7075601763564596	2.4694307293277165	2.1744368868023547	2.112417425569302	5	w	t1_	res
18.444816558143536	14.096248877991872	10.289647883280459	8.957449724712339	6.519579536873273	5.915538812637345	4.645783147561162	4.013944940895649	3.5112997739044323	3.2363300578549747	2.8213544000014195	2.3986928215302314	2.0885631033031786	1.9736659274111932	1.6951303212258766	6	w	t1_	res
14.852159766646936	13.034180013425548	11.570519382765708	7.632478490244769	6.648055235014932	5.3608196225806815	4.6460460954765885	4.558145991253552	4.106398851144988	3.1511145600586405	3.0775167396976055	2.5266368827241688	2.295941877161331	2.0652271228979457	1.9559181238116783	7	w	t1_	res
21.736276449217517	12.408104552723394	10.05416784889867	8.000687288133507	6.109422943665807	5.150425052326532	4.85708486528302	4.272289457380186	3.3875033854563283	3.156234818015156	2.790475495711748	2.5102789919423065	2.247796382124525	2.1143143709164076	2.0540739380779085	8	w	t1_	res
23.488297358756963	12.16695612933481	9.9967187632532	8.862474720596886	6.7277685525102715	6.235181366408178	5.040872608995262	3.82330097269472	3.252174309732705	3.1193234556463527	2.5983672411647287	2.239116221662344	2.1792042606530693	1.8230112118217683	1.7908056081487507	9	w	t1_	res
22.722393551411823	13.366446777263032	9.785614272983826	8.671956728037502	7.524002326582782	6.715310034679117	4.460728897390307	4.201569167946313	3.5593867812453026	3.040180118084947	2.7499675606327068	2.395637769662946	2.0391651881350445	1.8919909496635092	1.715673318001148	10	w	t1_	res
23.582285416983225	14.108614498122634	9.656489286088318	8.789897764200322	6.769306144741796	5.94877562515713	4.890870910626675	3.425066410218004	3.3291287691032028	3.1556865106050047	2.838259264855882	2.2841209952966457	2.1570055562810633	1.821273212204438	1.6657867663683852	11	w	t1_	res
18.918241399268908	14.876799785828437	9.358336240458186	8.405267969956716	7.832565014184206	6.305196623858093	5.721656115895684	5.240200955565998	3.7549920766746374	2.8709956903601586	2.7948987508617367	2.669379408572076	2.052663871388304	1.8997823646614571	1.7937113194578682	12	w	t1_	res
15.842580816560087	15.459994784204756	11.609389613384757	10.047907980849747	7.502145756381058	6.108977832631136	4.930858910222516	4.448180511205163	3.9967825198144795	3.3100114983757427	2.7545798878947814	2.2682291458176485	2.0245878504050423	1.909828140273808	1.716971962641057	13	w	t1_	res
18.512464433806308	12.71822299956049	9.208098559017355	7.440431935020928	6.5083994988536995	6.1262886670800425	5.047135941363402	4.54443894870881	3.63745971246808	3.1092238225438518	2.960149890421546	2.796232466014292	2.1521558247782395	2.1009327706352647	1.9428442622647228	14	w	t1_	res
23.692326789869245	11.840837577206637	9.77799725730664	7.1938585450079735	6.558452144697778	5.063695595367658	4.433760812018611	4.320360501926842	3.8690535699049113	2.908146312201462	2.5729254081306894	2.390572614092862	2.1496833279063026	2.008431541094507	1.8299443447472208	15	w	t1_	res
16.805370150964894	15.594920295476332	11.213905972097539	9.46886381301903	7.5583935254270145	6.329084801934572	5.250430626620599	4.842860483542602	4.1095325371785245	3.3919133933240877	2.8137471397009843	2.266705687600098	2.120364171336902	1.6840841320973061	1.4975067867173688	16	w	t1_	res
22.461944933350377	13.631376204317947	10.81802815567182	8.947924493959686	6.117842952506623	4.843882229100631	4.406833480777287	3.872809082283876	3.161235761673856	3.0156404243801798	2.7208216924111204	2.497347997480013	2.190591786557066	2.0276681970159918	1.9101769441155714	17	w	t1_	res
18.299827582289485	16.179007949477228	10.92114187380884	8.943779282223236	7.233352243448727	5.453667695285047	4.468125468661799	3.983477023751221	3.4593810305271266	2.8547435909825327	2.5660886010935173	2.3665070682999803	2.142491677714978	1.894934357941267	1.6476944957462394	18	w	t1_	res
15.793218387745872	15.397837324259536	12.598688672354895	8.453838686747012	7.366093356943051	6.273567007596879	5.354256275115772	4.77347027865878	4.137676471971464	3.1490525851008466	3.0326815308161725	2.7282880450602085	2.136251040593125	1.998731461797717	1.7884976353914297	19	w	t1_	res
17.109031472631994	16.39375914832278	10.855106273669326	8.233633049011393	7.093892876065832	6.5469317311424255	5.881577947576824	4.411059902270429	4.204184526857981	3.63568615237384	3.0118166459195113	2.4279136916301423	2.109323234289161	1.953240675595107	1.829660954606174	20	w	t1_	res
27.14254383709253	18.892123195529038	9.027945027311347	6.97595381079512	6.869213822452383	5.301401404490531	4.565721920137012	4.534432472285386	3.5921750656698275	2.699646610393881	2.2416355273522384	1.9151205115301926	1.804388425497013	1.549096872913732	1.4278032788610833	21	w	t1_	res
29.501669456468445	13.040597515068537	11.605038566650627	7.381680641833559	6.819857236762507	4.715785504302948	4.173688692081537	3.6116089367521917	2.9457912788569143	2.65382346737937	2.3805516592958273	2.307779294701221	2.1120051171679775	1.742693229884555	1.4249462307436576	22	w	t1_	res
22.088712424567785	15.93683227170173	13.507498829111237	8.344727780694962	6.956065326302898	6.598455345174885	3.85140963590391	3.5171472606169694	3.111461859831569	2.876552351579066	2.5849132465733393	2.017218516379826	1.8607212213681887	1.5295607791105652	1.456596555642545	23	w	t1_	res
17.250338049878014	15.541215736646633	11.002423784939362	7.062303706333438	6.204489626050057	5.527975441937465	4.8252075061460475	4.329712773491206	3.447877586255154	3.0987475920090297	2.723236247236048	2.4483184179007327	2.320195521440911	2.1906678765000116	2.0518996233339277	24	w	t1_	res
21.768866408929053	14.12640477829281	11.143326409636611	10.652738232285591	7.495349418897625	6.364249580429486	4.328599610179485	3.5528836670715824	3.0401795401320517	2.732193161037599	2.43985311623898	2.1736805464477382	2.067074597990921	1.8355852457328927	1.4919898671201612	25	w	t1_	res
16.129559885122585	11.709553231060456	9.96123755981793	7.1909031087485245	6.528237904609047	5.044093503152743	4.75497711267963	4.358616371590098	3.754989219348982	3.3778008665559724	2.7418420549569893	2.5178446875793536	2.4461735779040596	2.3936322214196495	2.140664866942065	26	w	t1_	res
19.390034414773332	15.852109095187457	9.951993110533742	9.009923581757219	8.160792067380289	5.325809574510888	4.575853369410029	4.192902448393731	3.5007660174128206	3.4546412103867605	3.125350875161295	2.916935068953239	2.60724840685628	2.0134479545757618	1.742544271689236	27	w	t1_	res
22.23346269201928	11.626536047973783	10.614294053166624	8.840961201624635	6.754111472196239	5.999342359602835	5.396632409599162	4.276779584477753	4.051005710989447	3.2342188101413827	2.824115878444027	2.3513348297414134	2.158291923448488	1.8648271466133672	1.756847975326475	28	w	t1_	res
24.894137142462235	16.822225365403717	7.735300104622466	7.163739669410108	5.897564318095304	5.460323311036426	4.457436882186965	4.336504604405262	3.7155483782104235	2.4373651908950005	2.2304341778398324	2.0819699787165744	1.8964912614028073	1.8140500875384655	1.4951084320609391	29	w	t1_	res
19.94747966732498	13.517318029888791	11.343481868886014	10.688428961829121	9.90689168096591	5.275865959773557	4.610891212118875	3.7655872829077213	3.0326600157773766	2.886467643111979	2.781013413698872	2.3657667796598085	1.9907377736146887	1.8403801936461268	1.694079185136499	30	w	t1_	res
24.475141378949417	11.386738646591247	10.709910980083423	9.061236903972087	7.34468901729955	6.4899225700710295	6.31231119599966	4.1238576271705405	3.852964596745571	2.7589283514195966	2.5436060877562565	2.2896733294038274	2.0699488249313265	1.8598745714207912	1.6931534078202675	31	w	t1_	res
18.761566636859992	16.327407071805666	10.800878906427757	9.218795577054818	7.13516978226413	6.662915674024606	5.411249659775494	4.220396187462463	4.139210438179637	2.6271763135108412	2.454582870720446	2.2380547637244197	1.9103670753333906	1.774388742350678	1.5345678735635446	32	w	t1_	res
21.887932556859738	11.269328441475553	10.851329923140234	9.012663089845558	6.579802073136293	5.194030577972702	4.877466661651142	3.8934787520727427	3.2820899211294967	2.684215180967294	2.50952989884579	2.1905019886562775	2.0806778987482244	1.9699529500338124	1.704602434608425	33	w	t1_	res
27.050726160047507	12.289136169884689	10.90060567631762	8.36377478994185	7.33486849944836	5.090769049635351	3.7530265131743827	3.3956307072303655	3.0096433220556675	2.7756122031166934	2.55750304121873	2.227773263817968	1.9530459189555431	1.7272372540892702	1.5046654140166835	34	w	t1_	res
14.763892895982877	14.09759515460973	8.89348842063251	8.767978662036372	5.950831585803113	5.547112224191049	4.637533793191239	4.38558229616315	3.51629089959322	3.4151431283191624	2.9560527306798146	2.5596153414407787	2.4415384318511193	2.015083306536372	1.8670224093407544	35	w	t1_	res
19.476934651342614	14.421074145120267	11.50136679105672	9.002366971050872	7.57954165835906	6.3278193127508855	5.07512416211759	4.116321083494615	4.0791317380374785	3.0679099462151855	2.6795944496772846	2.299137511791679	1.978662872121343	1.9599462841134176	1.7998576838905458	36	w	t1_	res
20.713756213072386	11.433102856787018	9.787478680024211	9.385744149951327	7.809308623305208	5.285667556325595	4.812431508014992	4.19031862727564	3.309402870952985	3.1839740091687325	2.922183614019391	2.421149856814492	2.3012073676421587	2.0467859314289347	1.7138467283189824	37	w	t1_	res
18.20999632664109	16.6948113890899	12.836232639142404	10.049867259077333	6.649651330495329	5.911997173689228	4.880149055478733	3.9772688833481413	3.2425709145465285	3.0320272858625033	2.5767162165603392	2.030296551303817	1.9265172279110279	1.778805555935209	1.5127460027404342	38	w	t1_	res
19.66607998392453	12.97535184516543	9.827017987110734	8.212786963288968	7.172869398921623	5.681995546106562	4.793648577490019	4.008030214713807	3.5508503119721135	3.3016122396102885	2.742029316032826	2.6513485293240175	2.425575169589131	2.053742596293386	1.9077022028594057	39	w	t1_	res
19.823413151795076	15.705960744620548	13.14777641832016	8.948565503970993	6.930565638821675	6.192223702536631	5.03717774525704	4.693389558966979	3.123082557522916	2.7843841258835624	2.494390085167788	2.0640218788376914	1.94849645247378	1.7900120961542267	1.574332056275976	40	w	t1_	res
22.53160314216044	18.343394976089183	8.393105344367314	7.2445858292596155	6.362227998960303	5.09297871821623	4.539853790101468	4.015984172700968	3.7125014484710963	3.267923280004998	2.609167876522815	2.5465576198546045	2.060751626963147	1.8700882028330816	1.6116054763050656	41	w	t1_	res
18.96631062266077	14.430608510391897	9.783423409032995	7.538190594765611	6.314092877217166	5.607537932505888	5.357631754275707	4.819009660305636	4.178310893961967	3.232467740981318	3.188043384363175	2.4077757799442265	2.2119674352013248	1.9331718579070871	1.82006523129256	42	w	t1_	res
18.453161738761814	11.691334022367874	11.059494311948717	8.151013447704011	7.016952886889118	5.291470720119805	4.872927046763142	4.518644790253792	3.6094994792372237	2.912798458007492	2.773392259559429	2.6510322351614586	2.3527897709314707	2.1432917216074667	1.8001582693714144	43	w	t1_	res
18.3389634988084	17.481005955701296	12.905411200371772	9.904570445236146	6.589451572713156	4.433612848547698	4.296776371188749	3.917185726711321	3.0711171441419935	2.7472409337476225	2.3230985023791986	2.210660178087072	2.1931094180413035	1.8256477152016928	1.5652750500781456	44	w	t1_	res
18.999972879337548	13.592632488377145	12.64241618344056	9.587068102046636	8.415079814245901	7.877577554677568	4.981447579223814	3.559692904118145	3.2589220511261234	2.794155264292526	2.3542650708922803	2.324746559892962	1.7964666529265152	1.6772185208028472	1.5504734227745174	45	w	t1_	res
19.31008210714425	16.099591800651048	10.792514829205475	9.449849765507182	7.417671211873274	6.161262205625599	4.711488316660829	4.320225174107015	3.571775385789587	3.2633222286512273	2.6857941042808724	2.4930971300251956	2.1449993685101467	1.8820597718138399	1.5466499726383982	46	w	t1_	res
18.197265228978047	15.93357573050609	12.415426724046318	10.771547959135829	6.434144920410277	5.822490205240915	5.06945739693123	4.223975596578589	3.266899185360339	3.018168757101662	2.3786657105200066	2.111163803455198	2.043250749664728	1.9104095957885987	1.5595611430654817	47	w	t1_	res
19.619847168961638	11.844294255227233	10.490210339199155	8.872731789597788	6.556080672917648	5.889521870296387	5.021053649922321	4.188006077008008	3.7943907869778024	3.293297738435653	3.0904191450648537	2.5606113654106113	2.4126893637389055	2.04436648539309	1.9214992387276488	48	w	t1_	res
20.045395434772402	12.088367885113717	11.132042590250585	8.506278963782394	6.637192305960891	6.570586044697312	4.985092642356459	4.5020222453791625	4.102880273675373	2.925696643235949	2.72003878422421	2.3600764852326868	2.3089574099575487	2.0447039660869897	1.8662295861697218	1	w	t2_	res
17.280366096424732	13.125005847458093	10.489065566029403	8.680359461100549	8.159446721629125	6.63195517707275	5.750055221296	4.753879855395189	4.165232042701163	3.498749789705652	2.9836690024565105	2.8267826190781635	2.2539612599326366	2.064088336448198	1.7162739752765404	2	w	t2_	res
22.715969385624323	16.109707418349192	10.284219385991436	7.820456781034458	6.732391108440168	5.351088094653899	4.346139849724938	4.161889575615673	3.9639822206268196	3.1422376990526706	2.6563276680620134	2.246976072778136	2.117511639082229	1.9197309034934857	1.747781772864637	3	w	t2_	res
21.51517528316968	16.410825686103212	12.281248755865183	9.569793256380029	6.8773281625422875	5.057134384975682	4.362681948076341	3.6465121381789847	3.474006279100623	3.141473771236698	2.5791655020648925	2.2468138159693876	2.036623551258865	1.8986253058019076	1.650541755581939	4	w	t2_	res
20.347461493342113	14.280230620338672	12.159696302143155	7.737258448047786	6.72005689664585	4.906123938431431	4.398828737404775	4.202187291944331	3.953129402570046	3.736081957665537	3.3008083339811334	2.7075601763564587	2.4694307293277165	2.1744368868023547	2.112417425569302	5	w	t2_	res
18.444816558143536	14.096248877991874	10.289647883280459	8.957449724712339	6.519579536873275	5.915538812637343	4.645783147561162	4.013944940895648	3.5112997739044327	3.2363300578549743	2.8213544000014186	2.398692821530232	2.0885631033031795	1.973665927411193	1.6951303212258764	6	w	t2_	res
14.852159766646933	13.034180013425551	11.570519382765706	7.63247849024477	6.648055235014934	5.360819622580681	4.646046095476588	4.558145991253551	4.106398851144989	3.15111456005864	3.0775167396976046	2.526636882724169	2.2959418771613302	2.0652271228979457	1.955918123811678	7	w	t2_	res
21.736276449217506	12.408104552723392	10.054167848898672	8.000687288133506	6.109422943665807	5.150425052326531	4.857084865283017	4.272289457380187	3.3875033854563292	3.1562348180151565	2.790475495711748	2.5102789919423065	2.247796382124526	2.114314370916408	2.0540739380779085	8	w	t2_	res
23.488297358756956	12.166956129334805	9.996718763253199	8.862474720596884	6.727768552510273	6.235181366408179	5.040872608995262	3.8233009726947196	3.252174309732705	3.119323455646353	2.59836724116473	2.2391162216623433	2.179204260653069	1.8230112118217683	1.7908056081487496	9	w	t2_	res
22.722393551411816	13.366446777263022	9.785614272983826	8.6719567280375	7.524002326582781	6.715310034679117	4.460728897390308	4.201569167946313	3.5593867812453	3.0401801180849457	2.749967560632707	2.3956377696629456	2.0391651881350454	1.891990949663509	1.7156733180011479	10	w	t2_	res
23.582285416983225	14.108614498122636	9.656489286088318	8.789897764200324	6.769306144741797	5.9487756251571335	4.890870910626673	3.425066410218004	3.3291287691032014	3.155686510605006	2.838259264855882	2.284120995296645	2.1570055562810646	1.8212732122044377	1.6657867663683839	11	w	t2_	res
18.91824139926891	14.876799785828439	9.358336240458188	8.405267969956714	7.832565014184203	6.3051966238580945	5.721656115895685	5.240200955565997	3.75499207667464	2.870995690360159	2.7948987508617353	2.6693794085720755	2.052663871388303	1.8997823646614582	1.7937113194578689	12	w	t2_	res
15.842580816560085	15.459994784204758	11.609389613384751	10.047907980849748	7.502145756381056	6.108977832631137	4.930858910222517	4.448180511205164	3.9967825198144786	3.3100114983757436	2.7545798878947823	2.268229145817649	2.024587850405042	1.9098281402738073	1.7169719626410573	13	w	t2_	res
18.51246443380631	12.718222999560501	9.208098559017358	7.4404319350209285	6.508399498853701	6.126288667080043	5.047135941363402	4.544438948708808	3.6374597124680794	3.1092238225438513	2.9601498904215457	2.7962324660142914	2.1521558247782395	2.1009327706352647	1.9428442622647233	14	w	t2_	res
23.692326789869252	11.840837577206639	9.777997257306637	7.193858545007975	6.558452144697777	5.063695595367659	4.433760812018613	4.320360501926842	3.8690535699049127	2.9081463122014597	2.572925408130689	2.3905726140928607	2.1496833279063017	2.008431541094507	1.8299443447472203	15	w	t2_	res
16.805370150964894	15.594920295476333	11.21390597209755	9.468863813019029	7.558393525427015	6.329084801934575	5.250430626620598	4.842860483542602	4.109532537178525	3.391913393324088	2.813747139700985	2.2667056876000986	2.120364171336902	1.6840841320973052	1.4975067867173688	16	w	t2_	res
22.461944933350367	13.631376204317947	10.81802815567182	8.947924493959686	6.117842952506627	4.843882229100629	4.406833480777289	3.8728090822838777	3.161235761673856	3.0156404243801807	2.7208216924111204	2.497347997480014	2.1905917865570657	2.0276681970159918	1.9101769441155714	17	w	t2_	res
18.29982758228948	16.17900794947722	10.921141873808846	8.943779282223238	7.2333522434487225	5.453667695285044	4.468125468661797	3.983477023751221	3.4593810305271275	2.8547435909825327	2.566088601093517	2.3665070682999803	2.1424916777149776	1.8949343579412672	1.647694495746239	18	w	t2_	res
15.793218387745872	15.39783732425953	12.598688672354896	8.453838686747014	7.36609335694305	6.273567007596878	5.354256275115771	4.773470278658779	4.137676471971464	3.1490525851008475	3.032681530816172	2.728288045060207	2.136251040593125	1.9987314617977165	1.78849763539143	19	w	t2_	res
17.109031472631994	16.393759148322772	10.855106273669334	8.233633049011393	7.093892876065829	6.546931731142429	5.881577947576825	4.411059902270429	4.204184526857982	3.635686152373839	3.011816645919511	2.427913691630142	2.109323234289161	1.9532406755951073	1.8296609546061735	20	w	t2_	res
27.14254383709253	18.892123195529056	9.02794502731134	6.975953810795119	6.869213822452384	5.30140140449053	4.565721920137011	4.534432472285385	3.5921750656698284	2.6996466103938825	2.241635527352239	1.915120511530192	1.8043884254970135	1.549096872913731	1.427803278861083	21	w	t2_	res
29.501669456468452	13.040597515068535	11.605038566650624	7.381680641833562	6.819857236762501	4.715785504302947	4.1736886920815355	3.6116089367521917	2.9457912788569147	2.653823467379369	2.380551659295828	2.3077792947012212	2.1120051171679766	1.742693229884554	1.4249462307436584	22	w	t2_	res
22.088712424567785	15.936832271701736	13.507498829111249	8.344727780694965	6.9560653263029	6.59845534517488	3.851409635903908	3.5171472606169685	3.111461859831569	2.8765523515790665	2.5849132465733407	2.0172185163798257	1.8607212213681887	1.5295607791105652	1.456596555642545	23	w	t2_	res
17.250338049878017	15.541215736646633	11.002423784939364	7.062303706333439	6.204489626050057	5.527975441937464	4.8252075061460475	4.329712773491205	3.447877586255154	3.0987475920090297	2.7232362472360476	2.448318417900733	2.320195521440912	2.190667876500013	2.0518996233339277	24	w	t2_	res
21.768866408929053	14.126404778292809	11.143326409636614	10.65273823228559	7.495349418897626	6.364249580429486	4.3285996101794835	3.552883667071582	3.0401795401320513	2.7321931610375985	2.4398531162389796	2.1736805464477365	2.067074597990921	1.8355852457328934	1.491989867120161	25	w	t2_	res
16.12955988512259	11.709553231060456	9.961237559817931	7.190903108748522	6.528237904609047	5.044093503152743	4.754977112679629	4.358616371590098	3.7549892193489813	3.377800866555972	2.741842054956989	2.517844687579353	2.446173577904059	2.393632221419649	2.140664866942066	26	w	t2_	res
19.390034414773325	15.852109095187462	9.951993110533744	9.00992358175722	8.160792067380292	5.32580957451089	4.575853369410029	4.192902448393734	3.5007660174128206	3.4546412103867596	3.1253508751612937	2.91693506895324	2.6072484068562796	2.0134479545757613	1.7425442716892359	27	w	t2_	res
22.233462692019295	11.626536047973783	10.614294053166622	8.840961201624637	6.754111472196239	5.999342359602835	5.396632409599164	4.2767795844777545	4.051005710989448	3.2342188101413827	2.8241158784440272	2.3513348297414143	2.1582919234484885	1.8648271466133677	1.7568479753264747	28	w	t2_	res
24.894137142462245	16.822225365403717	7.735300104622467	7.163739669410105	5.897564318095305	5.460323311036425	4.457436882186964	4.336504604405262	3.715548378210423	2.4373651908950005	2.230434177839832	2.0819699787165744	1.8964912614028067	1.814050087538466	1.495108432060939	29	w	t2_	res
19.947479667324973	13.517318029888793	11.343481868886007	10.688428961829125	9.906891680965908	5.275865959773556	4.610891212118874	3.765587282907721	3.032660015777377	2.8864676431119793	2.7810134136988722	2.3657667796598076	1.9907377736146887	1.8403801936461264	1.6940791851364987	30	w	t2_	res
24.475141378949413	11.38673864659125	10.709910980083425	9.061236903972087	7.34468901729955	6.4899225700710295	6.312311195999662	4.123857627170542	3.8529645967455695	2.7589283514195966	2.543606087756256	2.2896733294038265	2.0699488249313265	1.8598745714207916	1.6931534078202677	31	w	t2_	res
18.761566636860003	16.32740707180567	10.800878906427759	9.21879557705482	7.135169782264132	6.662915674024604	5.411249659775495	4.220396187462464	4.139210438179637	2.6271763135108417	2.4545828707204462	2.238054763724419	1.9103670753333901	1.7743887423506783	1.5345678735635448	32	w	t2_	res
21.887932556859745	11.269328441475556	10.851329923140241	9.012663089845557	6.579802073136291	5.194030577972702	4.877466661651142	3.8934787520727427	3.282089921129497	2.6842151809672936	2.509529898845789	2.1905019886562775	2.080677898748225	1.9699529500338118	1.7046024346084245	33	w	t2_	res
27.050726160047503	12.289136169884687	10.900605676317623	8.36377478994185	7.33486849944836	5.09076904963535	3.753026513174384	3.3956307072303655	3.009643322055668	2.775612203116694	2.5575030412187307	2.2277732638179697	1.9530459189555427	1.7272372540892704	1.504665414016684	34	w	t2_	res
14.76389289598288	14.097595154609731	8.893488420632512	8.767978662036372	5.950831585803114	5.54711222419105	4.637533793191238	4.38558229616315	3.51629089959322	3.4151431283191647	2.9560527306798146	2.559615341440779	2.4415384318511197	2.015083306536373	1.8670224093407555	35	w	t2_	res
19.47693465134261	14.421074145120267	11.50136679105672	9.002366971050877	7.57954165835906	6.327819312750884	5.075124162117591	4.116321083494615	4.07913173803748	3.0679099462151855	2.6795944496772854	2.2991375117916792	1.9786628721213422	1.9599462841134179	1.7998576838905467	36	w	t2_	res
20.713756213072386	11.433102856787018	9.787478680024213	9.385744149951332	7.809308623305207	5.285667556325595	4.812431508014992	4.190318627275641	3.309402870952985	3.183974009168733	2.9221836140193904	2.4211498568144916	2.3012073676421587	2.0467859314289347	1.7138467283189835	37	w	t2_	res
18.209996326641093	16.694811389089903	12.836232639142406	10.049867259077333	6.649651330495329	5.91199717368923	4.880149055478733	3.977268883348143	3.242570914546528	3.0320272858625064	2.5767162165603392	2.030296551303817	1.9265172279110279	1.778805555935209	1.5127460027404338	38	w	t2_	res
19.66607998392453	12.97535184516543	9.827017987110732	8.212786963288968	7.172869398921624	5.681995546106562	4.793648577490019	4.008030214713807	3.5508503119721135	3.3016122396102885	2.7420293160328253	2.6513485293240175	2.4255751695891306	2.0537425962933864	1.9077022028594055	39	w	t2_	res
19.823413151795073	15.705960744620535	13.147776418320165	8.948565503970993	6.930565638821674	6.192223702536631	5.037177745257041	4.693389558966979	3.1230825575229146	2.7843841258835615	2.494390085167787	2.0640218788376914	1.94849645247378	1.790012096154226	1.574332056275975	40	w	t2_	res
22.531603142160453	18.34339497608919	8.393105344367314	7.244585829259618	6.362227998960303	5.092978718216227	4.539853790101469	4.0159841727009695	3.712501448471097	3.267923280004999	2.609167876522815	2.546557619854605	2.060751626963146	1.8700882028330816	1.6116054763050658	41	w	t2_	res
18.966310622660774	14.430608510391892	9.783423409032993	7.538190594765614	6.314092877217168	5.607537932505891	5.357631754275708	4.819009660305637	4.178310893961967	3.232467740981319	3.1880433843631746	2.4077757799442265	2.211967435201326	1.9331718579070867	1.8200652312925605	42	w	t2_	res
18.453161738761814	11.691334022367876	11.05949431194872	8.151013447704015	7.016952886889123	5.291470720119804	4.872927046763139	4.5186447902537905	3.609499479237224	2.9127984580074915	2.77339225955943	2.6510322351614586	2.3527897709314716	2.143291721607467	1.8001582693714147	43	w	t2_	res
18.338963498808397	17.481005955701292	12.905411200371775	9.904570445236144	6.589451572713159	4.4336128485477	4.296776371188748	3.917185726711321	3.0711171441419953	2.7472409337476216	2.323098502379198	2.210660178087072	2.193109418041303	1.8256477152016921	1.565275050078145	44	w	t2_	res
18.999972879337555	13.592632488377149	12.642416183440563	9.587068102046633	8.415079814245901	7.877577554677568	4.981447579223818	3.5596929041181444	3.258922051126124	2.794155264292527	2.35426507089228	2.3247465598929624	1.7964666529265159	1.6772185208028472	1.5504734227745176	45	w	t2_	res
19.31008210714425	16.09959180065105	10.792514829205475	9.449849765507189	7.417671211873273	6.161262205625598	4.711488316660828	4.320225174107015	3.5717753857895884	3.263322228651227	2.685794104280873	2.4930971300251943	2.1449993685101467	1.8820597718138388	1.546649972638399	46	w	t2_	res
18.197265228978054	15.933575730506103	12.415426724046322	10.771547959135832	6.434144920410275	5.822490205240917	5.06945739693123	4.223975596578589	3.26689918536034	3.0181687571016624	2.3786657105200066	2.1111638034551983	2.0432507496647285	1.9104095957885991	1.5595611430654814	47	w	t2_	res
19.61984716896163	11.844294255227235	10.490210339199157	8.872731789597783	6.556080672917645	5.889521870296388	5.021053649922321	4.188006077008007	3.794390786977802	3.2932977384356534	3.090419145064855	2.5606113654106117	2.412689363738906	2.0443664853930903	1.921499238727649	48	w	t2_	res
20.045395434772406	12.088367885113714	11.132042590250585	8.506278963782393	6.63719230596089	6.570586044697312	4.985092642356461	4.502022245379163	4.102880273675375	2.92569664323595	2.7200387842242097	2.3600764852326868	2.308957409957548	2.044703966086989	1.8662295861697231	1	w	t3_	res
17.28036609642473	13.125005847458095	10.489065566029403	8.680359461100549	8.159446721629125	6.631955177072751	5.750055221296002	4.753879855395187	4.165232042701163	3.498749789705653	2.9836690024565113	2.8267826190781626	2.253961259932637	2.0640883364481972	1.71627397527654	2	w	t3_	res
22.715969385624334	16.109707418349203	10.284219385991436	7.820456781034457	6.7323911084401695	5.3510880946539	4.3461398497249375	4.161889575615673	3.96398222062682	3.14223769905267	2.6563276680620125	2.246976072778136	2.117511639082229	1.9197309034934857	1.7477817728646368	3	w	t3_	res
21.515175283169675	16.410825686103212	12.281248755865182	9.569793256380024	6.877328162542289	5.057134384975683	4.36268194807634	3.6465121381789856	3.4740062791006237	3.141473771236698	2.5791655020648925	2.2468138159693862	2.036623551258865	1.8986253058019074	1.6505417555819384	4	w	t3_	res
20.34746149334212	14.280230620338665	12.15969630214316	7.737258448047791	6.720056896645855	4.906123938431433	4.398828737404775	4.202187291944332	3.9531294025700436	3.736081957665538	3.3008083339811334	2.707560176356459	2.4694307293277173	2.1744368868023547	2.1124174255693022	5	w	t3_	res
18.444816558143536	14.096248877991867	10.289647883280457	8.957449724712335	6.519579536873275	5.915538812637343	4.645783147561162	4.013944940895649	3.511299773904431	3.236330057854975	2.8213544000014186	2.3986928215302314	2.0885631033031795	1.973665927411193	1.6951303212258766	6	w	t3_	res
14.852159766646933	13.034180013425548	11.570519382765706	7.632478490244771	6.648055235014933	5.360819622580681	4.6460460954765885	4.55814599125355	4.106398851144988	3.151114560058639	3.077516739697605	2.5266368827241688	2.2959418771613307	2.0652271228979457	1.9559181238116778	7	w	t3_	res
21.736276449217527	12.408104552723396	10.054167848898665	8.000687288133506	6.109422943665805	5.150425052326532	4.857084865283018	4.272289457380187	3.387503385456329	3.1562348180151565	2.790475495711748	2.5102789919423065	2.247796382124526	2.114314370916408	2.0540739380779085	8	w	t3_	res
23.488297358756956	12.166956129334807	9.996718763253197	8.86247472059688	6.7277685525102715	6.23518136640818	5.040872608995261	3.82330097269472	3.252174309732705	3.119323455646352	2.598367241164729	2.2391162216623437	2.179204260653069	1.823011211821769	1.7908056081487504	9	w	t3_	res
22.722393551411812	13.366446777263022	9.785614272983825	8.671956728037499	7.524002326582781	6.715310034679118	4.460728897390309	4.201569167946315	3.5593867812453013	3.040180118084946	2.7499675606327068	2.3956377696629456	2.0391651881350463	1.8919909496635088	1.715673318001149	10	w	t3_	res
23.582285416983222	14.108614498122632	9.656489286088318	8.789897764200322	6.769306144741795	5.948775625157133	4.890870910626674	3.425066410218004	3.3291287691032014	3.1556865106050043	2.838259264855882	2.2841209952966453	2.157005556281063	1.821273212204438	1.665786766368385	11	w	t3_	res
18.918241399268922	14.876799785828426	9.358336240458186	8.405267969956716	7.832565014184206	6.3051966238580945	5.721656115895683	5.240200955565997	3.754992076674637	2.8709956903601586	2.7948987508617336	2.669379408572075	2.0526638713883023	1.8997823646614582	1.7937113194578673	12	w	t3_	res
15.842580816560087	15.459994784204751	11.609389613384751	10.047907980849743	7.502145756381057	6.108977832631133	4.9308589102225175	4.448180511205165	3.996782519814477	3.310011498375743	2.7545798878947823	2.2682291458176493	2.02458785040504	1.909828140273808	1.7169719626410571	13	w	t3_	res
18.51246443380632	12.718222999560496	9.208098559017355	7.440431935020925	6.508399498853701	6.126288667080042	5.047135941363403	4.544438948708809	3.637459712468081	3.109223822543853	2.9601498904215457	2.79623246601429	2.152155824778239	2.1009327706352643	1.942844262264723	14	w	t3_	res
23.69232678986925	11.84083757720664	9.77799725730664	7.193858545007978	6.5584521446977755	5.063695595367656	4.433760812018613	4.320360501926842	3.8690535699049113	2.90814631220146	2.5729254081306903	2.390572614092861	2.1496833279063017	2.0084315410945086	1.829944344747221	15	w	t3_	res
16.805370150964894	15.594920295476332	11.213905972097544	9.468863813019027	7.558393525427016	6.329084801934574	5.2504306266206004	4.842860483542603	4.109532537178525	3.39191339332409	2.813747139700985	2.266705687600099	2.120364171336902	1.6840841320973052	1.4975067867173684	16	w	t3_	res
22.461944933350377	13.631376204317954	10.81802815567182	8.947924493959686	6.117842952506622	4.84388222910063	4.406833480777287	3.8728090822838754	3.161235761673857	3.01564042438018	2.720821692411121	2.4973479974800137	2.1905917865570665	2.0276681970159927	1.910176944115571	17	w	t3_	res
18.29982758228948	16.179007949477224	10.921141873808837	8.943779282223238	7.233352243448729	5.453667695285046	4.468125468661797	3.983477023751221	3.4593810305271293	2.8547435909825327	2.566088601093518	2.3665070682999807	2.142491677714978	1.8949343579412665	1.6476944957462392	18	w	t3_	res
15.793218387745865	15.397837324259537	12.598688672354896	8.453838686747014	7.366093356943049	6.273567007596877	5.354256275115771	4.773470278658779	4.137676471971463	3.1490525851008484	3.032681530816173	2.7282880450602094	2.1362510405931254	1.9987314617977179	1.7884976353914301	19	w	t3_	res
17.109031472631994	16.393759148322776	10.855106273669325	8.23363304901139	7.093892876065831	6.546931731142427	5.881577947576825	4.41105990227043	4.204184526857982	3.63568615237384	3.01181664591951	2.4279136916301423	2.1093232342891604	1.9532406755951075	1.829660954606174	20	w	t3_	res
27.142543837092525	18.892123195529056	9.027945027311345	6.9759538107951204	6.869213822452384	5.301401404490531	4.565721920137014	4.534432472285386	3.5921750656698275	2.699646610393881	2.2416355273522384	1.9151205115301921	1.8043884254970137	1.5490968729137313	1.4278032788610833	21	w	t3_	res
29.501669456468427	13.04059751506853	11.605038566650624	7.381680641833562	6.819857236762504	4.715785504302949	4.173688692081536	3.6116089367521913	2.9457912788569147	2.653823467379369	2.3805516592958282	2.307779294701221	2.1120051171679775	1.7426932298845543	1.4249462307436578	22	w	t3_	res
22.088712424567785	15.936832271701732	13.507498829111247	8.344727780694967	6.9560653263029	6.598455345174884	3.85140963590391	3.5171472606169703	3.1114618598315684	2.876552351579066	2.5849132465733407	2.0172185163798257	1.8607212213681885	1.5295607791105645	1.456596555642545	23	w	t3_	res
17.25033804987802	15.541215736646631	11.002423784939369	7.062303706333435	6.204489626050056	5.527975441937463	4.8252075061460475	4.329712773491205	3.447877586255154	3.09874759200903	2.723236247236049	2.4483184179007336	2.3201955214409113	2.1906678765000125	2.051899623333928	24	w	t3_	res
21.768866408929046	14.126404778292802	11.143326409636614	10.652738232285587	7.4953494188976215	6.364249580429484	4.328599610179484	3.5528836670715838	3.04017954013205	2.732193161037598	2.4398531162389796	2.173680546447737	2.0670745979909206	1.835585245732893	1.491989867120161	25	w	t3_	res
16.12955988512259	11.709553231060452	9.961237559817931	7.190903108748524	6.528237904609048	5.044093503152742	4.754977112679629	4.358616371590098	3.7549892193489836	3.3778008665559707	2.741842054956989	2.5178446875793545	2.4461735779040596	2.393632221419649	2.140664866942066	26	w	t3_	res
19.39003441477333	15.85210909518746	9.951993110533744	9.009923581757223	8.16079206738029	5.325809574510887	4.575853369410029	4.192902448393732	3.500766017412821	3.4546412103867614	3.125350875161294	2.916935068953239	2.6072484068562796	2.0134479545757613	1.7425442716892352	27	w	t3_	res
22.233462692019284	11.626536047973783	10.614294053166624	8.840961201624637	6.754111472196238	5.999342359602835	5.396632409599163	4.2767795844777545	4.051005710989446	3.2342188101413805	2.824115878444027	2.351334829741413	2.1582919234484876	1.8648271466133675	1.7568479753264745	28	w	t3_	res
24.894137142462238	16.822225365403703	7.735300104622462	7.163739669410107	5.897564318095303	5.460323311036423	4.457436882186965	4.336504604405261	3.7155483782104226	2.4373651908950005	2.230434177839832	2.081969978716575	1.8964912614028067	1.8140500875384653	1.495108432060939	29	w	t3_	res
19.947479667324973	13.517318029888791	11.34348186888601	10.688428961829123	9.906891680965908	5.275865959773554	4.610891212118875	3.7655872829077204	3.0326600157773775	2.886467643111978	2.7810134136988722	2.3657667796598076	1.990737773614688	1.8403801936461266	1.6940791851364982	30	w	t3_	res
24.475141378949417	11.38673864659125	10.709910980083423	9.061236903972086	7.34468901729955	6.4899225700710295	6.312311195999664	4.123857627170541	3.85296459674557	2.7589283514195966	2.543606087756256	2.2896733294038265	2.0699488249313256	1.8598745714207916	1.6931534078202672	31	w	t3_	res
18.76156663686	16.327407071805663	10.800878906427755	9.21879557705482	7.135169782264133	6.662915674024601	5.411249659775496	4.220396187462463	4.139210438179637	2.627176313510842	2.4545828707204467	2.2380547637244192	1.9103670753333908	1.7743887423506781	1.5345678735635444	32	w	t3_	res
21.887932556859745	11.269328441475555	10.85132992314024	9.012663089845562	6.579802073136292	5.1940305779727	4.877466661651144	3.8934787520727427	3.2820899211294967	2.684215180967295	2.509529898845788	2.190501988656277	2.0806778987482257	1.969952950033812	1.7046024346084245	33	w	t3_	res
27.0507261600475	12.28913616988469	10.900605676317621	8.36377478994185	7.334868499448361	5.090769049635351	3.7530265131743827	3.395630707230367	3.0096433220556675	2.775612203116694	2.5575030412187307	2.2277732638179684	1.9530459189555434	1.7272372540892704	1.5046654140166835	34	w	t3_	res
14.76389289598288	14.097595154609731	8.89348842063251	8.767978662036372	5.9508315858031136	5.54711222419105	4.63753379319124	4.38558229616315	3.51629089959322	3.4151431283191642	2.956052730679815	2.5596153414407783	2.44153843185112	2.015083306536373	1.867022409340756	35	w	t3_	res
19.476934651342617	14.421074145120263	11.50136679105672	9.002366971050872	7.57954165835906	6.327819312750887	5.075124162117591	4.116321083494616	4.0791317380374785	3.0679099462151864	2.6795944496772846	2.299137511791679	1.9786628721213422	1.9599462841134165	1.799857683890546	36	w	t3_	res
20.713756213072394	11.433102856787018	9.787478680024213	9.385744149951325	7.809308623305208	5.285667556325594	4.812431508014992	4.1903186272756425	3.3094028709529857	3.183974009168733	2.922183614019391	2.4211498568144916	2.3012073676421596	2.046785931428935	1.7138467283189827	37	w	t3_	res
18.209996326641097	16.694811389089907	12.836232639142406	10.049867259077336	6.649651330495328	5.9119971736892305	4.880149055478734	3.9772688833481435	3.242570914546529	3.032027285862506	2.57671621656034	2.030296551303817	1.9265172279110279	1.7788055559352094	1.5127460027404338	38	w	t3_	res
19.666079983924533	12.975351845165429	9.827017987110732	8.21278696328897	7.172869398921623	5.681995546106561	4.793648577490017	4.0080302147138065	3.5508503119721135	3.301612239610288	2.7420293160328257	2.651348529324017	2.4255751695891314	2.0537425962933864	1.9077022028594048	39	w	t3_	res
19.823413151795073	15.705960744620542	13.147776418320161	8.948565503970993	6.930565638821674	6.192223702536628	5.037177745257042	4.69338955896698	3.123082557522915	2.7843841258835615	2.4943900851677885	2.064021878837691	1.94849645247378	1.7900120961542267	1.5743320562759748	40	w	t3_	res
22.531603142160435	18.343394976089197	8.393105344367315	7.2445858292596155	6.362227998960301	5.092978718216229	4.539853790101467	4.015984172700968	3.7125014484710968	3.2679232800049984	2.609167876522815	2.546557619854605	2.0607516269631465	1.8700882028330823	1.6116054763050653	41	w	t3_	res
18.966310622660764	14.430608510391883	9.783423409032991	7.538190594765612	6.314092877217166	5.60753793250589	5.357631754275707	4.819009660305636	4.178310893961968	3.2324677409813205	3.1880433843631746	2.407775779944226	2.2119674352013243	1.9331718579070865	1.820065231292561	42	w	t3_	res
18.453161738761814	11.691334022367876	11.059494311948718	8.151013447704015	7.01695288688912	5.291470720119805	4.872927046763143	4.518644790253791	3.609499479237224	2.9127984580074924	2.773392259559429	2.6510322351614595	2.3527897709314702	2.143291721607467	1.8001582693714144	43	w	t3_	res
18.3389634988084	17.48100595570129	12.90541120037177	9.904570445236146	6.589451572713154	4.433612848547699	4.296776371188749	3.917185726711321	3.0711171441419944	2.747240933747622	2.3230985023791986	2.2106601780870716	2.193109418041303	1.8256477152016923	1.5652750500781458	44	w	t3_	res
18.999972879337545	13.592632488377147	12.642416183440561	9.587068102046633	8.4150798142459	7.877577554677569	4.981447579223815	3.5596929041181453	3.2589220511261248	2.794155264292527	2.3542650708922794	2.324746559892963	1.7964666529265156	1.6772185208028472	1.5504734227745163	45	w	t3_	res
19.310082107144257	16.09959180065105	10.792514829205475	9.449849765507183	7.417671211873275	6.161262205625601	4.711488316660828	4.320225174107013	3.571775385789589	3.263322228651227	2.6857941042808724	2.4930971300251947	2.1449993685101467	1.882059771813838	1.5466499726383989	46	w	t3_	res
18.197265228978047	15.93357573050609	12.41542672404632	10.771547959135832	6.434144920410276	5.822490205240917	5.06945739693123	4.2239755965785895	3.2668991853603395	3.0181687571016624	2.3786657105200066	2.1111638034551987	2.0432507496647285	1.9104095957885998	1.5595611430654812	47	w	t3_	res
19.619847168961645	11.844294255227233	10.490210339199155	8.872731789597784	6.556080672917648	5.889521870296388	5.021053649922323	4.1880060770080085	3.7943907869778033	3.293297738435652	3.0904191450648537	2.5606113654106113	2.4126893637389055	2.04436648539309	1.9214992387276493	48	w	t3_	res
24.352652881829197	12.098574362449384	9.984871516982938	7.571322621604662	6.881866733214527	5.182236303245455	4.753999447417264	3.930831514552923	3.396050429294156	2.9691724832330078	2.6705415322230057	2.370437131678148	2.1334276793989124	1.9256098395396604	1.8049356165599204	1	w	enc	SEM
16.359179575811655	12.776313206795832	10.68583802896687	8.871160255569427	7.519351363082715	5.672731009552444	5.261498839496834	3.987132630880495	3.1704533667418167	3.105261929751235	3.0639159193995993	2.295890228598425	2.2239100254226627	2.044994088354205	1.9543055700145053	2	w	enc	SEM
14.623665426072128	12.917576478093386	8.76871372517224	7.82219525412758	6.856093718195808	6.416969513455484	5.267636663444948	4.576203668286819	4.2095914974216235	3.760871930223416	2.9941851812143847	2.8784116200319976	2.55117747724336	2.4621947904035633	2.0598988556493523	3	w	enc	SEM
22.454684009073492	11.344467308379643	8.90106258954199	7.644090418674639	5.928270642005862	4.967872487717504	4.412557485111759	4.0328717432754	3.4445243852111354	3.0821431662131045	2.9643288175819533	2.6879672675337307	2.4098919202806073	2.3071224546166897	1.956120605997084	4	w	enc	SEM
19.75456879914107	14.771223738634102	11.13523003952332	8.933918215531628	7.092127365751273	5.518671202341748	4.811655107892375	3.447015299459361	3.2366811559443813	2.550633489382198	2.3064449426415723	2.0747610356306594	1.922346894327472	1.7795020525061276	1.6000261350152098	5	w	enc	SEM
16.723084733740098	14.827288719938714	12.600205537882909	9.041183272289361	6.562040575894507	5.606828782374619	4.9399254055607305	4.5247491704239415	3.7041123273242564	2.9575122768195676	2.6544084414265647	2.4702444940187305	2.0152904154292663	1.8052166590684093	1.6948896457743834	6	w	enc	SEM
25.63421893589426	13.768916085052672	8.475870458507357	7.389611147144947	6.126854167703036	5.493548714207003	4.763829717494498	3.7797103442016353	3.342182472337781	3.095837228583945	2.4608853050757262	2.248643781380177	2.2410398800872433	2.062130343862868	1.7692800251957943	7	w	enc	SEM
17.673333871248875	14.26002751409625	9.691821441864366	9.31425766387879	7.82354523476173	7.428863529130892	5.785251924930179	4.842732103625648	4.0475261781200516	3.1303242421656017	2.6153799582633677	2.379613792724411	2.218220181369409	1.8345205283052322	1.7250399978908606	8	w	enc	SEM
27.360957170957555	15.598151794382115	9.853954519291975	7.223212212097429	6.306665752749625	5.4097567547091	4.66706068938265	3.8417367786956667	3.2071167373421026	2.839044982247479	1.9880866381794922	1.7603087925391159	1.7370279879687494	1.5514078350773208	1.4077076563872917	9	w	enc	SEM
18.12014360974919	13.52610299580709	11.908842276553164	9.843008292558734	7.222034613430821	6.194747829402208	5.916012634144479	4.589660307941763	3.215594348752426	2.813548729998148	2.490077217019328	2.28825929879158	2.1200504209578774	1.8217819363505867	1.5981335105801957	10	w	enc	SEM
18.295238235941262	12.5506725331187	9.649769117170472	8.29780468366849	7.857470736743617	5.020063216241408	4.911810755830853	4.121483228406345	4.000002064348996	3.3845950604453843	2.905153509975406	2.6002850085624765	2.378083104586317	1.7920235207989899	1.7843480459155703	11	w	enc	SEM
19.80083775393731	13.613642202123128	9.25866244541482	8.403713538542252	6.296691305630736	5.2548117589397485	4.805984570002778	4.515461803138594	3.519241914137623	3.2089097507978415	3.031532914881387	2.3736814492551375	2.0636875094028126	1.967403302574378	1.8996902988781341	12	w	enc	SEM
18.18439916155588	12.395064860830908	10.539928769875686	7.657262339419523	6.364338299020117	4.779334857481162	4.222002360901134	3.7105884707661483	3.550335039029589	3.457060615251612	2.849864777781321	2.2983597688660957	2.23686082765942	1.9368942677215422	1.846231358047925	13	w	enc	SEM
20.91567485016463	11.332361420062115	10.967757203278788	7.696743219469017	7.397966053667194	5.084432033880556	4.163496623638629	3.705044108439071	3.056542623664285	2.8256442453964343	2.601053791400146	2.4185760715886406	2.09225459443323	1.8959439591314573	1.8148649105130326	14	w	enc	SEM
18.901696610559306	14.9006456807896	9.163870835714489	7.862866375346303	6.483937518171868	5.974762286678437	5.020849094685624	4.253395379655777	3.7173580147788132	3.367345338583812	2.9423327684622738	2.6206281447660555	2.3861753370804664	2.022848425983641	1.7770201143745845	15	w	enc	SEM
15.896421868772757	12.921065617680911	11.85314466926114	7.7723184880024245	7.355641425894861	5.868769461498844	5.154309500863486	4.117833323935515	3.839264909798558	3.330215207975031	2.955687589350713	2.4454391700976155	2.3672800334220088	2.087293180150378	1.965332158151092	16	w	enc	SEM
15.743979481352783	12.357862474010949	9.61760315577855	9.059875491521451	6.694326319933989	5.737669584640653	4.998980336884478	4.41191581850344	3.7784428567560306	3.488617575744192	2.9065329514872933	2.544399880270448	2.0125751138429773	1.9027365945629697	1.705831842639435	17	w	enc	SEM
24.147755556267303	14.713528803827787	10.199059220296071	8.008286506191135	6.237409605434241	5.372900833975163	4.133924989015007	3.763337821677143	3.054584479018605	2.6319961855542884	2.4642481397187352	2.3248394861990325	2.253160427876078	1.9013359284093276	1.640789198027065	18	w	enc	SEM
24.23572108592752	10.811458261859448	9.164495214109136	7.864800726790719	5.647208523048719	4.588689144125388	3.7813028337999035	3.5815628260984025	3.1581279418116326	2.6464250587931857	2.502377494127104	2.346270016337137	2.290156303406421	2.1604185302370342	1.9788617605981251	19	w	enc	SEM
35.51741835892609	12.801905615098178	9.903944656449603	6.594213185471728	5.3479974925629525	4.18112741122472	4.000806224248387	3.5781354826243343	2.6720140353292714	2.416965451627478	2.3823872872950216	2.1726526941589364	1.8718129040154348	1.7993870521506394	1.433300714116509	20	w	enc	SEM
28.210810158596242	12.085356389464515	10.27766814747755	9.086884641574542	6.395074773683186	5.590857396835652	4.030015667165752	3.6140106051533682	3.0417000237010554	2.7366266814225995	2.564749605392898	2.287961523423944	1.936752585165814	1.7489176959930208	1.4755862156962751	21	w	enc	SEM
21.94460116969853	13.897828444051875	11.668187261696373	8.0263748616549	6.883465783882459	5.656188526597765	5.094652159839919	3.9960893943075253	3.449095123446089	3.0009864897197	2.828562860987469	2.217420672411528	1.9443856415735226	1.7955012757584246	1.6471710938906856	22	w	enc	SEM
17.70659841889575	15.3609562706968	11.029650393024728	9.60255507402623	8.847414335390125	5.76650435998947	4.201666915034441	3.4507097583245776	3.1939517889102755	2.7037354167923535	2.3348550144553717	2.132924851703263	1.8248167546860294	1.6381347145229765	1.578197453597365	23	w	enc	SEM
16.784917167624755	11.484171425796879	9.83848713182289	9.595771356138341	6.592627058428752	6.151392260376872	5.2442558645010475	4.041764559923678	3.7875444084197167	3.3083156765364343	2.932296196182939	2.437097070160266	2.224416950523901	1.9041757923784228	1.8544851722071076	24	w	enc	SEM
20.317966120377214	14.493828053735715	10.947510220403304	8.872554219924737	7.205636805525795	5.709441467895761	5.039703550083789	3.9105682103368062	3.4638874026907738	2.8171919622274313	2.575118844172739	2.4006390325075175	2.1552825265149447	1.883613668064978	1.6975352335786256	25	w	enc	SEM
17.328789404762478	13.706928862911758	12.189200091693381	9.445003956465921	8.326473582409916	6.039138850524297	5.224724871558029	3.7449492642241604	3.256162468727183	2.820554771041645	2.5809785544179613	2.504704098820011	2.1575202331734054	1.908708743441458	1.486438384781182	26	w	enc	SEM
17.067343314306544	16.471630151434816	12.19470284284692	9.542622299942153	6.756529657152175	5.530069139824516	5.332450977549981	3.5938673508976855	3.2154801515070446	2.931070454180922	2.6112242010610216	2.3856104216580998	2.0889586067066492	1.8465846688669225	1.718441285223924	27	w	enc	SEM
20.267040011368884	13.676275240434089	11.711807400583798	10.015521056535219	7.149406264865204	6.047938228003499	4.085680373844459	3.899530160777069	3.545602151336959	2.6975430803653455	2.279159811735353	2.2156077250047064	2.026945695645145	1.925139308272156	1.559507320552524	28	w	enc	SEM
25.567106648367986	11.634603816317602	10.314441777309348	6.149764332203206	4.837250064956307	4.4943494570796565	4.070409494400389	3.8640867650207613	3.1887646608224602	2.9009393965267463	2.7219311593326743	2.4687904040085127	2.395883061965149	2.015137039750592	1.8171542494186987	29	w	enc	SEM
23.01435281228842	14.717641953446824	10.759685008101833	9.051123250136259	7.389139842317297	5.449509189812863	4.221808290725249	3.682272612253867	3.176538669790262	3.0689251437076384	2.720875244433622	2.330747468032519	1.9929193399595366	1.8789935676400873	1.6814218767188374	30	w	enc	SEM
20.720649108304055	12.699438371135303	10.506185322790584	8.598659498716229	6.1630347806754395	4.923558579839166	4.349407932899309	4.011377615340592	3.608917701436078	3.1506418149567836	2.7687722359258564	2.5228615427461403	2.447616405541518	1.975070195274524	1.7988168413391503	31	w	enc	SEM
18.55896605634824	14.636973834085813	11.748784262420113	7.3651455555633	6.412975565156915	5.588147808731429	5.148832421018216	4.1960157608775015	3.5621805824971635	2.853540242959114	2.620262833826361	2.4800736488157717	2.0251571988576433	1.9897305210363747	1.7965266103252118	32	w	enc	SEM
31.59025483101223	12.021034979335283	9.03925508810928	6.614408512283058	5.108099060519018	4.503312483429553	3.878554580890816	3.4432318161774145	3.044736149913119	2.4598184401469703	2.3157296231488678	2.1177170418790374	1.7501742832297578	1.6594074519523285	1.5902691313081625	33	w	enc	SEM
22.600593392117858	13.225462084300279	12.450372704325567	6.763441068754977	5.996260131828182	5.780116378960326	4.062599363281418	3.8020251519121784	3.3688054541612966	2.877397141126869	2.621537033927256	2.4549820114578598	1.971289528824082	1.8910732558640742	1.7219224550814536	34	w	enc	SEM
19.25786068866696	18.522761371861474	10.878881136549353	9.81573759174526	6.647430296468311	5.145868869862117	4.609333985042382	3.4748541341015007	2.878131576811607	2.6619317741044486	2.1969475252601876	2.1268074247882764	1.8128478105572925	1.6642198410676106	1.5394543313479379	35	w	enc	SEM
17.493942115933294	16.70874457240229	10.7275443856765	9.051935649112059	8.042814663357317	4.694414668572292	3.6975919196484845	3.3843839055982965	2.9498363650168242	2.8684694630132195	2.5543579229285207	2.1544783991450296	1.9461602778606661	1.6741572079962388	1.5491670646566065	36	w	enc	SEM
17.661375014242395	13.992136033027013	13.044657097849761	7.46679238604961	7.244105117425014	5.728724421673609	4.924026588926468	4.544978790095722	3.532723072788392	2.988748385621509	2.572037509974591	2.2905534346372973	2.0813657542950748	1.8395200681921504	1.7903531430643145	37	w	enc	SEM
17.887860155645853	15.804576613585956	10.81766908568578	7.743806582490078	6.315505977804047	5.551884105517078	4.466447033324101	3.9673199220871633	3.3617964601344785	2.853868130535122	2.6426154167005906	2.2942201196449084	2.0891656518415567	1.7296566048168942	1.6637325030683838	38	w	enc	SEM
17.391279689358164	15.241767833782863	10.76685571953224	7.648789880386816	7.517545960945345	5.935013821175015	4.963564452140057	4.331093821209445	3.9845880697653153	3.281601035922146	2.9291094940274287	2.7845964670034853	2.48746052577359	1.824381948682681	1.7011092934798941	39	w	enc	SEM
23.439444949554332	15.662964149212916	10.076587984328544	8.111774099256682	6.674235135737234	5.556551407389533	4.276592507815428	3.4049842209421315	3.2064544756026487	3.0638477429449984	2.627445079744463	2.2590654201919604	2.020924795396447	1.880673307142964	1.5986950193719685	40	w	enc	SEM
18.390916346269375	15.09095671805445	9.578205247580279	8.186231379173137	7.019370621528062	5.466193140342372	3.746620474009402	3.533034161755387	3.3272601858173325	2.971208435229252	2.73679460133427	2.3862300018948392	2.221870418821987	2.1020948708355816	1.8169637376416363	41	w	enc	SEM
20.81455781564747	13.771339495012592	11.095266960587931	8.017629232166861	6.424329822481768	5.325549004117227	4.870922652576707	3.867590307869401	3.1159436546257835	2.8438620970189135	2.7169628087925632	2.6014753932849843	2.1178644748676847	1.8697592010285133	1.5990817078885917	42	w	enc	SEM
17.03627213178507	13.825249004905253	12.308071908837292	9.121532980392267	8.283952142048138	6.965166069833951	4.81378163789352	4.202613426454866	3.939288260202498	3.2078558297752116	2.5081885761496947	2.3195490188574737	2.0074638309037263	1.8217243561709002	1.651024040748518	43	w	enc	SEM
21.909682986589235	12.710596947287012	10.397421197499522	8.371673100515991	6.623028514981114	5.044912633703694	4.395526859488161	4.020557090733586	3.0966833381273022	2.8469326710233314	2.6143218361251304	2.5380210698939285	2.0761682387586946	1.881469909263857	1.7167581335842814	44	w	enc	SEM
18.807311724619318	15.249533298795319	11.324418618096196	9.02640767292803	5.6962187750626825	5.349471620730277	4.581801695659071	3.5230234980662165	3.128581898801386	2.906916018562	2.8589814575003083	2.5760317596738784	2.2076041591846365	2.1050163348750237	1.9247062830616901	45	w	enc	SEM
18.104987108851837	12.882323322405165	9.68456435713578	8.919296079909598	7.871894251858096	5.664840221981811	4.229944468567943	3.883976759483458	3.3794533641031492	2.9577329273670245	2.688755926207646	2.549821957866252	1.9763081223313856	1.8855935208880086	1.74140718773331	46	w	enc	SEM
18.025906620512064	11.259670818875737	8.990858029876087	7.940473807915442	6.59876880203718	5.557284577763121	4.978947099441776	4.973659848557578	3.731001797526127	3.2698691950324292	3.0628176621588725	2.615355511319708	2.328994732528134	2.1645034220354047	2.0882781263775567	47	w	enc	SEM
20.160825982757476	18.339673704140623	12.114861846045264	8.421559772026322	6.604153549422065	4.633673433456711	4.310082405203923	3.4523337212919514	3.142494641855642	3.0563257861244977	2.70721128321021	2.3102049017114017	1.919848143224477	1.6707459534680966	1.4235698224769289	48	w	enc	SEM
15.955778814528795	14.111360262998225	11.050012587614987	9.80412173068489	6.498977741142552	5.271405287445063	4.617881109594606	4.44268308573375	3.5876557062844996	2.8194660075993703	2.757979241586841	2.6056935213136088	2.248557692470927	2.1698709433682524	1.9205494716315372	49	w	enc	SEM
16.38246900351908	10.696805080344443	8.576921399856195	6.977394844835775	6.631275345039369	5.8021330760603576	4.6526199192556605	4.110220866672302	3.636990582988409	3.3029449720780675	3.1678461582727744	2.9921742880548887	2.770933355765647	2.563101919538775	2.152384111111938	50	w	enc	SEM
17.80199844297676	15.009584600965699	13.430123663456708	8.132865595085574	7.490624825188524	5.923418009407444	4.344465655362383	3.6455871488956433	3.2472296739148416	2.8972559237397753	2.6915906849744653	2.2311388356757575	1.8746484749820913	1.8307712729884695	1.606713593698723	51	w	enc	SEM
17.321934131015094	15.096936121379217	9.216887197454463	7.885092634770032	6.259250688498571	5.552107071193438	5.42122481319425	4.372900882395151	3.991778335439872	3.0223112709829025	2.914277098244472	2.5860649042274657	2.1390857308418805	1.9409110831294225	1.8469820037370759	52	w	enc	SEM
18.459834874248312	15.223881960406725	10.557130416500518	7.857275753892844	6.546145785825872	5.237794287640167	4.2636618140964835	3.72395933690437	3.556501637460255	3.413724196781721	2.6570218026485053	2.302714317051477	2.1339120337763036	1.9762239073955135	1.7451183728260102	53	w	enc	SEM
23.950810782075624	12.684906432556177	10.371324421529309	9.662836443804501	6.763963792818398	5.345383515911262	5.037682025632309	3.9765612175209313	3.5195428664610717	2.662252794396312	2.3871842230542235	2.083485559299082	1.8131551687253578	1.654824373899685	1.4944783248683764	54	w	enc	SEM
23.59211476399592	13.799837219476997	10.693266823368246	10.488579875809304	8.981204582315161	6.012926319642639	4.560383579029239	3.769604194202237	2.9393500625949236	2.7479215551060445	2.179693004006695	2.057385218965264	1.8660443454980928	1.6720129724463797	1.587035834099688	55	w	enc	SEM
20.018440875937184	16.38029834866282	12.182572124098321	8.680675082782777	6.150349565740281	4.875030348687752	4.296034323977025	3.1285848841284407	2.8825767417163846	2.71302758041482	2.6358935398000765	2.2443145522049184	2.0990068816591285	1.9724278321175734	1.660095352888917	56	w	enc	SEM
23.063752881137564	11.921712377277267	10.31172783029631	8.373981426514739	6.271125447972012	5.415632697172075	4.519223637274104	4.271111339615789	3.874099096514097	3.228095687753706	2.6874416488317885	2.337819317215666	2.0585549699430903	1.996071476950884	1.7355287057505813	1	w	ret	SEM
13.865834120435748	13.312173942129464	9.277692215595795	8.390997757283673	7.213966218867589	6.312118798733938	4.8688980162638105	3.832831036948272	3.75518678819066	3.32047343195692	3.102396025444611	2.677361666745073	2.4270596405524856	2.2105076836666715	1.9718386007580273	2	w	ret	SEM
13.644459862582181	11.185212975811154	10.12314362620592	7.611658628419518	6.839694448487211	6.091484400492564	5.491349343252174	5.079798787871688	4.029311740820193	3.7439985066162524	3.107768907232619	2.8381224389415967	2.6711074823372316	2.48614797246428	2.1358099648325144	3	w	ret	SEM
23.08108893797939	15.779150968282414	9.449377567795587	7.341184459268201	5.265416867508321	4.647053760489135	3.9585913844095173	3.715254512244467	3.0845318847101404	2.7659395646825495	2.7047527124461963	2.3834647124259556	2.1890250806572005	1.9837363023175554	1.9306501388903674	4	w	ret	SEM
16.84779476026779	13.132935508470881	10.74623350498253	9.589216414036882	7.882297510363445	5.646968340896614	5.117876478784072	4.324811085324304	3.5704420835790707	2.781134563781184	2.4916771323749325	2.2005971332232055	2.032854665096377	1.9394222493271207	1.7762924280330619	5	w	ret	SEM
16.132561475018985	14.285713995235811	13.196034450997569	9.776810101669044	6.598688310481576	5.180300374062147	4.312127417042459	4.207022058396522	4.109404245843319	3.512663143572563	2.510522936986078	2.457497114710782	2.1431960522560702	2.025272768155802	1.6897551380013343	6	w	ret	SEM
23.607531904799234	13.292605279762466	8.434964423439846	7.667089507279725	5.716008548974692	5.425282233437486	4.535021287933045	4.250629831282915	3.618116170365044	2.9899451929968266	2.7471335204113543	2.4972561581447446	2.349138875831615	2.214734977774327	1.8505976941624034	7	w	ret	SEM
17.292455383269008	16.268727686015026	11.188336643135944	8.958717708104171	8.015407849390595	6.402483995682241	6.005891668189275	4.702065857938742	3.751518818546559	2.9686254108947128	2.3913229471637996	2.143447948345809	1.8924872004350808	1.7047100858849946	1.5622187707818964	8	w	ret	SEM
21.268581598354288	16.426701313103898	11.883209776248856	6.964165290358452	6.179101800770366	5.1879046775186906	4.7706474271172326	4.010297842466551	3.0925877856588215	2.9437147411588316	2.4220310441581008	2.0517357158133485	1.8596366691013835	1.7119426348238755	1.6039732649546297	9	w	ret	SEM
17.74053863955196	14.562024639036338	11.171624975860214	10.791737253085843	7.088184555869718	6.5775578938062065	5.809615512362516	4.103667727936238	3.8023979213758174	2.8613316772827924	2.4708759636081754	2.3482017756480937	1.9421874623836848	1.8430841201572858	1.444053615081217	10	w	ret	SEM
16.789256454120576	12.824688088383363	11.010510620407532	8.912432218423527	6.676727649431642	5.5932078464682276	5.440526258077807	3.9065946366196265	3.5843907131668407	3.1951066581571768	2.7417142039286793	2.1940062638153046	2.0136024101132524	1.8923122271699995	1.8014199633574655	11	w	ret	SEM
17.580663232697326	13.763623219929734	10.606744410802579	7.888423546869347	5.877744173864177	5.572868884828135	4.634415697471947	4.151808952552215	3.598856890719665	3.4794276570732183	3.008774463142148	2.7506597853523704	2.503501970386048	2.225812204944428	1.9243123006152667	12	w	ret	SEM
18.322657353948923	10.795758902854727	9.626605478542965	7.793503722983022	5.423111381470105	4.851684038886477	4.390570974973917	3.9485915532175144	3.817462140505854	3.432409638669954	3.1469943886247065	2.7010616329529826	2.4344002307832118	2.2750580262895	2.0258398383783214	13	w	ret	SEM
18.0825197616442	14.123534164645369	11.964597875061223	8.537163954054336	6.684455500331946	4.98662937464764	3.8520644101787322	3.26922904117964	3.111021288185327	2.720386013898159	2.4552788172651905	2.230104339134541	2.019458042422586	1.9009623541257463	1.8371444110711557	14	w	ret	SEM
18.114963749818962	14.210313666448057	9.754889968254615	6.831054613355642	6.729724892703861	6.303537399176385	5.056440938753763	4.449144357594769	3.2828974200961216	3.042852653887286	2.969220596402256	2.5343102081721147	2.2790193801435947	1.9933092174503495	1.878779882454786	15	w	ret	SEM
15.038176112867125	14.352502940947279	9.497292571107506	8.547821032261306	6.621925598105868	5.456294440612255	5.291007749099243	4.556994878390516	3.887538070542215	3.5719526386780633	3.1581178663049903	2.8873774460700856	2.7055928846794184	2.412555062623992	1.907181301834284	16	w	ret	SEM
14.656276203376454	13.191305365100197	9.442544203424216	7.878824344743491	7.286338888950096	6.181126240267488	4.987497345579386	4.39329959287588	3.840336394842573	3.383183630193043	2.843504363793725	2.753902528608322	2.362864826443592	2.1011495288995143	1.9216971578035216	17	w	ret	SEM
24.004392683260555	14.940216341321392	10.1593031189574	7.1190454808008585	6.594385189809271	5.067773092038764	4.223474918208812	3.7483864715276485	3.4628582318390677	2.767469718201679	2.42788523991554	2.2140974127906117	2.0463609871212762	1.9067293122547986	1.7469826501576615	18	w	ret	SEM
22.699443166970344	11.538118635245246	9.821007137451472	7.053170997179649	6.155910883560244	4.40604988401342	3.7908549179320623	3.5984261733523075	3.393603731373593	3.0412406355125237	2.7931871414093137	2.6761846212169766	2.2211614108560513	1.9397953419163432	1.860597225601265	19	w	ret	SEM
35.649453020185724	12.986857420137735	8.482000490180193	6.371129687756713	5.251763585760453	4.664401639900172	4.4062040585912365	3.638446570638701	3.251784597595581	2.7730758428648943	2.4486450292343016	2.259825712479256	1.8447034951791157	1.6217932112814313	1.3859288164482984	20	w	ret	SEM
24.46910269423092	12.341768364080632	10.204945423698355	9.951364321938412	7.443924727333455	4.884310655137272	3.9863781857609837	3.596760948102515	3.248303254959225	2.9073565974911846	2.4402295350739056	2.145977345811526	2.0436461611682613	1.965895119304909	1.6638246918350463	21	w	ret	SEM
23.367148313467244	12.933497119987079	10.79128314593346	7.640081862968228	6.71474008696543	5.541022995922627	4.564788258566185	3.8954909273767306	3.417099131504548	3.1256183352561098	2.807342806744588	2.431099570709537	2.223822482056159	2.0851192289191713	1.7186835107169232	22	w	ret	SEM
16.076679537966815	13.116393003540676	11.665772598612454	10.053072240895007	8.362144615904395	5.635935748675084	4.540365358267287	3.8123758593644816	3.345482808484745	2.761371470507184	2.4036961322140824	2.1713883847224227	1.9935160721037597	1.9585560265291975	1.8220462173127323	23	w	ret	SEM
17.29415216359918	12.050639870829158	8.995495051167834	8.077168662307214	7.3132723461290325	5.768248794657088	4.7799152477778195	4.576232833373285	3.6635001296712675	3.4817376073924176	3.016918769304252	2.5970919718119876	2.204850722235294	2.085089759067105	1.880766412670263	24	w	ret	SEM
17.347477287924967	13.556270540392408	12.77675603141978	8.794091317122737	6.738250926239441	5.551860236181105	5.119370078933521	4.907646757595101	3.40609592405222	3.1892880124513976	2.719664474664625	2.302674191979307	2.1126433335051864	1.8511668137950879	1.6926416104744346	25	w	ret	SEM
19.329450749920845	13.794224010187103	11.127143294357905	9.333718549597085	7.551886957915527	5.603542144216128	4.627321619207364	3.771039116858224	3.478978393122632	2.987241209036774	2.627725812124897	2.466484259723919	2.0779326502271904	1.8445894018927793	1.5726694506063823	26	w	ret	SEM
17.527541026504274	13.833529501354334	12.139050840575559	11.966379182016091	6.086963899797034	5.783445398906649	4.63207200905886	3.5053708991751513	3.154729466364819	2.8652012434976206	2.4164662870230824	2.1911756813265804	2.1063277277402825	1.9307816801080373	1.8185154559277965	27	w	ret	SEM
22.355221234184523	13.614536510192384	10.476183066589165	8.681662036044722	6.589714459772737	5.491907482982367	4.43929695150038	3.6049730582046755	3.284957688726793	2.7594877657868437	2.7544925078189593	2.356646885725021	2.005114590546656	1.9225676254223572	1.503451827377079	28	w	ret	SEM
21.812380374675822	13.620105899772502	10.582922643190496	6.340208543239647	5.545252024856556	4.531013717935312	4.149602312384921	3.5731546930038545	3.337905539653012	3.2016794297275633	2.750538662755435	2.582989963942039	2.154485657869711	2.0721654454087575	1.909854482202544	29	w	ret	SEM
19.349440599416877	14.602992302288994	11.044482899612591	8.805522834246807	7.038621011446615	6.152147381712749	4.933698220889038	4.119260826027596	3.1430424622441913	3.0149602721741	2.6555680525336944	2.289869713131529	2.207650036511231	1.8476405446135151	1.7474762804594692	30	w	ret	SEM
17.665543522887514	14.234386649052393	10.628488105291092	9.598226524310503	6.344439995021189	5.458208777443986	4.958245166375049	4.218132707282406	3.6203778337914194	2.7612069788383335	2.6653627814348657	2.3830466241499773	2.1628505306164727	1.9689401743040646	1.658774551777635	31	w	ret	SEM
16.039785177482486	14.564157227879468	10.433405600331886	8.408732918467528	6.9476033955355	5.231549720958582	4.875455677739534	4.096688309454442	3.817944691822453	3.37729887342496	2.845866674330967	2.721821058925323	2.4067064372582614	1.9056699476949803	1.842337966307922	32	w	ret	SEM
29.695319829899717	11.06192053196623	9.249474173562431	6.625275384619066	4.781837489911165	4.293073765931275	4.127341923946261	3.6103616317559633	3.1557031291763002	2.840947240891362	2.4034413177004033	2.3443804199739895	2.0696369360229734	1.8340595580703054	1.7060572823714983	33	w	ret	SEM
22.620145704824285	14.271759754288349	10.42426451430738	6.833238484576613	5.480301205011109	5.412742034451236	4.521587588646425	4.134402203229355	3.5501766124358656	2.965723385699655	2.8290082143118918	2.3748389585663783	2.17563349086649	1.9451418127242854	1.8469917866806025	34	w	ret	SEM
17.374512297628105	16.18579892990396	12.275444148735795	8.829175158814955	6.418502771567162	5.254248770424012	4.544128006460044	3.411378729710015	3.3451546349155437	2.9868916026383583	2.7448750737373446	2.3707052947188987	1.9442569797977904	1.8389808053420649	1.6592417993288204	35	w	ret	SEM
17.572823566028795	15.66257832828743	10.011835710166663	7.937814602774338	7.589004216512556	5.2646113827379155	4.388619492188332	4.138460655273995	2.9156248932530726	2.691060681186065	2.4757468974920642	2.359915120528667	1.9960479071454154	1.7964298147931985	1.7354073785777315	36	w	ret	SEM
16.510586173496762	14.655171470700004	12.177548475919174	9.423121472939814	6.118963343979095	5.176066472659583	4.449848770632203	4.304043430195196	3.8296483066903475	3.3143475167777185	2.5224292194059457	2.4667169043147874	2.106271628946106	2.0136132943891036	1.7158984622895892	37	w	ret	SEM
16.676244039820702	15.502367125274027	10.506739377900734	8.284093873716584	5.895974120124565	5.170611578761551	4.330267867817956	4.0480822024238785	3.1417474794544713	2.870539746416428	2.5630546944615133	2.4806416081869855	2.081883795161985	1.9507507382542804	1.7568956251978496	38	w	ret	SEM
15.479924992317958	13.813729707676746	9.851805619696604	8.847162413285886	6.66850273322558	6.5262221251877435	5.96849417437276	4.648518570379267	4.43830738790405	3.710395817143706	3.3048745584726893	2.883923113963116	2.274842258016988	2.1374581023622814	1.7555678589286006	39	w	ret	SEM
20.896177382925096	15.359237306554396	10.447052384071041	8.361129645891777	7.194603400166084	5.414590281903021	4.133601416748373	3.689536541397518	3.1190428214453783	2.8999376817346834	2.4731424580029495	2.388776953556356	2.36730895158207	2.0721949855646726	1.7014540017588904	40	w	ret	SEM
17.257268577840076	14.108103157041773	9.746090531386665	8.632673030076552	7.356920602415466	5.8599869837978495	4.171858452490779	3.8877930362440303	3.607597500459275	3.0522681251285406	2.617241399377019	2.53484220938689	2.2548896787065416	2.0257456649353873	1.9141914158404663	41	w	ret	SEM
19.879103486141663	13.292464775123044	10.487342360437495	8.524333217180459	6.281099762316043	5.6102602268034465	4.93091225352479	3.854780936205389	3.601635771140259	3.079474448902636	2.777198671023609	2.6519250361828255	2.406207472074386	1.9210001625997575	1.7666576305693813	42	w	ret	SEM
18.920448267999028	12.647788518046598	10.94394330022853	9.42295819408933	7.750932666070942	5.767167328883288	4.701066229402687	4.579117983279811	4.03879399750773	3.113754948343417	2.8273352363258284	2.2284648870143267	2.1067518271205126	1.8987598501690155	1.5763640376916594	43	w	ret	SEM
16.50093423208869	14.19106790768953	11.723730248857729	7.566378035604044	6.985454312393212	5.5248811474464805	4.877861916779156	4.045555513974315	3.3734158655462063	3.017288851118895	2.845137359639616	2.4504924117138183	2.235053740606378	1.9317034773188129	1.7545900098578466	44	w	ret	SEM
17.218207409620252	14.88276151789977	11.459559718477605	9.491265181550494	6.483309814895796	5.718093836500997	5.055033970021344	3.901522045219537	3.505741251973408	2.9317575595106415	2.476478571704085	2.363191671907969	2.2286060403702974	2.0980693971624573	1.8441916991276264	45	w	ret	SEM
21.74120834237056	13.176282032630413	9.315662574010812	9.138020238418115	5.94070264229434	4.976311122106882	4.244928965819245	4.100966008274619	3.1508204121478722	2.7824775200501835	2.6222117123564437	2.156822980854206	1.9979717042913179	1.849584898322423	1.7046189589480534	46	w	ret	SEM
15.321031781114517	11.739965352686333	10.685199474416194	8.06739241426991	7.32407436244138	5.741650514818074	5.569549495906028	4.052924676468452	3.786387445904739	3.221913700638111	2.846914323087364	2.6331072475705346	2.4743656353923402	2.1692730295020493	1.8996553308718487	47	w	ret	SEM
18.299027262716702	15.483172221316213	12.406549295847645	8.387476877888025	7.905859188519803	5.2842914936897785	4.430267508275644	3.8978432749884937	3.261381246062393	3.034260870377099	2.7493430023425387	2.3291283745010003	2.03857223456716	1.9577193077577886	1.559637684364537	48	w	ret	SEM
15.432328210846668	12.191079394819111	11.743068449196901	9.613903186509908	6.380279665451866	5.404005819581614	4.966118996453422	4.095239924432209	3.8982139471542667	3.394015596526345	3.214278609559824	2.639495159761305	2.381332041630637	2.1493321863701653	1.7498901644029055	49	w	ret	SEM
16.387813752715118	10.435218505137957	8.734961971350153	7.630757616536622	6.952005012576453	6.106551105014206	4.645897600901421	4.177730914106663	3.8853641392573484	3.2523700676307605	3.1096259470933894	2.6010393714270976	2.398798310129422	2.3117598163290194	2.139706516654974	50	w	ret	SEM
16.963454403403475	13.574460475437295	11.910416808448797	7.665371682878194	7.125388149440976	6.158386963393859	4.224432585840892	3.878354829607315	3.495376757662625	3.294811751978435	3.012759904869972	2.5563202899869224	2.211300496514047	1.894489337455706	1.8232058812182117	51	w	ret	SEM
16.08125542841146	12.986454760124765	10.863072682435831	8.345490890590876	6.920860129353633	5.437250923574016	4.75792676509205	4.289257213089635	3.8454035020601784	3.0690433178490073	2.8196922142487977	2.7746400899093646	2.523237228689074	2.3159759827432134	1.8467777690678822	52	w	ret	SEM
18.59818810142685	14.365781669138839	12.059077428945704	8.120862366466985	7.036432726031274	5.227145599041254	4.580808029893003	3.899769960466473	3.5872050229017347	3.0339361662797373	2.5331348590856435	2.4368601687241753	1.9533048478550523	1.9414174762851872	1.7517802605135522	53	w	ret	SEM
21.53305956929213	13.48578402543156	11.417934479992393	8.61297906474647	6.544979625511988	6.153935179656987	4.9933557591316955	4.35185991094311	3.2125002591574945	3.0268677741048	2.446677661513797	2.202085226128558	1.8669828932115744	1.7198968571137865	1.636912563220317	54	w	ret	SEM
20.6000451348323	13.616208293480316	13.051352450131832	9.83871243708814	8.074143905328112	6.29726803298314	4.467329377802381	4.021625257404968	3.279408936196953	2.7117309316463127	2.3802834702852826	2.2281234092851228	2.03186561139418	1.7206626291432279	1.4759634248782503	55	w	ret	SEM
19.545724066850735	15.412894898045296	9.824175895950933	8.349317201525144	6.908111377791765	5.655773404815353	4.158921586294067	3.5392863153491607	3.4097244915437313	2.8484172568786046	2.6877674351063328	2.3673468874497368	2.1946957851933475	2.0101001184025624	1.8458616435653805	56	w	ret	SEM
