# Supplementary material for: Task-dependent fractal patterns of information processing in working memory
Source: Sci Rep. 2022 Oct 25;12:17866. doi: 10.1038/s41598-022-21375-1 (PMC9596406; doi:10.1038/s41598-022-21375-1)
Supplement: Supplementary file 5 — Supplementary Information 5. [file 41598_2022_21375_MOESM5_ESM.csv]

EVal1	EVal2	EVal3	EVal4	EVal5	EVal6	EVal7	EVal8	EVal9	EVal10	EVal11	EVal12	EVal13	EVal14	EVal15	Subject	Condition	Part	Task
31.21428580028532	12.142169871708301	10.638149674697068	8.383221135937928	7.172293348181526	5.69105185496294	4.403655507222689	4.026223140927377	3.576229850556712	3.0256379124886026	2.5780252965825934	2.138431088195067	1.9138755954142403	1.6863114544061857	1.5932497200849218	1	r	enc	GLO
19.976621796823753	15.65861545664072	11.524295513802851	10.329965401036878	8.80330364835244	6.026896972968382	5.233226320770303	4.385234579298473	3.7055582044280424	2.9868222389924823	2.751724545705699	2.5250948703478127	2.272391652333804	2.2038149920776764	1.8391346944629532	2	r	enc	GLO
28.532034525912533	15.217333791369605	9.950410343654113	8.479322444834587	7.30210034565231	6.140903604456663	4.660218093816535	4.081384306018371	3.490691157280148	3.1296991986589435	2.6678094972148765	2.3830237325524437	2.1816947340268955	1.8601115769432206	1.6383131659777077	3	r	enc	GLO
19.265044749952832	16.738811858444883	10.199181423327826	9.462346375188183	6.42112380440769	5.450818474573835	4.517612861396001	4.443541464064101	4.179519139136346	3.6712923927719374	3.2606122725476263	2.4988819024875073	2.391228789350875	2.101901555365989	2.0127429872971625	4	r	enc	GLO
24.258273488634305	13.519274261752505	11.790549232770976	8.647182068727183	7.049238141950653	5.755543987149482	5.056748460194118	4.21240970667516	3.7556027691596543	3.2468120178621303	3.202451826917813	2.4220014558470147	2.2367030721472005	1.8377266415917695	1.7673611272113603	5	r	enc	GLO
28.1949476208754	18.623613917765834	12.721218085364855	7.534776069672684	5.790024329851064	5.651003422307115	3.864567302897336	3.6403980752222487	3.166338442936685	2.9051564662117078	2.2110298229482384	1.9735526880271808	1.895674814655333	1.777058751745146	1.572330116467112	6	r	enc	GLO
17.85276347444215	14.96052184670182	12.017652244275663	11.346427117735658	8.739306400098	6.765722857765237	5.638605133993712	4.423430151974091	3.982946030059232	3.3966755657349603	2.5860393721307586	2.392684812171913	2.2568439177811697	2.164464075957819	1.7512041625953367	7	r	enc	GLO
26.201345028867443	19.379727704001976	12.838482409510892	9.215827530537693	8.98962324980089	6.857908772538959	4.392833904301323	3.5430841005830933	3.0206902817429424	2.487397577200192	2.3387190624707386	2.130121865648414	2.0696021893522465	1.5021224933493267	1.4457742901219426	8	r	enc	GLO
24.403686361697403	17.501188662007806	9.550635243892252	8.30136256126319	6.910161043341247	6.053998704933453	4.376767421750928	3.7920342467961627	3.491495316934287	3.173700112019414	3.0864591355044477	2.396470307546169	2.2479829878954654	2.080200808426291	1.8116244998893845	9	r	enc	GLO
17.975291075309762	15.05247554080269	11.878368262629893	7.948844599616086	6.109686319688553	5.82149065301855	4.89548580147013	4.388886797503924	3.8993622790508793	3.6730962987119717	3.161906783855791	2.702301242339116	2.499885593413488	2.1493284123348912	2.004740011802482	10	r	enc	GLO
19.777656077369873	17.602657610776863	12.199670983832013	7.1131814294787015	7.051359686009311	6.356738333775217	5.789929101287948	4.468668458912171	3.6307357519782384	3.4956285493757764	2.9840150996354495	2.728880159827292	2.4230902791502507	1.928739573503346	1.7732906399118034	11	r	enc	GLO
17.404341474964017	15.884451931700728	13.550375128935123	10.987443843035946	9.11015549762626	6.829641491809448	5.39979114147669	4.824113793289183	3.643366490808626	3.551447308423982	2.5049202036456024	2.383393067278227	1.9657910121764974	1.8789717424767418	1.667727306076281	12	r	enc	GLO
17.71219033844193	16.102964686459913	10.396817467208612	9.604148746920465	8.10522911465245	6.0686583990271945	4.609029971045519	4.2771603678458625	3.5991391124780425	3.251665863543141	2.9539361382002296	2.850008663362837	2.5242276203193157	2.308115793801997	2.2239704610302673	13	r	enc	GLO
23.472335273199068	15.106590367134217	12.176579146285258	8.729199534297242	8.034735067910457	6.001005120571231	5.496141240685886	4.38582032338882	3.6169080884138847	3.3071127225703485	2.6325262240236533	2.453803292471825	2.2454952226457694	2.0471981349454182	1.8006236230661166	14	r	enc	GLO
22.282035398382778	13.735440792514442	9.932973625128517	7.939127050090377	6.774933638807273	4.728699762776134	4.352634067043362	4.116023382712552	3.5519205628926445	3.238936315126087	3.0147631461757696	2.7277878436704452	2.61611919296969	2.2145579217642712	1.9043166494713808	15	r	enc	GLO
30.46376964123928	18.280458195514594	10.553211612656597	7.961480244945837	6.383257672491205	5.947917149021281	4.395341528705727	3.8330663813685897	2.933291131500324	2.260432219110243	2.0616530018946975	1.8771921507714329	1.7374514315677574	1.6117543493071538	1.4348059841703233	16	r	enc	GLO
23.762015746006178	15.941024510113147	10.948604543830296	8.965378142105763	7.46816158686695	6.125778923837379	4.911224833133871	3.8601291303893275	3.5877990500852968	2.9615128654443335	2.8003550437122535	2.5715936910871235	2.2455188754328836	1.9498037320884425	1.626237615988983	17	r	enc	GLO
31.614088871280188	11.772089668419438	9.642976001309108	8.330220040976917	6.136918074660307	5.627872793795188	5.001091122255255	4.715271377900054	3.5690785948522032	3.4025575838585085	2.928600293891674	2.4651706804338187	2.334376862502622	1.8922643388205622	1.834197687837111	18	r	enc	GLO
26.30024772503122	12.967010000121485	10.14109462180578	8.815181418027029	7.166322521736973	6.163451236051128	5.5600799558150875	4.843937453640594	4.148028568751677	3.5881248122155736	2.664522274684385	2.3472778905955103	2.177284612625088	2.04882997152048	1.9289236881668863	19	r	enc	GLO
23.713479298524852	14.818049140841381	12.715440283559792	9.638131579685973	7.124119872767014	5.97531712579734	5.906629884231662	4.519555467529118	3.8373666854567388	2.9777720881946603	2.6153026138615134	2.3122701745486705	2.1212518457230205	1.8028083696134856	1.6422686433761389	20	r	enc	GLO
25.67011126571525	15.834313074534911	13.680544736542233	9.508040133172114	6.198855902674274	4.905890691781312	3.901267346704481	3.124525457143555	3.033456162228664	2.5922088142776434	2.460290875825728	2.224836383477361	2.1348454770046854	1.820387622564305	1.761486374229572	21	r	enc	GLO
19.500373821406683	13.381338308959506	10.063960685263739	9.584127679597257	8.312727194893407	5.965351408883281	5.674483659961611	5.062924920809168	4.48378850598152	3.638170730563978	3.4589145156054197	2.9154919985946126	2.492195941910258	2.1116058827582327	1.8679136504246807	22	r	enc	GLO
18.474093130314838	11.445302111614525	8.791180186382562	8.284405214420259	7.3228538091151805	6.440413190393711	5.163611611970914	4.839417821481478	4.4589790107769165	3.871704355164853	3.508651801289941	3.090482164156907	3.0381496587467205	2.722066612360011	2.182474526628263	23	r	enc	GLO
19.64068857241358	16.24640775274976	11.889018338988683	9.214177635183692	8.402722508064489	6.732018903597871	5.453320323966198	4.688356939728345	3.710298076623772	3.3042196478195685	3.0223053990514366	2.5477111606046874	2.265597270347084	2.19994493657692	1.8270695768897767	24	r	enc	GLO
33.09447760253887	13.743807508575584	9.322483516501403	6.733264346550405	6.493260508430164	5.451432519305934	5.038390208714614	3.957016755249605	3.250629759010935	2.8233765062904586	2.5201200368087715	2.2585306097807996	2.0226166806175345	1.8494042168364122	1.7617461781260686	25	r	enc	GLO
20.23422184786334	16.498393474577963	12.621403350600637	10.132781941568684	8.773619292309204	5.756491316881008	5.0561757507942415	4.3232995945185095	3.458850260084796	3.2514196398000816	2.702039113861549	2.655710662223738	2.5219929620160557	1.8995376883378912	1.6597639726552103	26	r	enc	GLO
21.308049088000793	17.007460602900647	11.791550754372745	7.951140071836056	6.81292976059199	6.430603308095608	4.899548465540864	3.896743234286569	3.5116527099096166	3.055605950795865	2.9828830157285706	2.4424662905560943	2.1825372903108815	2.0308602931167044	1.9190643973090367	27	r	enc	GLO
29.304896836328748	15.098747753824574	9.18624633987244	7.09677607415979	6.078753786207199	4.794198279785208	4.561756230842808	3.8426009194298008	3.1341705269781914	3.018583471678394	2.7058248920407584	2.59029162289727	2.2397709422717966	1.9564373246066507	1.7199513416964791	28	r	enc	GLO
21.263838666873475	15.346588814648387	12.612615305473952	10.016267378753964	7.965150703875394	6.495850693665711	5.448788280102346	4.224641660560899	3.531818841592966	3.0339808451610364	2.6710556916822226	2.4657428041570966	2.0148158918728627	1.9436683599342741	1.8860782440503807	29	r	enc	GLO
24.40229884485998	14.791284032964748	11.437278404086756	8.80864008486985	7.070810223173336	5.602396129329263	5.217847408958346	4.207466189856902	3.594559797000398	3.0208506822271044	3.001839491250104	2.5622005632570577	2.255024420082081	2.032731230121282	1.975547592612046	30	r	enc	GLO
23.79302689118033	16.347523943062885	9.564040656860906	8.683611273274078	7.544338979669008	6.096502192613249	4.341588312641317	3.880774859607703	3.4255154413938556	3.3035344613068633	3.134817475971078	2.858851390129021	2.8514692931608168	2.372580699986795	1.7650510767999774	31	r	enc	GLO
25.637742071371758	16.710771705095336	13.584000772366501	9.777798047577152	6.56513219346115	6.007776390734404	5.663906303513798	4.256659928903824	3.0776812402411466	2.7083680107427504	2.5343892873942417	2.1190524066410097	1.8980419688795747	1.6064682502173093	1.4604594466807719	32	r	enc	GLO
24.5531051799209	17.938675044344	12.000357692414443	7.643816832162222	5.566713775573929	5.260078400497558	4.5275493116622885	3.90928653152361	3.385344694388629	3.176709670694594	2.5820849581466585	2.2512365343007827	1.942111996085877	1.8644183963097194	1.7335174907834863	33	r	enc	GLO
23.032694342325648	11.561148237874002	10.00228977464698	8.807601130187713	7.308955434852163	6.017515778645846	5.068887944608151	4.27652076297887	3.938448087371172	3.451187757181314	3.3082418054878846	2.7989321481964486	2.5552027032082667	2.4705044416266917	1.9212933579327571	34	r	enc	GLO
38.91402351885399	14.578070309553539	10.664277209808327	6.584544469649317	5.82302518771105	4.602035542854712	3.6831551722013067	3.3578451392962783	3.0639356844886243	2.7165971282056316	2.3764563931333362	1.8657725199569475	1.6106263061492083	1.5375234324060205	1.3058621851406078	35	r	enc	GLO
21.869742315319936	19.740198980463276	10.192094778214006	8.560533998957414	5.131086367129274	4.9005406674030825	4.352964337900749	3.9142739662785355	3.6175308441565006	3.389062823060928	2.9574341054459667	2.859075088119104	2.343690870468864	2.157172400967124	1.6720303355360282	36	r	enc	GLO
19.607858911254873	15.75691569870385	12.326370098274054	11.153760560537647	8.086090322635282	6.705323412341139	5.760766525163889	4.791789160960333	4.024099106002135	3.17139229709123	2.5688225521838883	2.4263812639519613	2.062103714464194	2.0223147296030506	1.5909775862534037	37	r	enc	GLO
20.212609633191047	14.799914582499982	9.729505091470784	8.653683268009383	7.487299834958887	5.231217963424335	4.876385103666727	3.6900716263906546	3.4469715942185646	3.3189424299540544	2.9203911383308094	2.5561100481375747	2.4625012495445735	2.19197031248959	1.9903283935608571	38	r	enc	GLO
21.423191853753064	17.378039261558037	13.284372803082242	8.601941314531466	6.33685988219217	5.817776158473624	4.741233686960889	4.320670991833511	3.987374110449592	3.340758784383993	2.649832250777289	2.5330152296457706	2.3870720306086293	2.0865194121094284	1.9364607517202548	39	r	enc	GLO
26.343784545565526	20.74377688283818	10.561693298678987	9.812874266284656	7.209629489292398	6.422046936512476	3.7534712343170997	3.49270234298221	2.8892557793720006	2.7194129326020513	2.2356172294592147	2.1065190761425963	1.855610321348676	1.8183016398922125	1.584091867597667	40	r	enc	GLO
18.094582120975037	14.465176513133123	11.731977277318927	9.907595288492077	9.54651428814189	7.171688873309763	5.620649027364314	5.319579080452844	4.1232223996509605	3.624351398156646	2.704284014799893	2.6550762481637706	2.0492225190301836	1.8932480044415767	1.6677804191329808	41	r	enc	GLO
25.273674021036207	14.643130436488178	9.792668238651073	9.295623540676738	7.107330572664117	5.880432325294264	5.1838362409843155	4.540859479735068	3.942386631198772	3.389081899830334	2.8029743486371	2.5928691134774184	2.336274331095981	1.9936473877955208	1.6171338828384925	42	r	enc	GLO
20.115520964392218	15.4154796832968	12.306914864413903	9.75450337653481	8.739748447299014	6.474104304072947	4.9234058843917365	4.618785902761532	3.667947690081091	2.960535494142441	2.5822352703312434	2.3179158193347416	2.124081824802066	2.036608100931179	1.8933552548745982	43	r	enc	GLO
19.062199265011124	11.409801671761473	10.104034972944113	9.692613247924754	7.192432703233385	5.76271034908009	5.357818700648196	4.63130936509168	4.094886350130273	3.7001033191299517	3.493851429147454	2.785544705516328	2.571364000542113	2.394002133277693	2.0058026647574034	44	r	enc	GLO
18.675622644816393	15.212589206703662	13.821889012815593	12.704615237059631	7.855754928467639	6.857818123269237	5.45494792732201	4.431808115075399	3.8042572414413804	2.8370001605798296	2.7137377872487303	2.5894238414522537	2.211696541879878	1.9405557344957631	1.6868402820993778	45	r	enc	GLO
20.317465039278687	18.402197168945392	14.971132494459207	7.914004130591442	6.191633792817278	5.482222997015336	4.795730948853196	4.688306680571063	3.985664667916878	3.117884611719923	2.703941357034675	2.4860048687226013	2.197908938692699	1.8759374611787512	1.7391005574683502	46	r	enc	GLO
19.00748076424738	16.178100837261745	11.699716099056134	10.368331897685687	8.495657272732242	8.037413504026588	5.506315353678216	4.471458619749814	3.904762735595316	3.2560312978489794	2.593321350124056	2.4326771418338446	2.1846079216983867	1.8865288978827937	1.6455638286274334	47	r	enc	GLO
28.328273400583022	16.226037370413664	12.394649633032104	9.830763220023126	6.144262763187313	5.405653730359351	4.279664390121827	4.000247119427394	3.46211946026481	3.101618782822553	2.8033270750082764	2.3792642521880167	1.8406970478369025	1.43199397455377	1.3641425162063379	48	r	enc	GLO
22.64773091729545	17.977164672581623	11.343080964134039	9.160254709594046	7.779895539177281	6.796003324091282	5.0593559664883125	4.4121622839842205	3.4232472288842186	2.871735169360435	2.526041051014038	2.3494654915367112	1.993875468481185	1.905864857397268	1.7924760522088485	49	r	enc	GLO
23.78551033943355	14.681727014472777	10.815929874485422	7.873975403158592	7.129444132570758	6.188078234129555	4.143143567299781	4.033239763806711	3.409922399470591	3.282637719153278	2.9510073249215885	2.6913262189650644	2.417053989200923	2.2880943664196915	2.0077251738969397	50	r	enc	GLO
18.07318788307093	13.121330892041094	10.558377683934486	7.861296682012596	7.010519175496755	6.1165021795895065	5.456623415745708	4.896871889546778	3.626975382927375	3.4154831038010722	3.0936959584523858	2.6894798807052895	2.5636300185787797	2.427881676767432	2.226395620799	51	r	enc	GLO
26.976409613557824	19.414126958259672	13.711695822406385	10.053824396063803	7.582771893150846	6.6805095191488055	4.098988971378068	3.0218976186634197	2.810773981664891	2.3186503726646497	2.032042891421287	1.8157404654723672	1.6560093810536967	1.612273379196519	1.4667494434240977	52	r	enc	GLO
19.809488504651053	15.574475406888151	11.993939263201375	9.918371451468866	7.320981560410523	5.78357757021525	5.393987626417662	5.188315540032127	4.471635805882812	3.501907816333727	3.1107150232538596	2.5359543439034797	2.2273897085056076	2.0815242453764258	1.955540036120212	53	r	enc	GLO
19.809488504651053	15.574475406888151	11.993939263201375	9.918371451468866	7.320981560410523	5.78357757021525	5.393987626417662	5.188315540032127	4.471635805882812	3.501907816333727	3.1107150232538596	2.5359543439034797	2.2273897085056076	2.0815242453764258	1.955540036120212	54	r	enc	GLO
18.59555459653155	16.196570108236997	9.299020296024299	8.217054203291593	6.7491761732801505	6.6458175344017665	5.432127344065392	4.521022899031198	3.729764270733285	3.1462232219596444	2.860188386581264	2.4728695034196067	2.2647115635871575	2.0550681174675622	1.9756262936189672	1	r	ret	GLO
23.0264647324555	13.042315624375153	11.089122750095276	8.240340408126233	7.558438777230533	5.662043095637379	4.6605063553475	4.474783328294113	3.44323021814303	3.098692202439737	2.6782194756591746	2.3595340175134085	2.2419082173721336	1.9377504603724893	1.8174036383314633	2	r	ret	GLO
22.375142656138703	13.440516382019409	11.13719176749608	10.79132209226943	7.965889256256318	5.973592132163706	5.168648594871387	4.7177109475811925	4.221749780082117	3.1242393531869803	2.8519803934588492	2.8026922807664927	2.285208652802747	2.1456980288614758	1.871506854583561	3	r	ret	GLO
27.6304899452672	13.815565992821904	9.81183486032937	8.8072131058223	7.31371768498894	5.371904558181639	4.311847175512695	4.250428817317496	3.639939843059295	3.132706401355357	2.857538411921345	2.501384796027156	2.151490748451427	1.8954669251757035	1.6479938201786783	4	r	ret	GLO
17.261912740440675	15.002220476019067	11.407917054325186	8.8167783913144	7.194993041252059	6.277749869274699	5.268037100620842	4.981164107444456	4.41352546521453	3.8523136973194223	3.673214743048095	3.584014899008302	2.768599073123548	2.3151734655643033	1.7058382905649705	5	r	ret	GLO
24.600678779014316	13.27146832777737	11.697157055441764	8.48445521120126	6.2479783189982365	5.628155713918295	4.576802538858258	3.998372928266421	3.6537403368498604	3.096231790014551	2.748994241966463	2.5223676379902065	2.188909970923626	1.9321935283953322	1.831630062933845	6	r	ret	GLO
26.57697880628864	20.01548551758367	11.161115330527055	7.704402307898288	6.711014528113168	5.326727345244178	3.9018995428989434	3.8047688579142096	3.1894649919553983	2.765315356522023	2.412747839108466	2.117609170162337	1.8405371580534622	1.8046898167605092	1.6739221524330268	7	r	ret	GLO
20.960479989781742	13.631735863611619	12.177738871762038	11.461078782804824	7.833207005087467	6.652734140239749	5.7922629676027775	4.432486390420616	3.973587594186242	3.1939590351266003	2.6194994893164325	2.4896269879811856	2.324676836815798	2.162892589572985	1.897553468120544	8	r	ret	GLO
25.8491278452411	18.488272554839153	12.836638124868326	8.503832832489115	8.131184161669198	6.195917823741026	4.499103654771752	3.7912870011400477	3.067257616240858	2.8206282209503177	2.2865924465977763	2.0773529437803333	1.9148057562001737	1.7345654958737764	1.5328077395979107	9	r	ret	GLO
24.19898212832349	15.783471743571116	10.026846603908211	8.2130489873118	7.051663779716925	6.670968042409458	5.514018331526452	4.033904013080564	3.6243143844788355	3.4221705712721846	2.6907323669739256	2.621525527085918	2.3516448617240924	1.7781617844042417	1.678525714754952	10	r	ret	GLO
16.86458160744411	15.014693536792342	10.322672725379519	7.4692916370011435	7.016087623337058	5.550780792178172	5.078085469447155	4.441348138357876	3.694688458795283	3.40355475996386	3.0768138252995736	2.876682014909524	2.611392994768202	2.5309968732098027	2.159918711932885	11	r	ret	GLO
20.401484880393024	18.623357121683295	11.941123333058162	8.709984925101608	6.728657031265689	6.219007815892267	5.721549140783894	3.956183904836848	3.542926050485272	3.3405640301998534	2.860274273412586	2.368562379799216	2.2672056326892567	1.9104321497607788	1.7433182964980702	12	r	ret	GLO
18.835504696901513	15.344503113350296	12.795491499732272	10.85218839762008	8.088452668614117	7.414269476569541	4.933238732178417	4.104870250722306	3.723731011833877	3.135921813417373	2.3853483164318443	2.0126995899626934	1.9016481540077412	1.828936197381118	1.655147669444399	13	r	ret	GLO
18.011549902943447	16.7025155980858	11.201678289186242	9.741487252648525	8.160807258239453	6.352915550815558	5.370086725191261	4.239940640848291	3.715829840420179	3.2233753076151865	3.004189638606791	2.7837453875954514	2.6620719465196396	2.155923100706432	1.8239535394164734	14	r	ret	GLO
21.104106979582763	14.905822377692942	11.64440749845445	10.04428152104175	8.904918821501527	5.898808806230195	4.975638748078468	4.257427763471164	3.5696187636621803	2.904880849011386	2.7491117099827536	2.5213463144619257	2.1503698463494265	1.9162600599605122	1.646779538284491	15	r	ret	GLO
21.460760836425468	14.267616624914687	8.89928836945464	8.383281291739955	6.587994377606217	6.100154787425646	5.203225021190778	4.070313940885212	3.66337363084329	3.3386238862599456	3.05972029142095	2.726686830817315	2.446690865415311	2.2638776298660623	1.9613140723242604	16	r	ret	GLO
28.15364837679892	18.930843161050475	9.959577590863136	9.60572878364743	7.350362167676477	5.0212406455979055	4.151317699883426	3.81009917925267	3.0503377939548693	2.72937822329971	2.13951570387312	2.0638225715845144	1.7927791080238116	1.5914092198951488	1.559523655594759	17	r	ret	GLO
25.1477234716636	16.916087071575	10.571140643315347	9.322540676262893	7.854372426109427	4.856051698327022	4.5364925429803336	3.7557122321649894	3.4260638184915386	2.756713046064774	2.697185203344933	2.387091527661706	2.0647838609761657	1.875818751532565	1.6433942333866265	18	r	ret	GLO
32.38869622262965	10.89442032007795	10.265981653491327	7.996185567967154	6.149267921276355	5.350402860979809	4.46152318169389	4.3452994761621575	3.391835511775837	2.8629846246135804	2.650149171797215	2.5877190777279973	2.332410228007113	2.089409390837133	1.8192670664884338	19	r	ret	GLO
24.710958807298557	14.010469693808698	11.31682693514585	9.42421620631914	8.153665830866306	6.74714236251189	5.129847715301478	4.339309414722937	4.07289332631217	2.932049304890117	2.864087635996866	2.380316270251258	2.179427389808726	2.039251770607734	1.6964943800894554	20	r	ret	GLO
23.113130395443502	16.630488386177007	12.345386588786088	8.700235280402488	6.993003658593924	6.353704742496684	5.131736212499228	4.240195309752159	3.6193325743206546	3.302262535418388	2.753923788642353	2.303267207986899	1.9042781042519938	1.879761868429656	1.6402439782168	21	r	ret	GLO
19.07706335511209	15.812231722402563	12.707818909597345	10.461692585287189	7.727937833751289	6.263067004992982	4.349204178106597	3.3461758795745244	3.3182039835633694	3.0335488909021193	2.6899435911836864	2.355143573863665	2.2040744422563603	1.9595943835535676	1.7376706117295342	22	r	ret	GLO
17.23594503356965	15.213580942339794	12.639838457484363	10.518506669184193	7.279568626162074	5.571830538390903	4.725426133115477	4.247572483701038	4.121786774200889	3.6258020104163653	3.35762961994089	2.9641455246814563	2.6666208030579868	2.5330404515936964	2.162360522005076	23	r	ret	GLO
18.674590965154724	13.40851473974537	8.686364823984267	6.9363793842994355	6.760164681698224	5.353180186157668	4.951013708493661	4.574364844582964	4.225623271455555	3.873257057877203	3.2874677157204837	3.008411301481986	2.8637434755466313	2.587483730081028	2.352994770241696	24	r	ret	GLO
19.28435944273895	15.81476349643501	12.983162310328405	10.181256834072538	7.6498689333001195	7.280280618902208	5.28611628376243	4.7728240669945885	4.0848960143922595	3.3964849175303193	3.1115109158490393	2.4452531664077313	2.2044382680448322	2.0221361962595426	1.855948425540529	25	r	ret	GLO
22.89989112439299	18.44169477598016	12.659410040393913	8.582484759456003	6.887407952280544	5.820069786154754	5.172044928413209	3.489138086261695	3.179481635242208	3.0157310491940477	2.543469224350936	2.3826492805389643	2.218265447662546	1.8831359971010724	1.63620427403429	26	r	ret	GLO
20.521990495156807	15.861693512479423	13.1999570748746	9.40976790593577	6.98843419162686	6.598318558855659	5.212525255319427	4.327586205645738	3.99523421163046	3.1818850361383033	2.649788164655447	2.247836023201395	2.0974361740979854	1.8448892168993074	1.7521117393933519	27	r	ret	GLO
20.73307072727494	14.020467248250998	11.508878025199143	8.421849269014231	7.39468407687061	5.947027651739769	4.666082189004893	4.390042377167054	4.333800777216261	3.6947735551458893	3.3318868737506717	2.8487358538553944	2.4290379310387737	2.197256644384313	2.1088117605472756	28	r	ret	GLO
27.405299565797993	16.23156234530884	8.010814497502171	7.488805610968071	6.128046507299236	5.783664036093943	4.073218696269934	3.857474820676778	3.4321864500204207	2.7757579327890665	2.602032102117271	2.2499258924127545	2.0582972916656583	2.002213344167471	1.8766428344212323	29	r	ret	GLO
20.482486801307537	14.892198894672676	11.61609453082027	10.759032321632079	8.71297445564901	6.663969559197464	5.355677426344872	4.32116449461351	3.770799357216065	3.256945172997331	2.896730993522419	2.727613520902352	2.3273426111920803	2.115375689429543	1.8137938411243475	30	r	ret	GLO
23.075486140928547	17.418315570291487	12.449289857252058	8.42010552095957	7.030404734825643	5.114255035686399	5.053021445794434	4.775203860120578	3.5766448022764057	3.2459078945382056	2.804738139516492	2.252954664575204	2.06946579446973	1.9621253767413345	1.770517772238433	31	r	ret	GLO
23.673928768437616	16.08444155953711	11.583792719612392	7.316725764756471	6.857942790367863	5.856604654248845	5.160457784732786	4.653670223657917	3.699833467464738	3.5752603135088092	2.996488466355985	2.762839308905364	2.544792317687822	2.1857332123421545	1.8986339148302467	32	r	ret	GLO
25.793885239725935	15.7144837259634	12.800887286832996	9.987999511049297	7.050560250418215	5.824831631403228	5.378595861606751	3.5160830945382378	2.973772792408514	2.7569548450964243	2.4441329050163945	2.093207964251068	1.9830876673308384	1.9362386268720768	1.5005645117489	33	r	ret	GLO
20.451017819542685	19.075820220629495	11.997687130913182	9.082864380011516	5.712635851775496	5.469130497785386	4.6906414534556555	3.9067695088939445	3.3820417358514914	3.135102249363879	2.7715066646795035	2.6215778404191137	2.4517884096314124	1.874916603116405	1.7390872417466512	34	r	ret	GLO
21.406269948346257	13.796305306688055	10.489389108423694	9.122960208778494	7.522429866592681	6.078211926359727	5.176271961534388	4.580419991786187	4.111757023196751	3.535389228479091	2.943511104441548	2.560994279092748	2.5137736771806827	2.4580258602876306	2.258679126396257	35	r	ret	GLO
40.764732630538965	12.185778619931392	11.174237414033659	6.546122091955299	5.361287747836669	4.519174382423442	4.297720640720346	3.427518784006791	2.7708349261727605	2.436698265170855	2.0810139040740987	1.9117696465908318	1.6179310695591125	1.4268300657771442	1.342162903644517	36	r	ret	GLO
24.11257504484219	14.84440040562467	12.327596870481987	8.830844368136214	6.438446157001636	5.689290830175923	4.810685210039554	4.259377356172038	3.442907789165589	3.226206204008885	2.739280769983978	2.367467966819415	2.210255213009143	2.0810939665284227	1.8777588497514757	37	r	ret	GLO
19.71843373620619	17.24965628686779	12.829608959946071	11.55939030317824	7.763107802962979	6.518716546344834	4.800688507596636	4.470892685845832	3.675276754013428	2.8673520115439173	2.4892248394005225	2.3178538750874607	2.1689393693986094	1.9655121234277917	1.8473163142978863	38	r	ret	GLO
19.451532639876824	14.148634559084828	9.213453772550354	8.882287623600357	7.888510634206106	4.929504937277968	4.422063889862489	4.0822594970496695	3.6275612922152214	3.1888060480379115	2.8126488929288445	2.3743655449337786	2.2603914073648395	2.1124577882074003	1.806483030626529	39	r	ret	GLO
24.96159823846554	18.623930188687012	9.175159413970084	7.716816557072438	6.889406716629756	5.596857769229979	4.728361468012453	4.460731061149557	4.138074052859375	3.3250011413950276	2.753079310812066	2.485206291610767	2.0950651457370166	2.0037481887156834	1.9962540983635382	40	r	ret	GLO
26.961531382244758	19.961721250686654	10.731059896050644	9.114256782073403	7.298668727970205	5.306344411175694	5.048266696933541	3.7889203670782567	3.3848031337075373	3.057862583015001	2.461734019277971	2.0478256579999394	1.9110245460807092	1.5382894351480514	1.4092211515387287	41	r	ret	GLO
18.2052532641176	15.240966147820053	12.095386597357072	9.092330394172288	8.518108781311907	6.818945924371934	5.313004433156123	4.695364566944374	4.06663834603907	3.9776244475793465	3.355725229537599	3.0959445926270086	2.2205119846891566	2.037468997818413	1.7715680185993936	42	r	ret	GLO
18.869010444190174	15.077360001217652	11.175542512616884	10.211260216294448	8.410790256684688	6.366898960731683	5.821140829931644	4.622716224318045	3.302811375694356	3.101083343466936	2.6392781682698168	2.5033330362813184	2.130483639196492	1.9105575841705718	1.7774014664576874	43	r	ret	GLO
21.507199416773894	16.427782464660837	13.837853974362105	11.794265172713569	8.20104962011837	6.093163340317837	4.52122635852278	4.3344130849138525	3.582014167686535	2.9678919132507104	2.45964719320419	2.247792432207408	1.8795485920415798	1.8615884321991933	1.6427579669452885	44	r	ret	GLO
21.20280841622867	10.987748806974212	9.989680154905974	8.684791940831499	6.780710359792794	6.28842858958535	4.976433467268278	4.335211958947335	4.04381850282019	3.6800163490894184	3.2054798762885	2.857124727369776	2.383218999053194	2.151033880187185	2.0058284617814333	45	r	ret	GLO
18.03701952300709	16.629028178607925	13.216848782231436	11.055524770578518	7.5293030911614425	6.339527297329946	5.907312157512191	4.05395115755723	3.495999726337738	3.096061993391017	2.986462662813621	2.7395667000463115	2.345178237755438	2.01238178516733	1.8554106809666557	46	r	ret	GLO
21.46104286779503	13.94142070321107	13.272531868402965	9.30394608705558	7.906934420509669	5.597802096702484	4.990352125350281	4.5032613268440915	4.277264674920897	3.3875534165592005	2.8461903373141038	2.491504476936402	2.2809685662825627	2.230365275109327	2.0689385185113207	47	r	ret	GLO
21.220705496251814	16.771384216078705	11.369281190534531	9.699810050758549	7.650687857379342	6.993675650338388	5.66023595814336	4.1709063967724385	3.3469142074846125	2.854080041285714	2.690046820052707	2.3049763212514067	2.148240482565222	1.8878875660431842	1.6799389465101493	48	r	ret	GLO
27.867827629204974	16.358733700553785	13.91965691765999	8.229232147430308	7.222046355134359	5.748773121104679	4.483532527600825	3.8074285387709716	3.1904193048742133	2.9535987188488755	2.2339450402477707	2.075759916789073	1.8737918196061845	1.6119795657700369	1.4348179340850815	49	r	ret	GLO
19.429734042348812	18.433766559477494	12.97432231069371	10.432422815908513	7.4529800375503825	6.409457695634391	5.988490280208428	4.475579451324672	3.3954149112680048	2.893904968144139	2.684591802531543	2.2705136102162102	2.040786938262258	1.9844531823894966	1.7579877868503004	50	r	ret	GLO
24.161353788619188	12.720984822351506	11.538357171310702	8.791929400494856	5.923528473029617	5.00483180781358	4.3769794930442245	3.7345064635090885	3.4699553452494274	3.3299810258369416	3.1544254982281186	2.901578410967881	2.3393631208231196	2.1372048501112704	2.0508643262385315	51	r	ret	GLO
15.967037224911971	14.902755409155764	11.188525633312938	9.60679367906771	7.351280288375073	6.697663232032732	5.636674713126202	4.048030241824227	3.5819801293586697	3.238694213491504	2.9965682901827364	2.510866601206951	2.3850455578093306	2.2461132831647452	1.936782789385961	52	r	ret	GLO
28.64556637465065	19.745773226287017	12.85529989084615	8.904141397269704	6.707123845014128	6.196022905087859	4.322723730280566	3.3136291655110517	3.003792556103021	2.7701645527366066	2.3478921910250343	2.1475960788905355	1.7834818058645556	1.70866476466513	1.6069678245474974	53	r	ret	GLO
18.287930015372826	15.547609135195923	11.355100803705092	9.547716246298922	7.796412688018305	6.815372135290777	5.390316378857433	5.027638609182387	4.917103933277868	3.958594114947683	3.1642521205050307	2.5519141792881626	2.464380679861724	1.99059563071708	1.871685514748498	54	r	ret	GLO
15.80449932629267	13.557140884360674	9.926969743120697	8.768946234612923	7.6557612966451485	7.132605599395727	5.38579272866942	4.1265263642940395	3.769521784881422	3.2591214691081194	2.979350166552762	2.6743764851326373	2.592802921463752	2.436306849815787	2.226490582145956	1	r	enc	LOC
19.407037478204188	15.265527495523315	10.458879692913467	7.778680405737652	6.415770879106324	4.768946449752667	4.397371489922607	3.9610734737528754	3.416161083324586	3.3244596392576518	3.158571226046816	2.966220163638369	2.692123379184459	2.363088209772525	2.1927529970233315	2	r	enc	LOC
21.651021092453707	15.16842721525981	12.856488322062624	10.641469280566808	7.86217936616155	6.52502972496113	4.44515698980366	4.0920605322509145	3.1367059335161502	2.886437483075722	2.3898242974201693	2.2637355698325288	1.9993101194757164	1.8194256512632454	1.6912899567882191	3	r	enc	LOC
20.068659828683867	16.752577114974564	12.088004400249119	9.658844770386935	7.574028602905869	5.231699126641428	4.892918957495432	4.2018796991561596	3.492607318172727	2.98764734504636	2.5876771343809533	2.5695238670442753	2.114989399366218	2.004979451600804	1.7427012932075032	4	r	enc	LOC
29.321963134119244	15.52676887919779	9.881177675396316	8.006269892762562	6.033638527671181	4.843619589299095	4.363262595645698	3.8923650725649055	3.487013854613021	2.7644368879279355	2.4122916056056174	2.1428508910557196	1.9992348925315224	1.8955448707985014	1.6190286711681365	5	r	enc	LOC
36.438820707887025	13.781604380817814	9.919873005020797	7.351326983719833	6.285579205605755	5.106097013730446	3.9855215116488267	3.59847277873493	3.480161924902971	2.6050027480565197	2.5172203455074387	2.2145744515503134	1.9586914641776085	1.7290039462659028	1.5538662191646304	6	r	enc	LOC
25.190344567025164	21.5015775851561	13.085310287604663	11.403850074438767	6.956057074279701	5.223446692854466	4.83218993840781	4.174761901715181	3.3952347705998083	2.5995400531001867	2.4187467043535653	1.7544522110854168	1.5038894021228928	1.3944560984998562	1.3089096109323326	7	r	enc	LOC
21.912829923282004	15.797428423947483	13.36065840370328	8.43271271663093	7.3138238502419775	5.882888658781423	5.379182800634323	4.244783146508757	3.9651570229577806	3.0319958961675066	2.8389598399237466	2.223680317949044	1.9478075021055736	1.739223519920181	1.6245436374233468	8	r	enc	LOC
15.386610110676374	14.37587321170827	10.447861893092572	7.7476796256852065	5.816083277328055	5.553576803960927	4.52771698482022	4.173988835938517	3.2734196919212297	3.1199200312959343	2.9492372301200946	2.798129641220426	2.5425544041812635	2.3202026288774844	2.25974857634522	9	r	enc	LOC
19.567773787381427	13.928616223789579	12.57427273172191	7.997219296034512	6.0669776448695	5.451313735743241	4.496566703030538	4.443006990919522	3.924421468916925	3.5304849095140622	3.353716451668162	2.808075505027461	2.5108793349603675	2.1119446965114967	1.9840935651537421	10	r	enc	LOC
20.08603768908018	14.305705883167704	10.125006903581744	9.113290283639756	7.549060274375774	6.968424108614903	5.482035452621788	4.631638081212817	3.8719275156293174	3.454226490220327	3.0562008794849724	2.768922533933802	2.5808722798867434	2.122102011001428	1.9865578866097044	11	r	enc	LOC
21.081508004826755	12.718078012343254	11.22464824583632	8.921262981873104	7.857214677693503	6.52815057192604	5.4675418911631954	4.819408057973253	3.5754322219073846	3.4243346990427086	3.0093771281530626	2.7842529987791846	2.2917024784376654	2.1593483652544587	2.10014035637178	12	r	enc	LOC
22.666369577598527	13.486619368785583	11.236269555575713	9.96042167059532	6.181203215940783	5.212926811739786	4.715378954377656	4.014772678133551	3.5943987102111437	3.247194248785546	2.7477112482261634	2.3624855389060953	2.141533454682807	1.8827115911054602	1.7700835894011488	13	r	enc	LOC
27.72426823431672	15.930034735016099	12.623473369539271	9.716348213896497	7.502033604816268	6.3317914699544176	5.80169661999648	4.066108176175572	2.742389201702313	2.5618941420103587	2.35826977486111	1.84243962806743	1.7978418160129863	1.4009387380329716	1.3197082060715164	14	r	enc	LOC
22.738676752365706	16.214390003496902	12.154354016335267	8.715693367234847	6.706770419369381	6.11767816308023	4.790225816831096	3.9411963807741337	3.428934523030993	2.882285711253326	2.5341516954604586	2.388300566646268	1.9104362668784685	1.8668363298789448	1.7209377805272554	15	r	enc	LOC
36.0745736096216	12.308882076286592	9.119463623519415	7.466897592766493	5.855367484435945	5.116087927816739	3.883062559870057	3.753448748003659	3.2596805687857713	3.0371686076743565	2.6293832142169014	2.481271078487722	2.0943652905084993	1.8723720207190087	1.717369697695549	16	r	enc	LOC
28.752422421392517	14.40186380611399	12.290453975612477	9.509607366806163	7.044502652338429	5.763953410653389	4.579520842602887	3.813767140846899	3.4430307798286357	2.8754708087436534	2.6344871067781637	2.306298506266477	1.9433132733016745	1.8211192929210696	1.5198595884068657	17	r	enc	LOC
30.042319122832048	15.688724639945695	10.785336662641914	6.7335495238041165	5.565918121161456	4.608228431754741	4.094256373968893	3.526733845689691	3.2345595727548786	3.182001497419859	2.796960603370611	2.616547821874489	2.2182184178930915	2.045965900706062	1.7823683677586906	18	r	enc	LOC
34.567638985090845	15.011555691104128	11.400044065009597	8.075572116800236	6.169761800782559	5.554483060157592	3.773129324751316	3.5274981151304488	3.071313968463924	2.672315281931152	2.0554505972112076	1.8918498308109912	1.5627336928936892	1.4439700244720286	1.3833540304997185	19	r	enc	LOC
24.31016444039762	17.44491663496153	13.157185704417268	7.557044006822604	6.800740520832582	5.452677073923622	5.1311086700615585	4.226874673652458	3.4032538265091334	3.1379138862296188	2.5993391028345476	2.2799222643480443	2.1951340698055666	1.9975888102417465	1.7938091803744545	20	r	enc	LOC
19.060622338693207	13.723666156982533	13.276111490952966	8.854407828925495	6.676697923772311	5.956682130801647	5.4790469440403635	4.265522064727212	4.023498944821085	3.2820609787431794	2.9539368606171506	2.8831898901084916	2.3440948889458655	2.1914716854225436	1.9562675895422836	21	r	enc	LOC
22.694588745416663	19.28196537719534	11.863923970857254	9.584348402687974	6.548816210844557	5.45012646015493	4.944047875089685	4.14459824744477	3.644648662093441	2.8885712435739457	2.422537702710265	2.2804237289877927	1.9303434422769867	1.8301338923822095	1.712660484489104	22	r	enc	LOC
21.555209946442556	12.8462609784166	10.996765550449982	7.985401839063238	6.944522967013983	6.302830432119308	5.258381886647846	5.0574872111713685	4.154624346953306	3.7808251309015173	3.298750322637787	2.6065688869127785	2.50844691685231	2.008314724653224	1.9127197554234558	23	r	enc	LOC
23.51089310268376	14.39921725364738	12.288761898342926	8.0123210998398	6.542876198877941	5.473850841627318	4.5155636916125514	4.029580516324307	3.7192490607879525	2.834778243725868	2.7471834817390963	2.3031095838320965	2.2172016658325573	2.056730899137263	1.8371343650914098	24	r	enc	LOC
18.996442585650705	15.621009918210515	12.33176446895738	8.890052373824094	8.288837317319697	6.505153396810362	5.822177574417826	4.510628003684065	3.5672447252511397	3.0319412216037263	2.7088268272130036	2.6195217045601358	2.2532041600058363	2.1157969839679334	1.9275783970173141	25	r	enc	LOC
22.777905428866422	16.637312552280598	10.387650053575246	8.190616091965591	7.766074922067831	5.3309000589298146	5.175921989188935	3.6410909521101127	3.328376682988307	3.0519385755367257	2.6375379782647763	2.4906362107469238	2.330586946804456	2.1935354081323966	1.741721329771425	26	r	enc	LOC
28.323854701407722	15.33371222897261	9.733128743122725	9.57591131311758	6.277439008992802	5.955000985432631	5.228127480956732	4.1653101428411485	3.768921879692528	3.248876093303519	2.5504586567779444	2.0751011215769593	1.8811225723419485	1.7672454596222429	1.5488894041929904	27	r	enc	LOC
26.889567708802733	14.296287699632886	11.733115685520232	8.890463725366518	6.733332625975902	5.5965344938328645	5.079689208524299	3.693914722932732	3.3266276256395004	3.299132824685074	2.6300742208521273	2.376181670616104	2.204677600607752	2.017474235278894	1.7373139403600824	28	r	enc	LOC
32.37783142179319	16.405006265630682	11.505920884672202	8.800524924982952	7.669904246103176	6.323795313880657	4.605645488907015	3.167446246467171	3.045523809738213	2.40803185282797	2.1198425531132625	1.9473257807144986	1.7004026620303652	1.5508024574427948	1.4018505695535133	29	r	enc	LOC
23.765929610299082	14.86697335149413	10.310233804080971	8.886412770073154	8.191905934072608	6.145396701993896	5.468831397820985	5.027416963606976	3.717625641827874	3.034694632152881	2.8668868463839785	2.25347418944093	2.0427269389413714	1.7455593509797427	1.6192569015027334	30	r	enc	LOC
19.59862816462505	15.534381804371687	12.836113683975933	8.773160382882205	8.241955845817676	6.479779835474854	5.103115395558134	4.2107893187791765	3.3408599703351927	3.053414629681101	2.7107829311003524	2.3733466023763077	2.1707612325466403	1.972090271428408	1.8783108680886331	31	r	enc	LOC
28.623066834356422	14.335463717367535	12.014400593155152	8.560442666870955	6.4401317976415	5.317906518072887	4.820529150655544	4.069114486850799	3.555282191709737	2.891654264377388	2.4588001484443316	2.4488265461186782	2.135266472678741	1.8965203521027139	1.4476935637707413	32	r	enc	LOC
21.611981992654083	19.818735159922674	12.074698673213739	9.637352911076437	6.585019059132685	6.063828930990269	5.731789559549331	4.1591495663934674	3.0347496090230726	2.7368341270675693	2.4833831202563856	2.034512654332259	1.8794842326078185	1.476758862783103	1.4425980248548553	33	r	enc	LOC
20.228091447134368	14.931401192744833	14.645733395210321	10.836759233456421	7.649300301130955	5.281096904682654	4.896562911059532	4.136458523607387	3.2766628226065464	3.131270584262621	2.524913012379682	2.306003425804086	2.022821815202308	1.9615065473333768	1.7273325213047355	34	r	enc	LOC
14.997981387165067	13.09752827163077	11.50255030004605	9.54701126917584	9.277952684774275	7.276286490549165	7.046980132903522	4.971377504270863	4.0851451673432475	3.4858228273935596	3.17720479551038	2.71987158477163	2.23606983445127	1.9577659981771074	1.791872339478687	35	r	enc	LOC
21.154065568429807	16.498787895604128	12.446036891502091	11.05335405901596	7.321116970977227	5.230015269226333	5.109191223048286	4.0606676651096	3.364731314797631	3.2367612748852883	2.628758387373579	2.2290935224685757	2.0898464701477724	1.9113403068341195	1.6521062312274362	36	r	enc	LOC
25.01376019237643	17.630326796046464	9.984541697659107	7.930722203854358	6.722908453516285	5.985289260144893	4.973247426236327	4.024852273773408	3.774256758828879	3.041780952891118	2.533118205972169	2.348085887547344	2.032253109709602	1.986945115854732	1.8442228682376944	37	r	enc	LOC
16.16074306758475	14.870711013889016	10.740892949201408	9.538551246040194	7.8531302884007435	6.879531502036038	6.3688079543819045	5.537558534722464	4.078497990048514	3.773408186150037	3.2647613383770198	2.9442576863596455	2.4177315966586113	2.2226667516841006	1.880328952563399	38	r	enc	LOC
19.7311287881982	15.698892211170497	12.209272556513215	9.304005376395171	7.079828380807131	6.073121470625355	4.569162269324195	4.138786894025374	3.6639602896207637	3.591577819861434	2.8175698780875447	2.4329961619266505	2.132518173251342	1.9678034947599192	1.77527021282217	39	r	enc	LOC
18.4677946246211	17.14697530550239	13.643894548501665	10.404454422315846	7.62192813847599	6.444562159953213	6.11485271995691	4.887048459427681	3.972702050011045	2.9481501610867014	2.2818318611519848	2.2417291371110917	2.002521256997751	1.895553226422622	1.7216954063628522	40	r	enc	LOC
24.316326442946874	15.725403734072746	11.469094615384188	10.105271389588037	7.551472278026789	5.472574698139305	4.419014821602284	4.233303240561665	3.3568077370693254	3.0462576494146734	2.684107457140407	2.3190250752264574	2.2208959085024094	2.0084426076562694	1.584572491701473	41	r	enc	LOC
20.944346818997477	13.877951843226183	10.728960870715143	8.146616098733789	5.965565118873687	5.390435494555642	5.126516776563689	4.6275600866309	4.3257915847617925	3.4438148579883436	3.0410947729033575	2.8335807359497864	2.317739384722387	2.2586696855049277	1.8295996535938697	42	r	enc	LOC
19.45878864648627	16.736597897352535	13.33719666247478	8.420553182618514	7.475987508006403	5.990329964945381	4.60766900326225	3.9612344131625394	3.3655904976325717	3.2907707525528775	2.8060532938190295	2.6434694600942614	2.3847860064906294	2.2128277288775005	2.019722008523703	43	r	enc	LOC
25.910481492123928	16.617971746936718	9.856775565853116	8.425499368287582	7.911580956594906	5.156311204878051	4.287671756202453	3.7486814957572587	3.341524686642711	3.0668821761151315	2.7146193642811833	2.40905671746911	2.039941338960282	1.720430188453435	1.5806499932123341	44	r	enc	LOC
21.458856312195266	15.489751221760566	13.19247114272101	9.647261845186447	6.900371579308652	5.940050166477887	5.170815467934466	4.8885180314967736	3.6759184070585236	3.164213137849626	2.788346224314734	2.4899208991003206	2.119362907268904	1.9798310326492723	1.774354093648576	45	r	enc	LOC
21.117405268718603	13.129599733625756	11.920121856454474	11.107355442613665	10.040603475432249	5.722135987645524	5.469845755360003	4.91013496917793	3.530038829163696	3.2298430160050238	3.1045100936959837	2.2686303102474827	2.0781594133922017	1.7306872331193073	1.6319508927500703	46	r	enc	LOC
16.86580893460936	14.161208561337082	9.078706953133185	8.732211210589064	7.963428030358088	5.831135667156615	5.338051691777236	4.523358347912269	4.195253655752115	3.652101689949693	2.990020086123199	2.785590742019413	2.5086013459946854	2.3265307727647624	1.9668600092606425	1	r	ret	LOC
23.595398176642497	14.120311389364796	9.77969574558507	7.791198844824597	6.025891253784653	4.754523608329167	4.149962261697295	3.7651707105294787	3.6622408663701926	3.218175934215267	3.0764482299509837	2.676081415877712	2.631584693983187	2.3931402499134373	2.171511073338558	2	r	ret	LOC
19.189553803570032	15.581290298467005	14.098501760513784	9.660287366762907	8.902974156368376	6.8029269992538985	4.873111663914559	3.300272246227261	3.1644750766865917	2.797353302483874	2.6178628192730518	2.4842221916140734	2.233863831949537	1.9879507060468116	1.8426547593166782	3	r	ret	LOC
19.858385024514742	13.504139210738302	11.82868055665074	9.87963643018651	7.455543462602626	6.935301886655141	4.9476326465749985	4.368705107123366	3.7105579304192617	3.144189804082418	2.586704865205148	2.272357698034862	2.220474610550664	2.1134035468669086	1.930977768622185	4	r	ret	LOC
24.11239266865038	15.325666673862067	11.74480192926493	8.987241133583382	6.403286677519208	5.659721739226022	4.323595854558152	3.9330801743819785	3.500147194778073	3.0592731860119735	2.6140087388170423	2.2597692442568182	2.22466268843949	2.015980680374568	1.7052779830601366	5	r	ret	LOC
31.124762135304508	15.310453834103651	10.956661269261799	7.243509741556877	6.4789176356553275	5.136676847527793	4.5334595582529476	3.7605652723238	3.708115086647006	2.86403755106561	2.8151082025180383	2.6160631273273984	2.337498137228086	1.9257678579164976	1.5790544233102861	6	r	ret	LOC
25.242571264889452	20.617957627092746	13.769277789940768	12.124032029269173	6.129149068991428	4.919129503776293	4.479447293260123	4.326536980480114	3.168381836181676	2.807764387814695	2.1758353031946496	1.9412465821751757	1.7251427149255565	1.5619335929773466	1.3563765151976823	7	r	ret	LOC
20.286358801884397	16.410012118648616	13.19202588882701	8.8885294713712	6.714733632825154	5.765826194969884	5.503639235866638	4.116567100529892	3.9704376320733394	3.318308143456885	2.722253620279642	2.4286907343714605	2.0896472386971885	1.8763990926891194	1.7272418781431618	8	r	ret	LOC
14.712190025992978	13.498043246681814	8.664773389315524	8.158585265657479	5.925734678285731	5.436489278296317	4.429947131980493	4.1796849406362755	3.87778042717525	3.591931900510044	3.515553173042149	2.9923775676883517	2.8315449029962916	2.46387858536004	2.3027453164311678	9	r	ret	LOC
17.923090969290996	13.234562939289656	11.966072800647849	10.91881697573209	6.882906696210414	5.556704882874582	5.262363100709498	4.691834745454342	3.728787094418211	3.573670105096638	3.2161035951742014	2.905096102882202	2.5419094311931953	2.2139061023683073	1.9636812889225732	10	r	ret	LOC
20.313364455869962	15.49620270887019	10.112726655137962	8.535752916453092	7.780189301883988	7.175589665830734	5.2292912799379305	4.9745435389883825	3.9330834893368674	3.340356106775081	3.0775616857756716	2.9016774434884285	2.6278023145297533	1.9939007431091353	1.9472001423916312	11	r	ret	LOC
17.14032798571227	14.44861688287672	12.32083693522921	9.483631228301372	7.800987058045766	7.035512064262418	5.705148920827956	4.87712852010525	4.135866845344083	3.6587322847176176	3.1303284033067675	2.530103391689965	2.3537368496776168	2.120916186612497	2.0152137238295666	12	r	ret	LOC
19.148325063335918	13.17780018395323	11.575612362053448	10.177788036263134	6.6903647039141685	5.6896372521439815	4.891076846556021	4.197574285759187	3.5914899465386827	3.2751812560965403	2.780706626378163	2.413672498726918	2.294715718318459	2.095766302250923	2.0295888633837027	13	r	ret	LOC
28.529479318143654	15.191272884079716	10.840022145542406	9.306571312653794	8.43207398871601	5.0542756885565	4.6417047674702605	4.062628261503142	3.6512998525755602	2.9954361477040603	2.5513162302634744	2.331534097381901	1.7129996860552348	1.466082090010938	1.422522220818621	14	r	ret	LOC
21.667115108201934	16.402670756617134	11.916385225318807	8.910207656311949	6.868916439343865	5.79486918686749	4.680458149155594	4.24378704557735	3.5314649626326604	3.139305943101263	2.37577750696152	2.31122600366378	2.0725755578942247	1.9055311020101617	1.7537017819276113	15	r	ret	LOC
39.290704935418546	10.254328868280238	9.292987898592555	7.398561259226328	5.67062559150117	5.329995131292051	3.751262086796161	3.640606794067226	3.360160534601254	2.623382708026371	2.294561444377307	2.236989040368914	2.12580292484128	1.9780815110377687	1.7961876649158228	16	r	ret	LOC
22.36259750993021	15.527749990295986	11.823199393345789	9.251891736456281	8.398952230754908	5.7183683565599255	4.606215382157621	3.7659567661392206	3.4613021014409697	3.3777233625311505	3.053765670019613	2.546333996430601	2.4910677638668184	1.8244112942306048	1.6902246375330148	17	r	ret	LOC
28.148681601647347	13.793340350611059	10.278441873177712	7.972088716323959	7.129928055319937	5.3818744091205	4.327236148214341	3.7638353729378466	3.4544988154244685	2.9217760161805364	2.860444698548108	2.658562625955625	2.4232909431469167	2.2041931252485454	2.0406984612384136	18	r	ret	LOC
26.451964707397398	18.941739558698245	10.43567665986246	9.693975269092627	6.57892602857482	5.744041639562832	4.579110812107481	3.467850518548033	3.186822768190326	2.589378752639116	2.151766482085415	2.112813314771194	1.735575785781351	1.4673427014475338	1.4274105253351625	19	r	ret	LOC
22.30484956752289	18.31730824272455	11.014957796340598	7.675247889571001	5.917188654108547	5.616405164010726	4.758043030481988	4.205348158777136	4.129655218306056	3.601642029431737	3.093832921841747	2.3521223842166483	2.152761916552656	2.0368479879315062	1.9408768623141592	20	r	ret	LOC
21.805508599289997	14.564364268403557	11.39894305934857	9.20932468184719	8.210039299861256	6.618693781899865	5.460676597294034	4.08336663180526	3.6906672399739895	3.2191196695315467	2.9369728306062273	2.481270963071634	2.0655325066082852	2.011145581394277	1.8038999354570506	21	r	ret	LOC
22.07589676562493	17.851789158287517	11.485693754467462	8.395535864825153	6.696948198151366	6.014335435026089	4.74177130951364	4.456927533961361	3.7513042963703715	3.040595889231049	2.805056216667995	2.403145073821666	2.377544248046766	1.9865475598966071	1.8962751637453534	22	r	ret	LOC
19.40721109083415	13.788102953721832	11.334827058419647	8.943443767818964	6.6362210758151186	6.353605026170478	5.146105004786205	4.671233671448114	4.025125381597748	3.842228954315292	3.4468944531629044	2.552200667865267	2.4753757723142615	2.1422170412918144	2.05920727520733	23	r	ret	LOC
24.416619002785854	14.20952933645091	9.807337465547292	8.00561887196099	7.072908744639542	5.560332522155184	5.219947670838733	4.098339240092508	3.6770393015530214	3.260165767326239	3.0625895205895026	2.763609666285791	2.4271799019098315	2.0040187564386507	1.919774780225639	24	r	ret	LOC
18.698556785778717	15.035029716633199	11.668844335158	10.955860940457407	9.206050444685756	5.798710496179172	4.991786474665743	4.351589452184037	4.034758834959422	3.722400649043827	2.977565764829303	2.6496630012831623	2.1680447212216487	1.9069811693044292	1.8549782826881982	25	r	ret	LOC
23.111343880373003	13.95444115969728	10.764380512074979	9.220449921565542	6.990787965224021	6.160751130432873	4.409211929310264	4.135514652775777	3.8629554447010315	3.1234496639063014	2.7945123348626106	2.566350339296998	2.4087967617137505	2.0227663113253884	1.9547577911627936	26	r	ret	LOC
31.495469276970503	13.558123747948049	11.697956507763966	9.11250311506391	6.0845720943743	5.234582120025425	4.196726955166526	3.8425695582588277	3.553095971914077	3.0463002534818244	2.607395729410695	2.2280976746773877	1.9350730171649795	1.779627833927574	1.6514518192974585	27	r	ret	LOC
25.642033437922834	14.264181303858397	11.736982646484185	8.871200875583328	7.398407009049299	6.04522302203187	5.63514401860035	4.025392761581921	3.377636498854534	3.109381764378385	2.664013485042424	2.37120890011694	2.2164326532352026	1.8300655705957198	1.756694227879187	28	r	ret	LOC
22.89097826052756	20.104677735219337	13.180662883950934	9.058252287530411	8.319771134049724	5.40416095529666	5.104295411138412	3.922334114689819	3.3629815504592284	2.973574192554586	2.6534974519390113	2.46120667952209	2.3065749526899926	1.9895709259163465	1.5760966141482418	29	r	ret	LOC
25.779181862137353	13.452225795899098	10.96233243782554	10.03808611565053	7.322261162296479	6.809098819432615	5.154456396181206	3.839967034130005	3.4976395583640114	3.08414417881795	2.753195563876167	2.363382350176546	2.272614650134578	1.8177682213776876	1.5901248747349752	30	r	ret	LOC
20.208265914612348	16.3024031797453	10.651574005133831	9.276021234041183	7.2637277161544604	6.271041979966971	5.206373007228037	4.584627101408588	3.9860127182508127	3.468196266171516	2.8240876444303766	2.410204199467568	2.3009151111227735	2.170213745139531	1.9814877509629558	31	r	ret	LOC
29.079391928563382	13.697348026967623	12.36527197018461	9.586869272479644	6.363828279287475	5.6214769370030675	3.919716301781083	3.57499401766305	3.395765774235783	3.1109589903474224	2.9249256674511557	2.4544670857480946	2.017780817458763	1.8054380437002968	1.6107511091593838	32	r	ret	LOC
21.21910137669515	18.05676967222121	12.544548111529373	11.042890994205706	7.412237311014731	5.623199147196571	5.2481998288515825	4.253310208820048	3.4921497238901376	3.198874105405463	2.7757670995101944	2.3969897767968957	1.9221746970798474	1.7187256716723935	1.606299292215175	33	r	ret	LOC
21.998205741236617	15.135077208933524	12.855130137905356	11.815726496734033	6.534743938726486	5.336842235035411	5.143929173956287	4.79697347045652	3.397299427341771	3.1156501522811966	2.5407717222538593	2.2716289373923795	1.9718838945499517	1.7882308976098764	1.6737653282162175	34	r	ret	LOC
17.028795728533684	12.466064270058551	10.636728137195188	8.984113692630256	8.0675911468772	6.314950982848928	5.8440434315731435	5.38861722696077	4.329425453996932	4.0976501551105535	3.146673579229005	2.7978139800964783	2.4091790616663658	2.2942718234389177	2.0924948022123444	35	r	ret	LOC
19.964997670843687	17.87776999655599	10.90455947377504	9.205372179970201	7.94465070516703	5.634842816514213	5.174694443806405	4.184846472153186	3.933173091795595	3.4723539138143864	3.202295148058184	2.753713230287399	2.366858064249369	2.0803701032757114	1.8728071093902938	36	r	ret	LOC
22.273495013502316	20.419118771413157	9.951603151722901	8.676569656665306	7.2516939994058	6.2257493970654325	4.517935542618539	3.590423140573877	2.8957696383086735	2.7480924932918644	2.669714382522232	2.2998925985012995	2.014718688626015	1.9338056367851726	1.797771853636608	37	r	ret	LOC
16.38001158435409	15.743143698041946	12.783623072178612	9.104455715201654	8.217047000777772	6.483256256134892	5.938340631470381	5.238397428723988	4.467293472154898	3.3750826959708644	2.860790789500972	2.676889719598991	2.429996769715405	2.038575486788722	1.844347779242041	38	r	ret	LOC
21.898073837087907	14.651949771387766	11.355687909707337	10.61988315071632	7.229589365245847	5.959128527984881	4.273150525951428	3.980833192982904	3.666201466743279	3.232820372564275	2.8041855005950724	2.5849188799895826	2.2963905739316033	2.0483601096862047	1.8975187984748758	39	r	ret	LOC
18.2868916723765	16.399685364635435	13.874844436607766	12.092764459462607	8.20129128196062	5.856286637332766	5.0516418821726115	4.5613171142058375	3.334925835419991	2.9116905502521857	2.8314154928430653	2.264564575029342	2.1929813615957534	2.052314231755318	1.6709977357231067	40	r	ret	LOC
20.338439008122386	15.205445442037714	12.44809480759394	10.638606958931486	8.115473932043432	6.640512849908568	5.130898346294411	4.173801264433606	3.885142679523134	3.393796232359783	2.7541900582734358	2.3675619045764122	1.9369985818185023	1.8937182396023058	1.6972289808844354	41	r	ret	LOC
17.944905123702792	15.190121533642394	10.09631076994893	8.93731828143675	6.413612793680248	6.109442620506386	5.294793465961498	4.850962032785734	3.8293783854338344	3.5084150803230303	3.327967893172781	3.1111936449781172	2.6337655460167566	2.281410697635171	1.997515302790026	42	r	ret	LOC
19.898381766907153	16.62935102343415	14.482816599437584	10.75698479410683	7.030848618382537	5.221013449693886	4.458813178128984	4.032476472968764	3.5229897051514745	3.3470751144305027	2.6982994757656753	2.367937664339331	2.1941960689912916	1.857994998771868	1.7909474292681447	43	r	ret	LOC
25.956126811628298	16.29763501025502	9.603958010635017	9.168238347182116	7.9140681190757025	4.614100742091675	3.9715261275422438	3.6650235489442466	3.381892256886802	2.877192427085856	2.3825741376341285	2.3129553691793565	2.1268618437838844	2.070961699564798	1.7683283905226364	44	r	ret	LOC
19.19419249076631	18.07153712022901	12.002304094679412	9.514628391989508	7.739103212797969	5.852559225311289	5.307368252058573	3.9598976079054795	3.833057403826153	3.538098421428936	2.6941484690096917	2.5662162032325764	2.2669961776607668	2.1593535974658815	1.7630448796215135	45	r	ret	LOC
16.332651610791668	16.026776315793473	12.545094707100754	10.580052362629305	9.033665389075315	6.399194248912621	4.692815062421724	4.131172678320984	3.6090159825533648	3.4791612913084986	3.0942039843465405	2.932102235946099	2.5065507611992213	2.112240495423507	1.976384131343703	46	r	ret	LOC
16.699361672279725	15.310270238645632	12.932746107629406	11.190629359008271	7.971518538741037	6.439814391063845	5.138319953883535	4.511277394436224	3.751967683283326	3.6202160541969564	2.871227846394923	2.441798909929452	2.2890306204938815	1.9476821548221759	1.841462374898096	1	r	enc	PHO
20.620010835160414	15.989578997518167	11.24670719859782	7.021459553009589	6.188724864471447	5.817517069649444	5.583238093788756	4.808281576443488	4.533789642655549	4.091231778973727	3.2756029486609477	2.618964891121029	2.3468684659787096	2.1526154794942367	2.0173370303895886	2	r	enc	PHO
27.336107702470663	14.47501528261098	11.294623351635439	7.339219621051055	6.124532955091673	4.745582339084526	4.562725297470235	3.769548994080598	3.1796737267416555	2.9402293358499323	2.5754579577553836	2.4664164505953945	2.0753601860333775	1.9812013516124332	1.8620183516036788	3	r	enc	PHO
19.477157695305632	17.64769915125171	15.176727591964902	10.058089065213094	7.564411678522617	6.182082225418581	4.913588219692854	3.695235778443646	3.115451425323899	2.8636460876357592	2.645348683014768	2.4562334312552494	2.1862269267976897	1.7400595542414248	1.52858318452118	4	r	enc	PHO
21.191231276214946	16.0432423499213	13.10673868706444	9.644004531312461	8.445018489443756	5.381491834237007	4.219009571994717	3.981169938590784	3.4729465765964944	3.1256127629285846	3.080550164148658	2.7756789432494258	2.484447654741635	2.254449464943464	1.8455262388088611	5	r	enc	PHO
33.361249279479395	12.367724858876084	10.393387344366431	9.580735855964452	5.797116540582422	5.266700206979831	4.603336104325081	3.7548490746490804	3.1656339762843237	2.924300672318542	2.515775797264126	2.306023049071658	2.1173685908152002	1.9697046651546684	1.7843872313531617	6	r	enc	PHO
20.769762346966335	15.50696257012595	12.928879738547742	8.6893929466646	7.925935775800109	6.259027577324273	5.681596258186573	4.075835977420121	3.802749395840786	2.939201518614929	2.8554291544684505	2.431051334298119	2.195316920894116	1.7143851791050762	1.5906214905478668	7	r	enc	PHO
43.074760395791664	14.73602058529194	9.194902793265287	8.32225623851745	5.527134081218512	4.719874332065776	4.0682130424370895	2.6883833910414316	2.579988214995337	2.30501685477086	2.002716956056317	1.6654160251422743	1.5450571635006567	1.3580597072486875	1.2370904497142143	8	r	enc	PHO
22.49273338224689	20.35999133306774	13.889200980689345	10.477618263126725	6.491706987658966	6.163473762095543	4.172880014305838	3.448904064486947	3.131339783871612	2.6549538500038743	2.1444188378476183	2.0949389723877916	1.8105102724495925	1.6338680406438795	1.6120169893949687	9	r	enc	PHO
22.581660407600488	17.58725375651148	12.127563446084638	10.388694433470848	8.221164201362502	7.127896993418737	5.710342346002066	3.45702812467852	2.9306909813262076	2.425320895944094	2.326136547566448	1.9812611410353957	1.8450548656641796	1.7739395560369875	1.607682352675166	10	r	enc	PHO
25.722567076995173	14.75826221887127	14.17869107028688	10.033296486479738	9.716203701594214	6.293181021636883	4.49951283492693	3.93549896466462	2.867014480121661	2.5976130161860045	2.4915714160711895	2.3514527573289308	1.7911782322651948	1.5365482685686649	1.4495266905740263	11	r	enc	PHO
22.827053877367376	12.872845517720597	11.727379706742754	8.35967947490864	5.9367091762230935	5.852664518033235	4.958790394701324	4.235317197575284	3.7353504315173525	3.257092948370495	2.9116176831986724	2.606779890204835	2.512505000258486	2.058316016393626	1.9934757003219805	12	r	enc	PHO
27.237109632036336	11.429405926974228	10.45955268177752	9.407426827845503	6.381454857388498	6.0541505774563245	4.622243761324971	3.858617432715437	3.4566310026856812	2.954216608767475	2.670184556533442	2.4505504133463676	2.3923721813089833	2.142809575213917	1.8846781325004276	13	r	enc	PHO
23.763101024549826	18.034233349661655	12.226018301374333	9.783540132788168	7.0354059970739975	5.368614690511934	4.491716998406752	3.7365408808809506	3.166098869795764	3.0493803718758974	2.743217929502658	2.365429760186356	2.1550710401594175	1.9574398050116766	1.6908395294749103	14	r	enc	PHO
17.228977909878264	14.519931945072225	12.668556041607259	10.727699171731865	7.639704503530417	6.658746777929267	5.75171705470879	4.398251364567599	3.593859659974504	3.35007371656052	2.7373951540988744	2.4766706751429575	2.337294857206495	1.9576028644034196	1.80019777088663	15	r	enc	PHO
20.044350500002263	12.600894282398865	12.246948454381199	9.812673123646276	8.334401572938859	6.084313840349456	4.3137570988171134	4.0682945720606485	3.262744490300599	3.026281949597675	2.9115442140766907	2.6381425159690024	2.2524993130565862	2.1630911167001465	2.093856847296221	16	r	enc	PHO
28.59602406142773	20.189801680065518	13.82757103470291	9.286181674525524	6.4534055481609025	4.623589340978798	4.313425961682928	3.5975883608696915	2.780683256010814	2.446458811494752	2.2196210373391247	1.8839120638659714	1.8266630492011824	1.5447437062644784	1.372357141920588	17	r	enc	PHO
28.32752000199729	14.845258373392126	13.671026232470634	9.245105088732624	5.771568754867025	4.23689121138904	3.9125284374540006	3.643383391689223	3.222259457997362	3.053833402324326	2.2593753252904136	2.1447574464499732	1.7500630852196606	1.6440867166016173	1.5858076365853848	18	r	enc	PHO
33.61817891986775	19.073700576684264	10.259273428670879	9.091096597459625	6.588760298953378	5.379373556645525	4.199231572208245	3.539360419516098	2.8037347771004835	2.3795206912807982	2.051318039546359	1.9119838774439817	1.6864937196528862	1.6465434239279513	1.2671182574845785	19	r	enc	PHO
30.281260614126673	15.31603391767637	13.468103441270696	10.235082860096558	7.3193929450868875	6.010067675976733	4.234046743717769	3.655867655314716	3.135296787918559	2.7731962392833296	2.4167511180320007	2.0378311476761786	1.8437850364624675	1.6329923560098243	1.3992755276261752	20	r	enc	PHO
21.764100804490834	19.34869243303028	15.472418195460609	10.960361793205434	7.525207495767876	6.88495165403798	5.241433909621639	3.531561129436387	3.016926609854541	2.7872921867930627	2.4326481737491967	2.187065760515546	1.8480739029690627	1.73851308197921	1.3425426549190562	21	r	enc	PHO
25.94887952587335	16.485727332261227	14.950151536145588	8.498953751269516	7.516127887923079	5.890156782596	3.887516595832131	3.755665567677008	3.061906635935763	2.6479988535177563	2.3492280039638835	2.15277643874653	1.7657565898736702	1.713295627588214	1.3635224609722407	22	r	enc	PHO
27.804894499757925	20.461600457719893	11.754162559584483	8.889099627600892	6.7576090078273445	6.254200267069186	4.432046798790796	3.8936242370467573	3.007028519275914	2.4930233920088636	2.10934241256543	2.0157315791186674	1.5781397732530709	1.5005737478619363	1.3106309239462517	23	r	enc	PHO
22.33981796791559	12.46046676795097	10.16507574400395	9.98250147340791	7.088936515070196	6.8056594523690235	5.525812224586229	4.211263946368791	3.837615061020803	3.184439032236231	2.707623976799465	2.5668076022193125	2.147962419734145	2.068274499109525	1.843971849354418	24	r	enc	PHO
20.865331173540326	19.814386116677756	13.317007351639338	8.785183188955429	7.725744447331203	6.0309464912859845	4.805532395613407	3.5001644770038305	3.13412118319047	2.7962117187517608	2.6451508330036395	2.122132454049604	1.9490679360921837	1.854987207272889	1.6415373571872265	25	r	enc	PHO
24.670836973967983	15.259563437722422	13.696895873162264	9.566835168324317	6.7796802635322075	5.965823001443642	5.1726092315982175	4.339472324852933	3.840160321967494	3.0901143112515808	2.9273257600444484	2.641422789245109	2.1177671787965164	1.7266922991508276	1.5024622840256612	26	r	enc	PHO
20.973575063848415	14.739003785157223	12.04924186171408	7.41827513494022	7.101557104536355	5.070612216517482	4.837622917475345	4.34509966409363	4.203991369942837	3.227038106218757	3.102890513908547	3.043708853269366	2.3953420495011444	2.153114364997056	1.870919202867752	27	r	enc	PHO
27.419505834376114	16.084948567395646	13.768825450483865	8.587968336485686	5.939477336203427	5.576510418695662	4.705940511781914	3.474812384118411	3.3732180768343554	3.0832984983000116	2.4793528998830308	2.2871322555673723	1.9888730294327894	1.8950578743009792	1.6228860673939782	28	r	enc	PHO
23.201514024501176	14.550139534213583	13.491472043563514	10.576355207685753	6.800450680775767	5.916769543636871	5.068520062740932	4.665843954953671	4.060539961344372	2.8724123743956635	2.7687612596610163	2.6604961889711682	2.4686892613887044	1.9544470082741592	1.7592528491662618	29	r	enc	PHO
25.058930623439604	19.824078516371436	11.095291741522594	9.358621245852646	5.579302056232819	4.506589821314708	4.312990275788893	3.991066829087471	3.3817548130064456	2.664811290129739	2.4411744127604096	2.19569488817906	2.0592939205235625	1.72289683805329	1.6301606487517628	30	r	enc	PHO
30.357532495368577	17.04168030137972	10.952059587666135	9.97949158627172	6.366996354895838	5.654135751738073	3.967423706062692	3.6349556713251845	3.23467490443711	2.7377037131730146	2.1740824839032444	1.9474867891284537	1.7830643443931873	1.5330770696619709	1.4860206564358096	31	r	enc	PHO
19.905473908828476	17.226491502608862	11.350381166810505	10.095082622854619	7.253047706759878	6.286179462318062	4.466265861132236	4.180257404733919	3.4513472519034463	3.055250948901056	2.6585340853198183	2.626029256654925	2.3133556808900266	2.107960250642799	1.9318573302146058	32	r	enc	PHO
22.925450979937217	16.370811597521914	11.720225338945474	8.988519002345015	7.597245383663112	6.120995508502322	5.138196790909542	4.739095065953702	3.523173537962086	3.2062480005104232	2.706211190709831	2.3371020386193027	2.0952570801881896	1.9658328101431835	1.861363808039648	33	r	enc	PHO
26.47108121090456	14.860706873671171	12.92738847740617	9.192001865540938	7.336248253755774	6.517223739003542	5.137054886975049	4.143700116015899	3.9534776975471986	3.0141481638150514	2.6518950942926787	2.5588640664285127	1.8845516939833613	1.6559017786986037	1.5480718574736096	34	r	enc	PHO
28.597890644446203	11.980460476108727	10.728705479548307	8.8299015752471	6.612509324060802	5.441035018930629	4.962231770035112	4.111062674776267	3.7762283842716937	3.485593775631359	2.74219041078146	2.296557850572608	2.1306679134066258	1.9024271391559067	1.538084603714285	35	r	enc	PHO
27.04657615428545	16.77446123963313	11.034026561912817	9.610760468933783	6.817106990489984	5.513394140476784	4.534461074156585	4.412760731860818	3.715847854170517	3.076072902698032	2.759006962475515	2.3296658301919275	2.06712894139371	1.9505545324833777	1.6493744831547925	36	r	enc	PHO
26.085878145920283	20.666284241230425	10.401096115000518	8.243820158452944	6.003995482999733	5.644526709389338	4.212988347201336	3.766411346122431	3.5384775723161326	3.1140049627790827	2.5530669515261177	2.2979508175293955	1.891192496152463	1.6871344007129725	1.668557631300383	37	r	enc	PHO
24.820228236561597	18.97263466439402	12.4119428346135	11.007690498380429	9.796449440954024	6.810351327380178	4.918331763909521	4.225672708081431	3.7377885699160167	2.981129447880893	2.6554398191260438	1.8704572871512881	1.6556449194081968	1.4243434771047625	1.2653983836103337	38	r	enc	PHO
22.214511102500314	16.796563402411405	13.614872781253371	8.254482009347837	7.2109844172491	6.402253207436696	4.647960971561714	3.577714944381506	3.4575374386617055	2.648441175597474	2.484546746854412	2.1687540190115895	1.9981692558413044	1.9134239004779205	1.6773032586970475	39	r	enc	PHO
20.357672532957345	15.653704294010874	11.395228242981792	8.879232387538085	7.317926329988477	5.794187407771011	5.149923891356244	4.999659488112814	4.263164223168888	3.9663531139617185	3.02616999676897	2.490326709261099	2.177084885443802	2.049066922989947	1.8507978535536334	40	r	enc	PHO
25.1675601067648	14.756647071852367	11.871697662640663	10.135874784798856	7.284735363935231	7.07900853600075	5.524025177869867	4.533983316128744	4.037151445786065	2.908668687736845	2.662631994223436	2.323257301549927	1.9172971687687907	1.6545759119625272	1.416126373998554	41	r	enc	PHO
19.553835295308136	16.876566973767556	11.785706052993596	10.782018942647726	8.301372799329613	6.7462815495235375	5.849663090534619	4.218774490194573	3.7138578582519544	3.1095614422790727	2.566725288118756	2.3749729826617756	1.9156594541348388	1.6785407390874245	1.4773755323331843	42	r	enc	PHO
23.962845014119054	16.872272915802945	11.971996512363136	9.60211477849871	6.405881005134266	5.167711944692103	4.363342122121686	3.968509056961795	3.522202224908406	3.298658683428926	2.778385271520696	2.5007690838078944	2.4575449796885205	2.0701199914481814	1.8040167516368464	43	r	enc	PHO
32.747609422017284	15.663105114926923	9.295980302220617	7.394665589282171	5.943824983494846	5.465127231705139	4.897878702945491	4.228021767292313	3.657484530033612	3.143487705648815	2.6570080397941145	2.1054170100574474	1.9180724399863025	1.663153785540379	1.5020944771078506	44	r	enc	PHO
19.35040428309583	15.79057199547133	11.252309141975475	9.590420210519685	8.269765003510704	7.496825757724232	5.948897190967223	4.1142265301081125	3.9740008141182304	3.59376439090097	2.8576936361199423	2.7535133332454547	2.413352333260733	2.333973126841103	1.9842205887008935	45	r	enc	PHO
27.515808739703537	15.440503114572929	14.305698361322799	8.887967364072026	7.260068566072901	5.572526547826431	4.446362712960216	3.582898801821617	3.0523308816306387	2.626602623005579	2.3358723219222504	2.1136839574277317	1.7304779115262998	1.5638078946868372	1.444362004600373	46	r	enc	PHO
29.491366527645173	11.651306750741828	11.322938672689885	9.633445431743816	7.1664720084539875	6.218781805734262	5.796296868386449	4.320147709998043	3.338558681302729	2.603346047435353	2.3840505595890495	2.1208168220909296	2.033977957299158	1.7048614667932465	1.5935167970549142	47	r	enc	PHO
24.266845009425552	18.249566193319296	15.260982729544667	9.730231498991927	8.383641716056095	5.040779418288861	4.43982833810241	3.4023332949064633	2.6805635531944656	2.5073803238836616	2.4211646170962453	1.9091302941212394	1.7685561706179362	1.6165331773170213	1.4513037617993931	48	r	enc	PHO
22.068067255447023	14.091709710879583	9.445243033608465	9.023557638237328	6.838585005452063	5.341650558955897	4.851236131531831	4.112158594008149	3.6588579030862904	3.398851896296496	3.120999080973892	2.6977274437867576	2.332128023327268	2.0869372199076412	2.0142319347409074	49	r	enc	PHO
31.209214577567156	14.35485397182081	10.86668631361332	10.017453760047905	8.097253490990152	5.459812456067375	4.938250629770248	4.077567335568652	3.5088357395144145	3.110338660356204	2.94727296144227	2.204617457315308	1.9861585852362356	1.657712415535332	1.6046177582069343	50	r	enc	PHO
27.13310973410831	13.430064964365705	12.136124654031343	9.333983310623246	7.133965726596396	5.505442423526413	4.549373930636668	4.153358758087207	3.5447849134872267	3.393993426931897	2.805087833186481	2.565853574408518	2.112615302815658	1.8807714115302763	1.682694964923586	51	r	enc	PHO
21.01871123875118	17.645255812041622	13.571297673450081	11.983625273003153	9.22304493187231	8.603367205776681	4.547500389308774	3.6011606856364633	3.124831090688673	2.618077214862035	2.147978802902266	1.8621656933514745	1.813776854277545	1.5306423851258995	1.4536636285136522	52	r	enc	PHO
27.30163238262107	17.82920658322726	10.9085781273371	9.917710202466372	9.550816842922096	5.66978314674753	3.972026201088321	3.8243426694507128	3.2831760206566662	2.84341914991024	2.455123065490744	2.131380049205155	1.8584423064451316	1.8244169095200857	1.4401334927402694	53	r	enc	PHO
22.1773981290124	15.52215837352829	13.899169308760355	10.04600044846724	7.7135841758236054	6.804742130999742	5.128200615832604	4.221296200068889	3.7598283471773537	3.363341528217309	2.8182508406959226	2.2787686038153008	2.2448126751130966	2.000142430013957	1.7902110047562343	54	r	enc	PHO
16.874589951213288	15.871376796023483	12.967111132168542	11.762359405169635	9.843813851593247	5.781315218171992	5.262780674958179	4.845904275988146	4.132121651722709	3.1798362830860727	2.9183786884663174	2.5394025695322533	2.1290477641504073	1.928087869431771	1.7445942341719685	55	r	enc	PHO
24.71024239411178	16.117857728965358	13.288587620352448	9.534955996085056	8.536996487558472	5.566562528738004	4.906772302738977	4.306929681075944	3.5963671834051447	3.1000971639588992	2.64742084960771	2.474197325388116	2.2552426058273767	1.7661551154309856	1.4307159347402005	56	r	enc	PHO
27.816815465544455	17.93635032007256	11.774038297357443	10.08066476798616	7.0392370248408165	5.264182994173998	4.330215755666732	4.07866030466476	2.9529868174782647	2.840325224647343	2.2900207543438844	1.9260029895034831	1.8588895821917264	1.7779679002988122	1.4909868439276541	57	r	enc	PHO
21.234238473636513	16.36707192395288	10.485760718072338	8.779111679023053	7.2091672381928396	5.944238650657608	5.083264426267812	4.31316585226448	3.7999883636043585	3.264819632679505	2.8788606875125127	2.5612655570236775	2.334215271552392	2.190351310071261	1.9317303797992726	1	r	ret	PHO
18.78940634485947	13.414417039575946	9.643432648199589	8.779917487607328	7.70816033374008	5.992765970277347	5.306990462618157	4.948823516143651	4.019914352639946	3.7594087496172657	3.375829769651699	3.2125331988562933	2.6932916592701486	2.569063420680781	2.183266443099808	2	r	ret	PHO
21.13917124211417	14.164195256301237	9.592402627317142	9.225565825375842	6.996182106797115	5.62516146717957	4.742828147609278	4.219305169534643	3.683105411471801	3.279475257086205	2.882424183396959	2.6312848990543105	2.2929871821389263	2.1016924453696664	1.9725141649983482	3	r	ret	PHO
20.690010344454052	15.449292823499402	11.158208124236264	10.114547484552292	8.52955427218922	6.305763296388451	4.870324157444152	4.37295837002411	3.4838923200808916	2.8378213962279606	2.4828234399809235	2.1691744802851227	2.0741458760079627	1.856062978390681	1.753567199636231	4	r	ret	PHO
20.327950403873338	16.194713325335226	11.245152151558761	8.89488083312577	7.825181080974316	5.489301889225854	4.918262128630551	4.141530410200434	3.445437312810925	3.180194427142723	2.8214629881507722	2.5302793576924403	2.458711857809529	2.168957747590462	2.142846302898623	5	r	ret	PHO
25.131368687977414	14.686955519450846	11.355886964206546	8.529704211413558	7.1241537047646215	5.207862591849919	4.695492085637502	4.039552873971993	3.7710463561633993	3.0989016539000227	2.798875041624865	2.6381236382324067	2.215974828058912	1.8966307503234405	1.733230582909634	6	r	ret	PHO
17.77726804450264	15.099659884365161	11.045791080912807	10.475129284138964	9.063095729242566	6.506253519594452	4.6845723735265885	3.918806680539126	3.4124174918253525	3.0360649994677744	2.602245090928619	2.319171447494368	2.1354845283195285	2.03522023571214	1.7679665397199398	7	r	ret	PHO
34.39962996241752	16.452477748410136	12.10327877522095	8.390556370542178	5.862505445215702	4.656365167908893	4.098499909864819	3.567369787334485	2.923846130068378	2.6346496734533766	2.3971119102616085	2.2138382233721527	1.95795331162955	1.8289824809749486	1.5673069683279608	8	r	ret	PHO
20.305150649250773	16.834795721555967	12.873013361476383	9.21063287504291	8.350310444919225	6.643792694134012	5.145119009784726	4.023636719992833	3.743897769113409	3.224535615979038	2.7804053782569342	2.636195123565477	2.211755070629538	1.9916774740353536	1.6296205818746208	9	r	ret	PHO
19.575631066014356	15.455873806009834	11.592292621862729	11.320756438086253	9.376117248740407	6.841739382813229	5.51832109591801	4.0650125108181205	3.2021195897181434	2.6917764123669077	2.6225491832114995	2.5079596304141196	1.945100680167582	1.7433041424627167	1.5903202055707018	10	r	ret	PHO
22.541103220768772	19.760477549571277	14.18056927781657	9.624611657081516	7.915923358140636	6.161934315053126	4.79583142679677	3.9097728152774325	3.487480494729941	2.9200573199951476	2.695939275465854	2.3091907778662755	1.8200150782882871	1.5507829471780559	1.4042338004608812	11	r	ret	PHO
26.56291931985426	13.956632677660297	12.329782324783583	7.323051289450615	5.905544543809972	5.1254911210302305	4.227443925334183	4.054090429102414	3.638491637251527	2.9563225921445873	2.7524659176551767	2.461795267952348	2.1650338805238025	2.096618458127679	1.8201468106666319	12	r	ret	PHO
24.92694257253823	15.431323452972071	10.800220640220276	8.64948683371432	6.985421550152122	5.59059086871353	4.504706592798701	4.06509559220596	3.4532515984683063	3.2242080722589623	2.6424824380528555	2.5159443344299226	2.2027333377899074	1.9057705863943735	1.8086675395876708	13	r	ret	PHO
23.105513221382886	14.767039827198644	10.037246661059141	8.062146921650266	7.603108553884425	6.427834368416778	5.047792156320759	4.044611634860675	3.9701487997065996	3.624544394254409	3.1364585754986454	2.8528128443144474	2.7753609066560574	2.377395417327741	2.0955304912396935	14	r	ret	PHO
17.48157317571485	12.906388479078235	10.734352318027852	9.338150130514387	7.058215680764662	6.506497663830226	5.815934700858054	5.212740164185159	4.287139287920947	3.158469354353721	2.9761965784016415	2.7380462053403805	2.6590426180533338	2.275815210987847	2.03926665262786	15	r	ret	PHO
18.17864203881127	15.595975318397223	10.736096901292846	8.909110451079835	8.327875939033532	5.884260688130849	5.475376765266474	4.080922393204199	3.4095538345075322	2.997795686995665	2.7044790538066157	2.411113380090921	2.22232482475011	2.191833394106218	1.9535021563723125	16	r	ret	PHO
24.231868386210294	16.70748214804405	12.42953429895701	8.990912848847278	6.888911706369879	5.547117999966738	4.544148852831436	3.934824039805243	3.5866872742280425	3.3104622061226627	2.9174354170333525	2.67194407235883	1.8943065354509714	1.7874495947852647	1.479309525046772	17	r	ret	PHO
22.198253340825985	15.209858641002098	11.547615148353742	10.651548952343305	6.9132394874995775	5.330445674604722	4.66681150098155	3.825938544360642	3.483795563997452	2.8054598583283314	2.7620464058909704	2.4575694606842333	2.1764951705255546	1.8851975751474195	1.7868431867214458	18	r	ret	PHO
32.230403159631145	16.134495869118023	11.187025305549847	8.758730408992362	6.97762106400698	4.938107762008366	4.489246733360221	3.461086677196208	2.939835875549118	2.6487381039745106	2.4781202080253846	2.1431567313078492	1.9708073099561392	1.6964909697050041	1.667780583192383	19	r	ret	PHO
24.122487997337412	14.750949893478241	13.334177392206241	10.386539996323215	7.17244934241434	7.102897859953412	4.986865239035469	4.254119036915429	3.3245491370888662	3.0688213385594456	2.6527200037040948	2.4918483525964956	1.9984758850490962	1.6373384096880437	1.5558387109080005	20	r	ret	PHO
21.305501862738566	18.5339235141246	12.025650559529275	11.052265522197299	8.301057147198895	7.411791274664398	5.30267664530871	4.233485059925194	3.3575307640857526	2.8019733387648187	2.6492653464619274	2.3315755575445585	2.0392083012102864	1.6266734563981502	1.58283748499914	21	r	ret	PHO
24.761336425833107	18.12619039365361	11.767315814485949	8.439503758743104	7.8295928423921675	6.373168853633912	4.280114797876051	3.623799702237214	3.0157841409285444	2.7817705552134493	2.109455237134509	2.018478834118678	1.8232235999601358	1.6562374402428555	1.5465654409805956	22	r	ret	PHO
29.396441827986802	13.744874860486483	10.452864656480845	8.562507134466767	7.339740569929746	6.0296697548959415	4.789529256802176	4.138396321446045	3.8827894333571544	3.1289539789481617	2.696526776859911	2.0014420253956082	1.8767735745072252	1.786662462292014	1.7269228456958812	23	r	ret	PHO
20.150681966502734	14.955272850098321	12.256977939390712	8.912596390392899	7.4349459410520655	5.7224605318291735	5.262312352328106	4.490368389801763	3.4810041773216356	2.8483779018725817	2.575676487058021	2.4165475754054646	2.2815294420095347	2.142882496354541	1.9564449848004808	24	r	ret	PHO
24.38318480323881	17.60950334555353	14.567986444581864	9.376461920564982	7.108644290769482	5.056169576051657	4.360666053018686	3.685854885970549	3.1546324619234487	2.8010036076004887	2.7332158710577894	2.2982587751391166	2.0525156224489316	1.9474033647977442	1.5594071762182196	25	r	ret	PHO
25.042599589180554	13.620010080569825	12.875304056714304	9.335894719267415	8.071791722461729	6.787211175910586	5.733890716369657	3.9756570161896554	3.223731764002372	3.020276213039636	2.704235921076724	2.1591755040385525	1.9610844245429004	1.610054079259096	1.4233845301531065	26	r	ret	PHO
19.82003969113466	16.29776263649054	11.842961736880975	7.663458866859877	6.979583498658308	5.859506173567351	4.994221690774528	4.044472658443566	3.5801131478210153	3.3584681572920814	3.2093450200687306	2.698736053938916	2.6140338957127316	2.292810044098819	2.1893777569195207	27	r	ret	PHO
26.498639234750648	15.959248269093806	12.465228261237112	9.982243821548778	6.74278529989083	5.094666129953593	4.721273587615345	3.748902583829808	3.1409084016447957	2.9969684287690153	2.467842152413153	2.2980322095470807	2.16267503381982	2.0787114800642326	1.5767176476729752	28	r	ret	PHO
20.27772576608864	14.248134415422342	11.85762783617797	9.51398357632559	7.625100330100183	6.5543317176636195	5.595888869430018	4.2837359989965105	4.001084938557847	3.3449937886278134	3.2011387546633294	2.9124973014796653	2.3687735872216136	2.1997961786737132	1.771963205821461	29	r	ret	PHO
23.528499587595288	18.760174059008154	10.235711241527833	7.262751854814566	5.674039295662188	5.042679309229655	4.3620870505995475	3.8815381684083987	3.5738050442199945	3.3378842133791036	2.669255463927611	2.4802017452463603	2.3641062750459145	1.9285596483514222	1.7973611152547533	30	r	ret	PHO
29.15621674387624	14.819665554047956	9.710054049566	9.246300814959103	8.272141079984632	6.554290259838443	4.48250536501005	3.992663041313288	3.368574661030554	2.6940562892571407	2.497070689111271	2.2421935740053294	1.6763513413133917	1.5711667384713381	1.5303447777633816	31	r	ret	PHO
19.994851519464415	13.1278430666227	11.056660886025387	9.267912914383148	8.316559990389647	5.916725602067	5.6450565292433055	4.108820689782551	3.550697442482875	3.283613791490205	3.1298947764134244	2.484602906003742	2.0896213579585927	1.9394910999353945	1.9029615746563184	32	r	ret	PHO
25.735796839898757	17.696628692414563	10.199345120050967	8.936316727950242	7.2778203030377115	5.420890382542731	4.873320602275422	4.622424719192738	4.102772935181967	3.107563460031884	2.8270225840707397	2.4027859938292595	1.948513953667171	1.6738088586738564	1.569187073603817	33	r	ret	PHO
21.297935359346738	16.113808857321054	11.924557151021359	9.478786724240182	6.608711244846204	5.792358733666028	5.189201643693803	4.741986770367056	3.430594087877629	2.994425588818741	2.8248780058781655	2.59200058219984	2.223850697885328	2.0076760097313926	1.8610791101372783	34	r	ret	PHO
22.608282491680537	13.685828764362473	10.69811043023863	8.363268064543563	6.849126361404163	5.500153113031237	4.735168457444299	3.8632877951728313	3.6711181764077656	3.244035189305633	3.0697482666051794	2.8573572774805895	2.4110557589124553	2.149786141597376	1.9504187211740942	35	r	ret	PHO
25.85890146056074	16.65520494761701	11.560791150839986	8.637216898682254	6.598313471928051	6.273425544240558	4.705603205580587	4.138158724048917	3.643183069990082	2.9586437306435696	2.434339782244231	2.2594704379188983	1.989792993435474	1.8807707341162683	1.6876694455027128	36	r	ret	PHO
24.51016291426196	16.709324502954498	10.955001401546733	7.685477406253906	7.274519796920127	5.483783085485712	4.853891136849829	4.376709346675518	3.9187276166937086	3.3479263697595885	3.0430059099078863	2.5890153290177556	2.370247257436008	2.2421436154509973	1.8608113437525344	37	r	ret	PHO
21.920915936556018	17.18354531952161	13.938372167104182	10.741193802817335	8.1201866327766	6.541828950814465	5.412197493319312	4.955906310694545	3.6828449411222905	3.312520639140891	2.4258355589930227	2.1584763006247965	1.8384639703688004	1.7159157425849267	1.6518910842515049	38	r	ret	PHO
20.85632064522534	15.459396584535863	11.595324960166879	11.408472072718865	7.825911972689605	5.949022857603235	4.609765842186543	4.274059574511498	3.789485207035047	2.8575214351773894	2.5169247185956216	2.1543862440349053	1.9619317878605163	1.9403978095964898	1.7501382141174777	39	r	ret	PHO
17.118753478705553	15.585085629713898	11.335057339291753	9.453153719935981	7.400535778018645	6.458426613835964	5.713012191418911	5.287629840224859	4.81528662041305	3.4944616796848615	2.756019904127705	2.517946485307527	2.2516747484909625	2.1864908419461586	2.0163410531164376	40	r	ret	PHO
21.668253143768656	15.96824751982395	12.908255362457648	9.076031595202375	8.536698314326008	7.373142705866537	5.583207991486331	5.259447541236125	3.503283761998208	2.871282944592287	2.669428007360974	2.435225720618684	2.2441267320362415	2.065886120081078	1.5901816788828413	41	r	ret	PHO
20.975777657292404	16.10471906696582	11.897744790948416	10.90004117412359	7.221822785103478	6.6911758923963855	4.980394688612129	4.177255752926124	3.999739181352865	2.840045053405431	2.5668233604979624	2.201058170030728	2.0981719862819235	1.956597418286321	1.881989469851911	42	r	ret	PHO
25.355870319068067	13.425994631132248	11.998180719574933	10.910056030672687	7.965119003120302	4.791617224351052	3.7772544959387266	3.525833977599799	3.239701168020406	2.756563981463371	2.533673400121257	2.174533470708184	1.94707010321493	1.855954871536046	1.676123584215102	43	r	ret	PHO
24.261621515490845	16.085085799894543	10.87857630153077	8.492038383526626	7.551859598129564	6.643040980295293	4.628016419314263	4.170684303328996	4.004794508404075	3.0201302312735625	2.4182766802874394	2.0345616764070615	1.9477470793405365	1.6457449004340585	1.5688638811370534	44	r	ret	PHO
17.076261886632736	13.943540151877396	13.007387033620383	9.552335078205246	8.893040025472924	7.800578195715441	5.428244902356818	4.328760103902427	4.151652830806785	3.468265273645052	3.2448540247621427	2.946976189124582	2.490169287180047	2.1799448261542516	1.815932986984779	45	r	ret	PHO
26.926522721627133	16.230786424362556	13.488142030747222	8.423102042603503	7.046708073573099	5.119135689984041	4.932354956586793	3.6808926671699185	3.431720029170778	3.1801782128631517	2.814576620430109	2.1682547491383186	1.8641151495526358	1.8401811878039098	1.5617765013614062	46	r	ret	PHO
28.16191947271931	14.580515698757583	11.447561590143225	7.768681834043996	7.3112531153516915	4.9372360489234	4.497841320950345	4.283982466401697	3.565039036149112	3.225553323267762	2.460627205836837	2.3996373335375116	2.3356731173468495	1.856770570770983	1.6000026799806022	47	r	ret	PHO
20.613542250525274	16.904256811160305	14.807494564068632	11.488248672438788	7.558682710582679	5.713182706278641	4.53964514427346	3.908737477906671	3.0642412144096625	2.874554378678415	2.7151359343429253	2.6084798454100415	2.097152924598456	1.8750772190298637	1.7135439651469628	48	r	ret	PHO
16.424055783032774	12.455719985530544	11.042255408488383	8.364821481606644	7.8057298821897625	6.7012587598471045	5.214797274419515	4.98658582545154	4.0228979723144365	3.6574302086982424	3.24022858422819	2.8556808719900317	2.4903097404808685	2.2405963772538904	2.089564339013034	49	r	ret	PHO
24.837234402281048	16.77846105178034	12.774948808173095	8.66957361547272	7.790538458534076	5.788519547470268	4.44207514978413	4.08382597285533	3.3047938026821533	3.1066552164240027	2.654508319472686	2.296293503509515	2.1316655139269596	1.9598234682662636	1.667618071455165	50	r	ret	PHO
21.949021331658514	14.565872789797508	10.91040721714671	10.120819606653457	6.897919750407965	5.570865522622106	4.744978568552137	4.171055902331228	3.8458621528479626	3.511982416077514	3.2179134276136385	2.2772445485956525	2.2011321799813675	1.934225872386937	1.7518093660965297	51	r	ret	PHO
21.227250615874162	15.71430739654667	13.942770570604544	13.169370965597878	7.953525412633786	7.620051029616367	5.28954908421977	4.519402374426452	3.6209766955517444	2.7817197903575748	2.5372578500251715	2.1435457187873204	1.9099999479580672	1.6985985484481807	1.440520225847723	52	r	ret	PHO
20.796945361451904	15.780442259563397	14.182292356044895	10.595296253948213	8.49907872939726	5.368167511750198	5.279028607232514	4.055418600478229	3.7162876865062975	3.3802176424021333	3.153448763270191	2.5328584893931727	2.1822184337004105	1.8027557023495988	1.5294391967429304	53	r	ret	PHO
19.50915486236474	13.147709196982259	12.81480153264656	10.598431909999311	8.253843167567988	6.869817156205378	6.287381619780221	4.441040104052506	3.43597347072542	3.184360208968946	2.9463933583494972	2.458360084293047	2.0863586374377254	1.847204404209427	1.7725089179503508	54	r	ret	PHO
19.6876344309503	16.732952539492768	11.808754043264107	10.470574703772472	7.629832308756793	6.403522145960689	5.404611361823561	4.309900873414184	4.020336951388833	3.3743508723135913	2.641036078129517	2.3178360422650446	2.0296448869975827	1.8231846642114165	1.6834723882265972	55	r	ret	PHO
24.518926525059676	14.97559531971777	11.880961706111169	10.347325989100481	8.460385923657393	6.741425272150011	5.859606442462013	3.9194098263116053	3.632922176483563	3.4702761109769646	2.7483419729613123	2.347256400936252	1.9577802891797669	1.6540887992523228	1.6096983426324307	56	r	ret	PHO
21.00748635854752	18.609679198837263	12.943549303300097	9.496839033322326	8.559962500106012	6.163258425025505	4.834873868913519	3.9417285816451026	3.361824783559708	2.8632871123537096	2.547639856767701	2.300330062166256	2.0639769734356443	1.7962460420672932	1.5550862877778027	57	r	ret	PHO
27.600582214215166	12.298235979547051	9.971577235331631	8.35796918093999	7.604949732944762	5.3664376284561035	4.673488847064888	4.038376283577729	3.957293967290088	3.4366781068259806	3.0661039098619858	2.651360179044624	2.422858547813104	2.113584742789287	1.759875234856388	1	r	t1_	res
18.55313352889745	16.86391303110252	12.872358337477525	9.305072251300752	6.710735979141537	6.111649476994072	5.479880143573155	4.603795840930084	3.8873871696851157	3.493681493187447	3.082565461468645	2.7438323839569283	2.5245685293259195	2.4088814901600704	1.926983105500283	2	r	t1_	res
19.916903112474202	15.896724352762	11.608034231739943	9.799468664323394	7.949262059058502	6.206583922028715	6.008354501972364	4.025952676312477	3.857141920807459	3.700670259926664	3.2390547711993136	2.800658950647349	2.4514180477582626	2.0601090685344725	1.7580179863357066	3	r	t1_	res
18.13294673467282	14.586661110239056	11.014340792407866	9.251810536182132	8.346118640308376	6.703783409490388	6.280970992863411	4.080546904242468	4.057629641355632	3.743302204709179	2.994895509043466	2.6979459059690054	2.549408015289681	2.359294607262614	1.997522778704798	4	r	t1_	res
16.674227451681947	15.446535516392396	12.54021861280029	10.338826881787618	7.214156003691088	5.993065718738642	5.115019770575526	4.984686408234891	3.8606018109815525	3.4238453309503956	3.0202937790673334	2.3870566106743225	2.2681457108281315	2.103575602222563	1.9105332722892512	5	r	t1_	res
19.979629006139223	13.930039233385223	12.288960976152266	7.95967523294564	6.674328034453316	6.356293263659473	5.585127339739779	4.961120387726901	4.373364961877674	2.9109434321591525	2.7455221432430497	2.6375480992450457	2.407408166383592	2.2375663955662524	1.970100665645278	6	r	t1_	res
20.671258012887332	19.117314576174948	12.23466203273857	8.367804575922397	7.718976581543896	5.015125725897292	4.788157547644142	4.469853622282062	3.726545765733667	3.5399254223354735	2.9898898652334194	2.6272773706592822	2.019879884788795	1.8708609218378047	1.67375004349376	7	r	t1_	res
22.389678109009605	13.450687373367067	10.734642947027707	9.260568231240555	6.645963575439566	6.040140740604526	5.431998699364254	4.869738565250687	4.181016168570515	3.705120475991587	3.236583121665198	2.8251623237310306	2.5860611076376414	2.3202822153378277	2.0759509906639737	8	r	t1_	res
25.063946385544547	15.436197831494324	10.705591568248742	8.016083905290662	6.69619449228755	5.8045923001933994	5.265641207865456	5.142508758012284	3.790008624035771	3.2053622883784025	2.937247287038592	2.3336733327865518	2.2446560661400325	2.154402167489918	1.8727637424456156	9	r	t1_	res
21.61915464136237	16.804002835960024	10.927304170116837	9.66119967918423	9.069876611454054	6.066757028721333	5.186724208068687	4.71732315835399	3.584750224281401	3.249455856034808	2.9327262752472953	2.377861015124166	2.2902507603013733	2.0924333865608054	1.7865653519528992	10	r	t1_	res
18.779449172154774	14.248361267752914	13.77799695806529	10.543395566318116	8.52782444987619	6.397627269036579	4.59641512753444	4.318702578774549	4.033709592185199	3.797028091937528	2.9749106534221914	2.89413820323081	2.557635520437851	2.023213276256731	1.8817413330040642	11	r	t1_	res
21.35986232024593	16.66164222333493	12.345922068727845	8.961700899558505	8.25244561179093	6.126864432267378	4.5916109916025505	4.144034352947556	3.3603644598401505	3.1411165682926847	2.8783626963299542	2.577166143353097	2.418575025233506	2.296725270704549	1.8648913524630744	12	r	t1_	res
17.269632852687415	13.46615338685701	11.940784096548931	9.38896388331996	9.148346044249978	7.133600140997025	5.027052673141515	4.250749229868231	3.939757170017643	3.8425997669242724	3.0596024873031142	2.529536192908398	2.422542452659777	2.1903376937218075	1.8485217626856023	13	r	t1_	res
17.645917139648727	15.934191268052395	13.085017289745922	8.198877620187206	7.462360867594707	5.849424104005934	5.102950093021287	4.785834004731286	4.027129080850607	3.5250941308157118	3.2812833208753363	2.8076553018936785	2.5419601911434295	2.187715227071602	1.826542017154066	14	r	t1_	res
16.44856529788409	14.359693808442241	8.192591473507125	7.206531619880408	6.6437182327683715	5.098520738353738	4.63406377552726	4.575682996192917	3.97542277534998	3.4685975707721757	3.2256250282567622	3.026322823269561	2.703595683167326	2.5320866962457065	2.261121651013962	15	r	t1_	res
22.456896587329418	12.654987251606544	11.198045596350045	8.487802791254605	7.928476205739635	6.4177802606612735	5.796273112095083	4.613081667912067	3.648539983044741	3.419804323200731	3.1334465761581	2.744105551327353	2.617775922291317	2.3254913201003844	2.0085569977885087	16	r	t1_	res
19.662337560881358	17.70004795079329	11.891312452670718	8.263737154327366	6.924472872968324	6.439527197863056	5.057318018686738	4.830895750648198	3.7580629841405186	3.162452320774499	2.9325117064719723	2.760065598859541	2.0264391200548504	1.823287266926172	1.6763645643999925	17	r	t1_	res
21.87797340201599	17.010598654442504	11.946509807531507	7.9814700398687854	6.992526434401279	6.583986441356633	5.092775484642818	4.474788268906566	3.938164572447148	2.9105908061750227	2.615780237678978	2.230660345879529	2.211273087493264	1.9525867722728387	1.9336913153699764	18	r	t1_	res
18.230506801704546	16.228335501815184	11.753432083971086	8.981880541115634	7.856559119882085	6.724378684893324	6.452925100581928	4.797987573152453	4.392205198674436	4.178462913501928	3.172796951862253	2.952560361542764	2.398789284597906	1.8730191568670957	1.813776073099172	19	r	t1_	res
21.68084370881643	17.425424608836426	12.4107519698172	8.23067805759007	7.431751949262142	5.557832200511917	5.069810333620908	4.599786866189573	3.8119216592030214	3.5067454846235746	2.765580019583662	2.6293881370336036	2.2439903747203465	1.8742830359745088	1.8281922773704307	20	r	t1_	res
27.77963097637894	18.51388706494914	10.231901916924706	9.464334297909591	6.0200993454003555	5.395503342023245	4.6535535029007855	4.516328291515154	3.8111214607731294	2.832049726814362	2.795854089823201	2.5349242196647106	2.116521640260813	1.771147377313285	1.5387476950621324	21	r	t1_	res
17.88141133051461	14.163034467224744	12.859652472138073	10.61533689690927	6.8754274263716315	6.132039354469675	5.555234490902687	4.48690378926793	3.655009617791241	3.2182909810578666	3.0392750501512795	2.5667688256399512	2.345483873599186	2.164768890590452	2.018679330920315	22	r	t1_	res
24.3459021693578	16.295139423853183	12.401764188153908	8.77837560266723	7.837771899406377	6.782999050362948	5.662093483824005	4.2177405654931395	3.958341709197945	3.3685242394377606	2.499433725690866	2.276965977092682	1.864667812085254	1.8112682335488537	1.679249898537729	23	r	t1_	res
18.586009960875014	14.459015935851266	11.51860631078182	8.295429516909547	7.049042689395235	5.664695790933515	4.692743011214148	4.41626327067133	3.7828758710948587	3.4539403321270434	3.2383738889110556	2.748812040222544	2.7392672284138597	2.4467970653041275	2.1934678653767086	24	r	t1_	res
25.621642040745254	17.99664251179824	11.497925855190479	9.861083611758074	6.200183002020167	5.609657445722831	3.859852280376202	3.6710275341624405	3.274641150954475	3.2063895397712874	2.9846073098648347	2.5641594302923467	1.941560800652376	1.9013820078848562	1.6765873556441546	25	r	t1_	res
20.21005505612831	15.50441472299626	12.75066356007789	7.7688237476012505	7.0805114721319	5.729682916195434	5.045654991909321	4.6360297411985245	4.213804253590259	3.387601261619606	3.1044286975366453	2.885547325712028	2.664831765153104	2.270329161522972	2.127967353209112	26	r	t1_	res
21.694222351925436	15.794910524716762	11.146034973280962	9.828890108107842	7.7828808104089084	7.159191289421827	4.630364487734486	4.376157693404605	4.117306853920208	3.2560839625231126	2.903248391845808	2.3646566748772053	2.1797716339792523	2.030099007710506	1.9291416413883407	27	r	t1_	res
18.418723961255676	15.1060251344204	11.069308714439009	9.34427888787877	8.191409759789504	6.630017832865961	5.348989856393186	4.960599536754125	3.62670682163294	3.1085671603326777	2.895599276580998	2.3944274601927287	2.302188485234179	2.1616495793023365	1.970723207570926	28	r	t1_	res
19.36345008402618	16.830862206675558	9.557384118862661	8.954039411059863	7.228910922385891	5.927190925952839	5.521444991053542	4.905400106884936	4.401618340263461	3.5926370428111394	3.374797692764547	2.7401593108792466	2.495641466761977	2.2035189782167373	1.755056198227917	29	r	t1_	res
21.548386079386088	12.922747270285814	10.963160525291164	9.360757899574487	7.938611657401656	6.25391719042719	5.445881928818195	4.694545995226327	3.949825254511397	3.5090452557302023	2.7766478633913154	2.689864930379997	2.367489420108788	2.2363230804588894	1.988592543506264	30	r	t1_	res
19.449040723750063	16.489273688730282	10.786540085245974	9.450495707151976	7.3220555418553115	6.911112708275323	4.902423949316466	4.022651120551402	3.933350139385273	3.6115165601229604	3.0041314550762763	2.682488995874558	2.4203823881101965	1.9640086009237534	1.8293878125154388	31	r	t1_	res
17.425215110444967	14.284277438499387	12.916322591772678	8.840051357729413	8.155647680790747	5.8431755900072915	5.275914443484153	4.403173097229542	4.284363908559887	3.7354580217016204	2.90109112134292	2.853432631332538	2.684394780065904	2.1759727422218016	1.918759701152163	32	r	t1_	res
26.332878392427705	13.194867495657563	9.684416577762406	8.127009689448851	6.52813150910796	5.533195034847981	5.197323954996112	4.266137285305841	3.7991300360833917	3.6937772746769464	3.0449636546346164	2.736518681661266	2.2839826483456105	1.9954451412751366	1.972090811916853	33	r	t1_	res
15.271986813273308	13.319256985607485	10.521451279698377	9.511102706939926	8.74744509731882	6.931999645971441	5.528586002751524	5.01344353574785	4.102355767863564	3.4814865358818574	3.1792015446776247	2.8782843233435926	2.4980278301251175	2.451900883029057	1.8650826445009578	34	r	t1_	res
20.93125047064195	14.04945147383847	9.074730355185903	7.8926108819532	7.371003997840748	6.529454551199567	5.901843238014905	4.151247574381275	3.7979446697640245	3.1352084911497835	2.980639551756039	2.4985601622275797	2.3873580884505783	2.211097258268428	1.9583768850537235	35	r	t1_	res
21.292185099290595	15.852643691460917	12.41383912057886	8.563223134491436	8.279707156024497	5.855728310206365	4.8912403232416555	4.039514406757532	3.688059849615639	3.1908861434035902	2.9216073631613915	2.6029544728359824	2.360535254852971	1.930082875186158	1.6621129880707286	36	r	t1_	res
21.12175076267331	11.723779939898487	10.604984783728803	8.413395730650146	7.239925811392968	5.530104466136322	5.215358559240309	4.592883930429199	4.1452968435360855	3.789719170831883	3.1395447489821016	2.7822475447829653	2.6292173253051248	2.522758197877663	2.2377890959114346	37	r	t1_	res
15.89144312341468	14.032605190762913	10.54662972285924	9.60611784025081	8.868708002240163	7.752697312577764	7.020395872422843	5.513436834364631	4.968318620206617	4.336546421701174	3.353447278859891	2.8875640164184047	2.4531397955522833	2.2754831520230954	1.9606789096678403	38	r	t1_	res
19.362489237015524	13.860671131578345	13.17427705751486	9.856246647485456	8.692753724085758	6.661867660488908	5.766202829805689	4.430580256607475	3.675291728841653	3.283319202904084	2.9551887769794103	2.593761408375881	2.3048393683856387	2.021149402757221	1.6749850747004764	39	r	t1_	res
22.19067679779146	21.101211879642275	11.525525811581378	7.874654750681923	7.360260266694204	5.948754474679697	5.411673169787869	3.6972592957604054	3.4719286193684336	2.638390202844076	2.3598015502032736	2.0985706564873645	2.0346150492624933	1.838442431653974	1.7159009833159726	40	r	t1_	res
21.771011094436595	14.059973622887698	13.831103682848829	8.395203110447945	7.974750991626612	6.431827623007551	6.1289571973736265	5.412200687378809	4.157386906447964	4.053322637887377	2.6215253475788076	2.2663151171829377	2.2407409125186257	2.1398568934616193	1.6883627997216435	41	r	t1_	res
20.12698860810962	13.207493621938426	10.678269755738347	10.3025506919594	8.363205275020231	6.9672233391101726	5.745565488340506	5.028118887992157	4.855968057734617	4.155101492064592	2.8857101973106545	2.7525730652739986	2.5414309963903188	2.025502874231182	1.9249266372642448	42	r	t1_	res
18.711121471281718	12.64474904003351	10.669533282256662	8.770460268210996	7.839783186618432	7.219477849797834	4.989764967451968	4.662762221689872	3.8036120399325677	3.6281744721986477	3.0567591288264966	2.8518954694189613	2.6042342627353694	2.5254458105364064	2.348357494212209	43	r	t1_	res
21.61966767593129	12.959273831704193	11.329464472376525	8.38548446350966	6.295445204806733	5.775272563068335	5.067960060403337	4.834304052048114	4.3812501216531725	4.033894830409888	2.9282318080135257	2.7272967413095834	2.547772052765592	2.207749947577374	2.021436607302316	44	r	t1_	res
18.65184920429202	16.522946209468024	10.733654270145243	9.088814680061033	8.796416247841059	5.914388330336999	5.592801864108512	4.7455948841347855	4.540203057106185	3.2800498987780617	3.1307449344491025	2.5577718402812772	2.231203861340561	2.044043765111483	1.8222152367967361	45	r	t1_	res
20.97351117721251	12.75523761858873	11.492976915688246	9.505394946131657	7.648193901761813	6.524623763316002	5.67035043626769	4.773103743769391	3.7346191967776936	3.556247734681407	2.960939953027531	2.7292202971196504	2.340160718468678	2.1746784777796706	1.986539785615329	46	r	t1_	res
19.776260757454274	15.067903067335108	12.980092964357171	8.364126138072614	6.714263061776794	6.182906678915695	5.645227718753469	4.600699122563303	3.9356026191352194	3.5550831100466542	2.961352068228214	2.660987567912141	2.2032126574812056	2.038673311187978	1.883862429126721	47	r	t1_	res
23.84664009938943	12.069522781274065	9.309719816829231	7.354747954762202	6.302730444623934	5.8019603268347435	5.259572895575956	4.89231403483034	3.875060469957615	3.8325597444485475	3.4259062603916846	3.118369449717104	2.6700757842240583	2.587118411144955	2.2734786238309215	48	r	t1_	res
26.948311489319483	12.38179438779475	11.802584375404885	7.892067503214748	7.032233681261987	5.1145083992478755	4.31189397149005	4.084847110044163	3.826893186105278	3.1511345935960833	2.829153798058866	2.5739537181122465	2.301405043469604	2.136783740338824	1.968994079173557	1	r	t2_	res
17.657143534494214	15.36729717537816	12.363730115009721	9.908978754463659	7.454095278606341	6.688144619063787	5.115038887740076	4.432147932341015	3.9471498922936843	3.853564996674177	2.9101447210364473	2.8742747405016087	2.557374857051336	2.314980706780601	2.2307112135067335	2	r	t2_	res
18.339370469590964	15.185152673548197	12.138684534714258	10.433272887331084	7.415761285606061	6.696144876270377	5.8494464400520965	5.106833686342253	3.832003008269221	3.4149174085788054	3.1653598725957526	2.7730426138703184	2.273732559375368	1.989668917308579	1.9025183355398585	3	r	t2_	res
20.6656885170249	12.097874284578985	10.936601689726286	9.401417923022262	8.17113115661349	7.101250551596287	5.287092264930594	4.709244100049499	4.417203308283646	3.5428958454398023	3.35359824723573	2.8318031172065297	2.529044589143053	2.329034879352772	1.873741057297972	4	r	t2_	res
16.773355099585064	14.350492837157725	13.09324438725889	9.14937551985467	7.2757505328959455	5.989539942530918	5.359222659190144	4.805029432211928	4.394287737276545	3.347585663777195	3.0556680916677625	2.5544854516101623	2.3532177817584348	2.147581546233685	1.914703016260724	5	r	t2_	res
16.750805935969463	15.715027774464968	13.12101614478355	7.792893338421271	7.205958107534279	6.3856886384054405	5.808498533394236	4.617872274088256	3.607500540995326	3.2768845074547333	3.0691666635318535	2.6542601339446303	2.259477575027736	2.1840410721527457	2.075929308806387	6	r	t2_	res
24.401577672364553	20.949997235567004	9.916227941300757	7.959231252061079	6.59629671360928	5.58999991153741	4.265064883477906	4.134976261042376	3.388671900305547	2.958480487866929	2.8406718748228204	2.4209927180076583	2.33184106846861	1.7029389199842306	1.6163222507011832	7	r	t2_	res
20.11462408896256	14.259786160960363	11.190582454398177	9.94608688448933	6.737019188555191	6.586975067372926	5.875747703392955	5.256667568343383	4.181787703676566	3.619733445109838	2.9432400296343086	2.611393822709219	2.3537221361213407	2.1560856243585995	1.870041786339339	8	r	t2_	res
23.77743775812575	14.627755400692587	9.984089016633796	7.986773368587688	7.214238494909712	6.532221964491441	5.311953168790443	4.908982597260681	4.064413036129398	3.348442761245876	2.7989923677102624	2.7531293121580305	2.4725801970371064	2.1604689070591885	1.9820843480774473	9	r	t2_	res
26.12990668280107	13.622465967591639	13.299870470653905	9.194306261969782	7.830570674346891	6.17736089520187	5.0400630754420215	4.662684422790895	3.3402270702400068	2.714392072218421	2.595859753215545	2.135559399460679	1.886710204608074	1.7915262479291338	1.6915677238796762	10	r	t2_	res
21.320165013959187	15.134624418417339	13.472294871809304	9.990541169802306	8.207269623907523	5.673011880054283	5.504550126275877	4.3882442053499995	4.16178423581841	3.2222898326547793	2.851732591848465	2.4474664600075	2.032141719928125	1.9808406485852121	1.6492261682972342	11	r	t2_	res
22.476222296399254	17.103558129181074	10.273076664710302	9.419432134879099	7.765434609772296	7.363628174088438	4.775272991303343	3.8419002217458034	3.594356525844406	2.9765876145348527	2.705715572698343	2.611082549321995	2.183383961718981	2.069400839679289	1.8439424390869537	12	r	t2_	res
16.846709305721504	12.673074130178769	12.22078157608954	10.017994989332678	9.250228303886683	7.032203679856245	5.682215453449944	5.0176634532376045	3.4218348420707274	3.257696244628298	2.942748092903373	2.6423850099896704	2.345085370794916	2.1092809495558567	1.985773972527654	13	r	t2_	res
17.94198979316736	14.933444667798813	11.483450392795907	8.999681300454066	7.906577238094007	7.365159199115483	4.965714959669693	4.487495113680316	4.0429248503484265	3.9461304980881122	2.724113437991889	2.4704907825029387	2.241097494427685	2.110144190212307	1.9299062269461866	14	r	t2_	res
17.591735521679805	13.835678899696946	7.4892391512034235	6.123483054368264	5.730827120003427	5.35314181261255	5.0102792669683085	4.362472568266541	4.153676293448746	3.6971513035592594	3.584404518997249	3.0997669116397892	2.9528720783842077	2.716610152952626	2.464758113291846	15	r	t2_	res
24.014183082669085	12.687291980840836	10.889431343205002	8.909580739624074	7.761256017246571	6.8445396465907	4.73823226535375	4.067147267877252	3.9029376092873016	3.5273039130094515	3.043022986999481	2.5257119383079747	2.311116954906265	2.119787700167361	2.033130820961524	16	r	t2_	res
24.966970749244588	13.97394366661936	11.09815161460452	7.8612427152466084	6.43675417067669	5.95956109569273	5.113245395518987	4.314396791131403	3.642836431932123	3.4614586416545814	3.1467616339791955	2.6166421254018766	2.088918400742725	2.001461972610096	1.9688590457706676	17	r	t2_	res
22.65964921404192	18.71706688248632	10.969197963774217	7.8052191177915375	6.998986036693108	5.833240137635193	4.666699632715066	4.316472219659237	3.42701393610505	3.0235431132521065	2.678180275596934	2.515989636793293	2.3246352545629954	2.1156996828453183	2.0509041164156523	18	r	t2_	res
17.824727845783002	15.623579686015361	12.528652675818769	9.757066775811655	8.829498404295588	6.357597456602303	5.33914134927963	4.587103676024145	4.140793364615562	3.7057327051344515	3.1605869901642794	2.8896193090418487	2.0902917634705207	2.0288579251451355	1.8646939177749084	19	r	t2_	res
23.458363500267907	14.283436238662073	11.101373113011228	8.885206289219699	7.979243756515261	5.3016913944301045	5.005163731403372	4.709033666439053	3.5813645291723755	3.242271556190352	2.7205010804235026	2.65133020646751	2.4365915771077487	2.273289482681279	1.877447207953074	20	r	t2_	res
28.018352922329733	19.070845397657425	9.978086439727862	8.907542334241837	6.180258705558274	5.654888113249021	4.542180249735782	4.235821147103926	3.3193879982211265	3.1700550838952437	2.916725787615862	2.208819356775624	1.9805428242367968	1.8149274155367756	1.597140424071795	21	r	t2_	res
18.079172586818032	14.125498378548645	11.58803928086268	9.829697455154381	7.496921461855484	6.357143161123682	5.549998900263359	4.594787683620941	4.251831962512266	3.208785520336711	2.846912648141991	2.585812677207681	2.288370303190812	2.1932782200967287	2.089808227566922	22	r	t2_	res
25.51776686552623	14.84473314854397	12.560614550177297	9.435569434218943	7.361367773314353	6.859737944543395	5.338292431906508	4.301621029962716	3.84222262140479	2.8759954233243143	2.3790188258302694	2.1946854919244547	1.9616009220534416	1.744407000486423	1.639350788014439	23	r	t2_	res
21.64647562048809	13.564767244377823	12.924529823783441	7.822183608134775	6.088493091682502	5.687205557358038	5.0784054074451275	4.133022007882995	3.6045330554084702	3.506041216053066	3.2211953346669295	2.762877872782093	2.3318742123439806	1.9840328901975015	1.8898383699094183	24	r	t2_	res
22.711466476131907	17.46405725943609	13.478818924568882	8.928956070812596	5.885383905418159	5.445232873526855	4.9129634697084565	3.742417803008368	3.485266186365836	3.4499672546204847	2.6005644714853267	2.4933336388165808	2.2368841255937806	2.01960023463356	1.9487941019914834	25	r	t2_	res
18.32980547733058	15.284638612963674	10.983762838773199	9.543135037803474	8.08477465354979	6.364188631760167	5.4452895700065955	4.554629096696303	4.227945116459708	3.93974565227992	2.9508541915907216	2.6375571966357754	2.500776931329886	2.2705721077574017	2.1235476446566635	26	r	t2_	res
20.246292012126865	16.742697282830978	9.478425228839281	8.439789880952066	7.8562713307447565	6.149797686224768	5.464539521109805	4.7075073649963315	4.275212040121689	4.071353416585442	3.794457354392532	2.7792931291500556	2.519208568193687	2.199526932223191	1.9300732767611988	27	r	t2_	res
18.171023220670357	15.02577141098022	11.51401781837922	10.068772804569695	8.360644072884947	6.192747436639991	5.330084680309637	4.655146220150081	3.6925682897398735	3.429201585789422	3.0405748993137736	2.5263907892132935	2.2804500459421164	2.124171109088605	2.0422476056513164	28	r	t2_	res
20.140590821503572	18.7811100961694	10.726187395531863	8.246412942949021	6.5380258398546385	5.613718584344875	5.505387833860539	4.747277185420171	4.530609005012368	3.9019919006522734	2.8756115476227446	2.743957664588305	2.1935375307391047	2.1183178358153696	1.7690125016286529	29	r	t2_	res
20.744900299977775	13.457097523580892	10.104680293533752	8.32852091055332	7.216002323092731	6.914594295838954	5.788301214655424	5.000133782239902	4.1519615788310436	3.78244538893415	3.0847029386960827	2.832170945888648	2.4264256248029317	2.3688187337759996	2.107863624543106	30	r	t2_	res
19.963725889931958	16.42722521080933	12.49649408625266	8.490741905440881	7.574069743526498	6.519920764112942	4.853107167234838	4.410920280711758	3.4274085470454754	3.2054067524659837	3.065349074952068	2.534033919069291	2.2140191741220496	2.1577369896231486	1.7767875283746821	31	r	t2_	res
17.009747093493566	14.301049715994246	12.988431871048649	9.994023751995492	7.6605210895973865	6.6015905813422835	5.362981295371519	4.210304055146961	3.9615010495183727	3.3057131356042366	3.192841418167201	2.451537458576922	2.1551285056827516	2.127919400838851	1.8672521700666824	32	r	t2_	res
29.368860125565465	15.147019479259658	9.05392325330236	7.443483311425508	6.097319434526744	5.4311484190348125	4.633477499582725	4.3472538339753	3.532428762686434	2.977756115997431	2.694924966287733	2.29702352329508	2.1181851970934313	1.930155227856778	1.7974039341100894	33	r	t2_	res
15.060378065581626	14.072997895704317	9.425103204392759	8.12245750212713	7.379770593794329	7.111186251440601	5.4760296173166125	4.8747729893373055	4.470679146009335	3.874490237404451	3.5611067489796606	3.3069056242181105	2.9130365137253813	2.5356881807774685	2.019918314709538	34	r	t2_	res
21.507470189309313	14.64712435938622	10.576220950196277	7.7629714645269905	7.002163464244375	6.1450618874584535	5.351125580053064	3.7926868174968096	3.560496737628927	3.2945286074835813	3.0798552452565637	2.3780373186124995	2.2663105029522845	1.983369055536171	1.9513280232497414	35	r	t2_	res
23.076961748126585	14.22352779245321	12.906832447601419	8.694306150561797	7.612976377322812	5.423235529759287	5.074267638279514	4.6483142957746715	4.079522055590081	3.344494628205595	2.877358217731661	2.564191051098025	2.179199248585153	2.1211034390979715	1.7439705664289231	36	r	t2_	res
20.553652309188323	11.721843444174382	9.990102359191232	7.805652014450355	6.534320121679364	5.910246835010523	5.606787607440772	4.671972777671757	4.43613425114135	3.7790683413989283	3.5172448294136167	3.2756720939376507	3.12826666775245	2.43447125075096	2.1549668491457874	37	r	t2_	res
16.8926694698638	14.645988739681357	10.199587417658046	9.002082287510028	8.117263576928753	7.713412886945336	6.5909155746827714	6.1147867430510425	4.743782269318969	4.435463004398897	3.340129950965024	3.083432493687537	2.41120914518406	2.134155118334888	1.7300248791996944	38	r	t2_	res
17.76694503887384	16.054566543220403	15.456389612441287	9.208604995788921	7.6732961083033775	6.242077064679722	4.809552019941099	4.234742647177308	3.543395401680013	3.0210758184961906	2.882164640271452	2.4465490258558718	2.3161656867490903	2.0720240697977763	2.0617307073518174	39	r	t2_	res
25.003182839685962	17.54846774197054	11.518280021225612	8.574109488958896	7.5689842665175435	6.322432699352302	5.076205550826952	3.953123606674868	3.267707330639498	3.193107641524017	2.360718202224787	2.2005778897248267	2.116743932823976	2.0345415437761645	1.6074159438960751	40	r	t2_	res
23.0122518892108	14.148564857771582	11.787718045538432	9.419377927559683	7.870592248562605	6.397979430466911	5.5562179237744305	4.8320521561945435	4.398942870192886	3.3544821195356604	2.8824127391050327	2.620406873787487	2.2064013835121097	2.1082660924334533	1.5783783864364263	41	r	t2_	res
18.031276497985594	13.777063543578812	12.974254107123729	11.261761311577038	10.110765745273486	6.706426518062797	5.259484946777643	4.832499170304766	4.171754961060941	3.9196190260474695	2.6766972416449875	2.626883127465792	2.349291502394627	2.018856326843971	1.594459589293139	42	r	t2_	res
18.426501930298574	13.725303285663589	9.574841892184175	8.535699698515542	8.019295530086762	7.434920521516872	5.012471741491964	4.387836478063629	4.336680992815643	3.375301448211252	3.063246014882457	2.806314253391115	2.625827530978203	2.260164795547063	2.1266573431909177	43	r	t2_	res
23.60000525613804	12.789044142406137	10.994996153591043	7.989284713931741	6.180950579403327	5.508075399904444	5.006855178335276	4.457677139105148	4.137198187228182	3.546178183612955	3.10861672308226	3.044465911666546	2.747322440957789	2.132540513327145	2.029870170970322	44	r	t2_	res
18.455112781128104	15.858363281838576	12.179182818270636	9.203504651502298	8.171648252114446	6.929663066357143	5.654270594412412	4.799966449550167	4.146371873420756	3.1737519592381815	2.870488417088836	2.5883905462888825	2.180566040361029	1.929387728873412	1.8393575014882542	45	r	t2_	res
20.681565691130714	12.626708325847343	12.049152100304603	10.140048308785582	8.349090883905472	5.862061884457176	5.823657321151389	4.525049965975298	4.0445954806713535	3.549205137219404	3.0146758340586506	2.7188362454075943	2.3259304556599307	2.1560855164574844	2.0800837814733377	46	r	t2_	res
17.26931470886339	14.339408750110481	12.259471642999117	9.016295429444556	8.134685521317515	6.722198099071865	6.219666984068723	4.644144201507315	4.388657181425432	3.534973297577766	3.129688995713371	2.3990976671533666	2.1802959519371705	2.0307737781752384	1.9139016945056584	47	r	t2_	res
22.72425244251137	13.478791890128845	9.599100590485358	7.726156831384877	6.530119110138834	5.555861562254245	5.386080463586398	4.677186401930479	4.146076256865867	3.3099751103499795	3.106863122737254	2.891316631459045	2.784372485886908	2.302143788480154	2.1704863773075633	48	r	t2_	res
25.978365974221152	11.95076769955353	11.05692585031997	8.930882197309133	6.920682261366722	5.583646377978621	5.132920140709518	4.385337004116348	4.047389525305114	3.524768580288823	2.9494183789446495	2.4299816880070955	2.272265135467407	2.022084028876926	1.8927718767753314	1	r	t3_	res
19.615505084947905	12.507165785451093	11.262640671955142	11.080614311437039	7.26431490382115	6.795574905203747	6.090252517103371	5.0476042561491585	4.514709572727128	3.566509866363401	3.026479789427031	2.7842589582980133	2.4092256295887853	2.242780069897049	2.080627873515117	2	r	t3_	res
22.753267495404334	13.776961783520319	10.487540174128958	10.297598744267525	7.679953241495647	6.49775260724	5.95379155075095	5.004773518973362	3.7594056025171687	3.4762483679021257	3.1653690220757693	2.531216801561302	2.266517311660863	2.217959933745423	1.8135438421337138	3	r	t3_	res
21.24445652083117	13.265798631955303	10.892814138657346	9.642383545485133	7.482837735494313	6.242120784319707	5.151284954183921	4.366563216544864	4.087960122938906	3.6301997668380253	3.0984180703779263	2.692838638670595	2.502736105937748	2.198301594734312	1.9619191171236365	4	r	t3_	res
17.02836516255631	16.553575767488624	12.632865378284894	8.529908294062901	7.37448485405461	6.184038402409743	5.310806660826198	4.410121017541139	3.6365149003519894	3.291857714373794	3.095659868831226	2.639209947559925	2.4292161513842254	2.091100031133002	1.9178972889824777	5	r	t3_	res
19.3768414030347	16.856981455167706	10.725790586495824	8.361876766581451	7.467121204186412	5.469973269653619	5.0696287580533665	4.508279543930287	3.638325301413738	3.585375472509122	2.9126715651024804	2.370466578785272	2.31832290163437	2.0261934210131147	1.9249775563669187	6	r	t3_	res
23.20623737120061	18.01254768106419	10.147662368138048	8.310552286501796	7.027030973365225	6.61846048704915	5.454166444260733	4.658488505693134	3.5513319077347036	3.271981684237944	2.981432736439313	2.665216873588869	2.0369848156758295	1.8701172314840815	1.6605725853034323	7	r	t3_	res
20.43464611522495	13.097454562801138	11.350318336431062	9.263014954442783	7.927375661214176	6.79231976433588	6.176960442191348	5.115312765275466	3.870382733546344	3.725947141497282	3.000579561606192	2.7007993765063016	2.507670138130406	2.2527853814154586	1.7422034667767525	8	r	t3_	res
25.53980038331785	12.674157671965242	11.41722316254598	8.230349253378451	7.453065326069088	6.430146057712219	5.127185117409339	4.956678026179499	3.8915755195649946	3.1108125073484056	2.692982770769123	2.557007592803311	2.4197791911233355	2.1980454003077283	1.7447860976383684	9	r	t3_	res
23.955434637338993	14.092957794109722	11.376795559022977	9.752220430565862	7.286874348935486	6.431557337447241	5.1759711003040065	4.723967800509769	3.547430510459259	3.064040509924433	3.0050381624103024	2.3964503085713247	2.2386475611628063	2.1138461790214222	1.8300987260440258	10	r	t3_	res
21.48346530139915	14.470750208844127	13.20341411651132	9.92790830667552	7.018805082166797	6.211220133720194	5.622160750253649	4.630348246164094	3.901930984769028	3.3731147812835385	2.77327157904408	2.6936894095742994	2.345091136936839	2.0768646550297283	1.7348514795499526	11	r	t3_	res
20.440787965102338	14.609368578847837	11.331825956625943	9.402775877633571	7.520570139851666	6.451700324760251	5.800004179798785	4.6862859031429105	3.90880038419628	3.580093706573118	3.2757818180462497	3.1105517920007943	2.480024339578514	2.164515227950704	1.9463003730308919	12	r	t3_	res
16.619243957895407	15.198279512480918	11.85601016908929	9.345862924140881	8.341867117353027	6.37450698743823	5.7651869795615225	4.890725711268364	3.98356952291883	3.0461194733983596	2.7358077672881738	2.6581789417924115	2.2859856107426078	2.1261257766747423	1.931922509370332	13	r	t3_	res
16.390297303230962	15.096905946662496	12.911659350892293	8.68526115029924	7.129470177191249	6.110241679919029	5.3152653479807235	5.055206210989425	4.345432789551786	3.355826902582201	3.0877330616816807	2.8940533700750484	2.5179547610064024	2.283442633005038	1.9831997365619511	14	r	t3_	res
16.123116472189963	14.460627374461879	8.297871805733902	7.272655320098714	5.993278215478001	5.681163570306197	4.666578518232209	4.376937447014908	4.03420216827428	3.7796871530545633	3.252345325777943	3.1173036716501707	2.827340106527614	2.4740853501954194	2.3405256528532865	15	r	t3_	res
19.508882472459632	14.073508852664194	11.39954098657923	10.353414696842451	7.318795465651782	6.238530774766355	5.023219874490187	4.355331594826494	4.261836972647083	3.5659902702016306	3.2269761457083805	2.8871645950400375	2.6069101012613642	2.234264545421292	2.093215261061589	16	r	t3_	res
21.470178866602183	16.704430506773246	11.098742665072013	8.256017547972547	6.873916933699568	6.140426968413596	4.826171517039923	4.185171318874595	3.9863038026502813	3.1751755483575237	2.7933469646588676	2.6340607429385057	2.460898774958875	2.1822391423608862	1.7490341497174973	17	r	t3_	res
21.08247670293855	17.25518697803859	11.294886447870686	8.540323591448054	6.789381769966612	5.942425824455784	5.289614644579902	4.348675238834714	3.798583130544294	2.87292724064932	2.7972617777747923	2.5121133116037924	2.3786203627046563	1.9840210003162109	1.9004518740739011	18	r	t3_	res
18.439157513483362	16.558359757632733	12.18470148766601	9.387527423419453	7.143875959660866	6.5153093222517615	5.928757135999632	5.4341156062368725	4.663760066139329	4.0453092582944485	2.8911885225050415	2.5401007488357443	2.138310555362723	1.9562034992557797	1.9205895623559597	19	r	t3_	res
22.21454452685906	15.152670317517506	12.237627140359088	9.443362218555569	7.259153099788603	6.538677836720148	5.614068805834175	4.137590361468167	3.479267150276041	3.2506351904989295	2.927328580929591	2.3720127270246483	2.2007157355585165	2.1434544461839606	1.6799584303813213	20	r	t3_	res
25.321057906347566	17.92274123510096	11.710690146455518	7.980113247366024	7.091158706608145	6.062705208064083	4.727754764996125	3.8372770094640827	3.6209805777302106	3.34591400757227	2.92311051908869	2.4983233466708925	2.3596953333156874	2.0876859242686585	1.5858159029532932	21	r	t3_	res
16.6468450098299	15.073919420543259	11.809563625189469	10.36994337665354	8.03722284671308	5.720820683412129	5.272172349592085	4.554292703072666	4.094936111610413	3.752652952570813	3.419615822902522	2.909775456069412	2.2657399242028053	1.7973868827791182	1.6838330752702904	22	r	t3_	res
22.366043378789072	16.52457448448116	13.034981372561091	9.423941367887767	6.744853513680605	6.168433281013207	5.937491567224916	4.447215707532161	3.428702756917875	3.045951389712976	2.5189135008294756	2.3632016880187656	2.2549461467118146	1.8302463712462016	1.697809065159952	23	r	t3_	res
22.02572896764821	13.00130744912312	12.398825509408713	7.334150407436053	6.359657356182631	5.52594110459053	5.3810831771865795	4.39169722109786	3.496856454035195	3.416391354981405	3.341858661688757	2.7720801580915033	2.500073662531701	2.23583639947752	2.074471029955752	24	r	t3_	res
25.640257334343236	16.964950800640953	13.063971385513122	9.195292331542538	5.989283808864821	5.388309618929647	4.730980560290747	3.6236657205418705	3.149671491145124	3.0434027399738506	2.56437268324222	2.364832711974073	2.2269865380054217	1.9755735426368966	1.770743414168297	25	r	t3_	res
19.192021830955586	16.27357045602507	11.927620643705731	8.338073371512618	7.421583572336428	6.859905556480043	5.403200099439162	5.0321857424820795	3.9814961801759337	3.1333528419864844	2.9227334421602826	2.8406350856244993	2.363806301013427	2.3157425590045113	2.048277606747539	26	r	t3_	res
18.717616712309457	14.872668220838662	11.713977948912476	10.489292044546675	8.463586981729117	6.323709831812994	5.285268017885861	4.526188099766292	3.666154422003218	3.55216098107328	3.4608871438936077	2.9318987883968575	2.26016099092487	2.0830214256827944	2.0356610040513217	27	r	t3_	res
19.33645285150962	16.407653504349955	13.020106608078626	9.48458327319093	8.256415869394353	5.735375627324383	4.671030558818603	4.072292374270578	3.0678642255176016	2.994398910336542	2.7792472747467967	2.5057577015280543	2.4105569991105775	2.0092739609516825	1.9708594092206992	28	r	t3_	res
19.25715834023342	16.95325904216127	9.646223691241826	9.149178239640628	7.230439478668682	6.044244551182636	5.203305967935667	4.871696516280364	4.403692865571287	4.066964623137979	3.0179205830867137	2.6751677690458817	2.576888124584574	2.2663090257002136	1.937060314552789	29	r	t3_	res
17.721081166714715	14.908211097708087	11.225618075411544	8.743699524893549	7.8459379908610325	5.882257577066782	5.174569357214995	4.745854131321531	4.26876240904002	3.7937538219554505	2.945867207482847	2.7761432699296096	2.5400603777734667	2.4844026935901526	2.3541399947878086	30	r	t3_	res
20.68118176364973	16.202026279685636	12.227343429589734	8.993493737331402	7.447831229367149	5.513129306414158	4.441068508586684	3.9897785364899105	3.8741757101765097	3.4576616541618463	3.181048426585396	2.7782634278877096	2.4486903738968406	2.0740000001131462	1.824485754070424	31	r	t3_	res
15.416392215970498	14.670987943955284	12.261879624333481	10.798726243402891	8.050698363746703	6.340080572266966	5.173804226435408	4.92085510497934	4.250906368422536	3.4160520395209826	3.1199574172712423	2.608919610736913	2.470878659265851	1.974738331525539	1.8591976853372199	32	r	t3_	res
21.926799926081614	17.809861364197726	9.395133061679386	8.492917167049827	7.117549130855506	5.95319137019089	5.048013045507995	4.704890929097584	3.815154468304262	3.303425206690848	2.9047811381051107	2.5615476586654844	2.341071657212955	2.09245906061601	1.81680488967755	33	r	t3_	res
15.787716585415033	12.59267721294335	10.298554303410349	8.366990242849775	7.945548033764104	6.312465641522873	5.6617376546124625	4.9342426729831175	4.183138617482236	3.733774195255962	3.3400607877060615	3.3237316637976067	2.733848761116085	2.399950531355781	2.2063400940590894	34	r	t3_	res
21.42927897678873	15.418745898877932	9.221640862799138	7.813428718103107	7.235313780766149	5.995785203015143	5.087790323525523	4.16590270289304	3.7365086209618315	3.316018955314698	3.123418308166919	2.8673716427115354	2.553200643041837	2.134224032719747	2.0064491050310225	35	r	t3_	res
18.64058588485749	17.272866813555297	13.001043526754403	9.36576508284063	7.080567936868505	5.958651916792454	4.987690982964932	4.145640847044114	3.677358877834683	3.2716913096455373	3.1512581701740725	2.825884877017112	2.555953212439797	2.1081661409567216	1.9601748158513512	36	r	t3_	res
21.709029072370424	11.103154176273739	9.613556570552863	9.209034598003576	7.895009705893717	5.925292476134256	5.096281017223722	4.427783299519653	3.825387272964424	3.427390887731889	3.139053991893349	2.8446446142000354	2.5428416193946832	2.2510879107153947	2.2160891120462485	37	r	t3_	res
16.791089739438316	13.079200197493897	11.461237695752839	9.135058991151327	8.57685225366294	6.519811597591872	6.4719992910804445	6.093351153965203	5.609100330664774	4.9936201896917645	3.3274779001031303	2.932966256188252	2.419434838081257	2.184239630881161	1.911975095476366	38	r	t3_	res
18.268628123512578	16.194601631969164	11.967271137049401	8.778816151624534	8.183093097906752	7.395117086146217	5.715332134133255	4.207123811200822	3.7509349355447523	3.3783918075381334	3.0129439693795383	2.5056771894755236	2.292432784872762	1.9490156045861764	1.8504497748398525	39	r	t3_	res
22.98639055109489	15.519903643102895	13.15265965126287	10.413253613368283	8.346488134046519	5.723163861510686	5.519815162582418	4.131877653796051	3.669622583027958	2.6672873520896263	2.3008684634266556	2.1656736671597363	2.0308054089886625	1.8438906154287518	1.7263196993525918	40	r	t3_	res
22.015934720733092	15.284531499539584	12.847185065086784	8.870205463967151	6.72104879853526	6.350209181501847	6.11367978587082	5.696249962983214	4.418876306882809	3.376163417617554	2.9063895789939482	2.33009097047696	2.2697916892105128	1.757641435431337	1.6853863951423012	41	r	t3_	res
18.670693593045822	14.69853030005585	11.701103537122139	10.110796068060134	9.09552367324896	6.47142357580278	6.123661693630856	4.849353503936751	4.26437743749119	3.5620149738773423	3.2954995463431938	2.63177338249105	2.455482226253479	1.999788832213383	1.914968343291145	42	r	t3_	res
18.374289863723227	13.0243349123039	9.767901604556306	9.06031078297611	8.151750752895925	6.8588846382602595	5.129415207406434	4.542059026870573	4.2029878761185815	3.5569039654920993	3.118364126411781	2.8355493979532804	2.698398816766068	2.31622003120461	2.1655793763312166	43	r	t3_	res
23.187519426779243	12.197819266650553	11.758532212192527	7.1704287206716115	5.956315227841074	5.540587393187631	5.339068970241699	4.797638827506055	4.132605168491501	3.2796939198057107	3.106410749893747	3.0124427570340737	2.814189135141064	2.251647326784136	2.158474780281443	44	r	t3_	res
18.689089459831976	18.00496508905126	11.126191439354548	9.07521513095985	7.607639423567174	6.6584776684606	4.605101864707052	4.259779707942453	3.618789055943092	3.4630677872340523	2.847667377216838	2.5293006773670714	2.5187460890109987	2.262819227794088	2.00633064307794	45	r	t3_	res
22.42570329710548	12.257887370402507	10.562725772151923	9.046624003130795	8.304353157369059	7.453479963962987	6.2840480632193065	4.760464864597181	3.781709365093843	3.2857047002217397	2.6770462393948424	2.644888625840756	2.083140436086392	2.0435466414906855	1.8426055631102254	46	r	t3_	res
18.892310445836845	14.59755170786998	12.412281799160905	9.801293918488023	7.529973944204152	7.107072813827233	4.859396902905564	4.149946729258108	3.8017983476492923	3.4788796385963945	2.9785105069738966	2.613611180411028	2.3095634491128685	2.151911725414626	1.7641592657136558	47	r	t3_	res
24.77211631516951	12.379862731173809	10.265858214617406	6.899504026813508	5.96493524472303	5.611048434970201	5.09053618780884	4.684195026103709	4.06134338455327	3.652767844361145	2.9980654881411724	2.6895689495233093	2.590390958948472	2.3297140567012358	2.2834711141976833	48	r	t3_	res
19.0260527488821	14.872000126511072	13.03918762585496	11.986045420606198	7.813673956891996	6.923487716689284	5.033836169668182	4.399971836577254	3.7393612159972434	3.542820462525527	3.172787229134402	2.800471496147466	2.034040364568223	1.993258421979369	1.6096143955556579	1	r	enc	SEM
25.965708618718377	12.652018107062565	11.584151474374076	8.931421900328425	7.2672135349006775	5.8507688143722705	4.968604756240113	4.40495318023024	3.9632920366709103	3.155387028257762	2.773336005729195	2.510197580460274	2.3819154605984147	2.2599492332826854	1.877128754797381	2	r	enc	SEM
18.05723281927035	14.82121835051526	13.050202857620476	9.291501198018226	8.112170662090083	5.608068364577978	5.160450278403877	4.116435208838707	3.6392729094960656	3.359587737147181	3.0334595074869903	2.416324245751895	2.25873886560751	2.000738434836676	1.8636469740313535	3	r	enc	SEM
25.2020021422854	13.94982906535339	12.213142111487942	7.852322590713921	6.295743657670921	5.530370140720808	4.854162844351228	4.236935906676439	3.645974908736643	3.254061785424321	3.112024307972188	2.5548419860908065	2.134187713520639	1.8611664257931568	1.6027574927157164	4	r	enc	SEM
25.982426962944185	17.112004639660757	11.304018062463566	9.189071640909864	6.660073515944402	5.085095033091758	4.740938875159959	4.3877427898196775	3.5507344383139308	3.0051200403486487	2.619180333759999	2.451453268996799	2.3032490179378473	1.9791126721273775	1.6315846897120685	5	r	enc	SEM
19.679859496654835	15.365953267664043	12.399276032557191	9.405904799533667	8.764053683441036	7.525349028819637	5.5087817590539885	4.404698584187414	4.193178208373412	3.5043633302348596	2.8310777885252385	2.747155006222596	2.291901052221716	2.0057411014338804	1.6275308112369997	6	r	enc	SEM
38.44959326453301	13.165844843246877	8.92597028635302	8.220766463818084	7.620273119894353	5.62354625657379	4.234643770728594	3.4456678437761337	3.2885664550488785	2.6128556414684243	2.218740607709416	2.0799884703765064	1.6538986710157515	1.6012183786492165	1.4301502904213035	7	r	enc	SEM
18.758275749476024	15.27177026047337	13.640764175662953	8.680113446932006	7.270423199948071	6.907028829050704	5.854811376953059	4.49748193839067	3.3700195163185462	3.0252328333179133	2.690507898735846	2.5419085163215915	2.117961879797257	1.9514024133142873	1.7524252209847304	8	r	enc	SEM
39.08929002406859	13.101815120450835	8.507747501869682	7.222157633827767	5.993759218387908	4.979143632869021	4.579569723171343	3.9476596681260103	3.015110128992424	2.8840352285903323	2.369679393284008	2.1279878019926888	1.923291642670219	1.792917400818119	1.6368113539859117	9	r	enc	SEM
21.43101200811042	14.832016445593274	13.061722659457057	7.0176630638364506	6.639816324341457	5.931910390957471	4.9965306686179565	4.508212536439097	3.6383181932635806	3.4290907215512023	3.208519896147847	2.834001432422479	2.631895061645579	2.326585740774576	2.2578593961779325	10	r	enc	SEM
25.43354444568321	15.388123992449072	10.43576791173309	9.667664385189426	7.199377923841263	6.76442069564972	4.906948552025628	4.523862550980854	3.899343477633938	3.011615076390004	2.478591045694289	2.130473994280193	1.938396353911423	1.8815597851521868	1.6965420764091228	11	r	enc	SEM
26.062538233892077	13.572874935997767	12.071370545074643	8.15609980136497	6.850899081095688	5.875426019306943	4.283015952731666	3.603992663932165	3.5169019631730447	3.2281746751481863	2.7419273476929824	2.519433332891569	2.3433308722600183	2.138813762465359	1.8544912033252898	12	r	enc	SEM
19.4915910836329	11.014040743077702	9.235738071480993	8.052839089178802	7.045382030668737	6.309495074596594	4.871127538050794	4.012731549790793	3.524693279862462	3.182130979615303	2.9585575107273305	2.5836820738032	2.4627541557357424	2.2705359616070253	2.063710841266752	13	r	enc	SEM
25.69809211154938	15.220427561344078	11.120096611303339	8.459677581539454	7.691247654574768	5.499707466140517	4.7427292013766476	3.9220805656740816	3.2351395453481158	2.9568695529531865	2.811974299006326	2.6929078537770845	2.288451907446931	2.1932860897756377	1.9583654664374541	14	r	enc	SEM
23.751241036108844	17.832960543047626	10.575204098017451	8.756738018971715	7.17120726614023	6.898098816399962	5.551071927624168	3.419099522411118	3.1629807713092823	2.976539086943037	2.712492774924726	2.4155613335139026	2.0346587494929205	1.9383563721315655	1.5884362382380184	15	r	enc	SEM
20.97899281343565	18.431954795133503	11.347507355814459	9.149606841157949	6.825790841095721	6.194722174149792	4.793030313686613	4.282728587478345	3.9011158570125586	3.176808595769496	2.8684465628079407	2.252009988509297	2.0832364330582904	1.9256434911639053	1.870978489018407	16	r	enc	SEM
30.53011204962862	13.988662491873317	11.985452505524183	8.093497215147776	6.629188583134555	4.959471738578749	4.002778730871828	3.5491465653312626	2.849914168036669	2.6056106204248906	2.4994328561436174	2.261033291409008	2.009450701494778	1.7795098153104896	1.7280165537291354	17	r	enc	SEM
30.351142707372517	17.01062543324761	12.79176861971605	8.966348636470329	8.388334395117715	5.954158421139278	3.581207526198737	3.2077611152492387	3.0356409930373753	2.2481780408909944	2.0358918225527836	1.9360821027793804	1.640578398082258	1.518718781887717	1.4789187319937116	18	r	enc	SEM
28.140266101847054	12.372749058303853	11.861565919586184	8.887818662017747	5.98996992365225	5.384404335655293	5.212612578375392	3.5951438039473524	3.289273165848022	3.044218445794437	2.7367497357095867	2.488965355136317	2.268944459714353	2.065298646426651	1.8150811147298092	19	r	enc	SEM
31.97580814799485	15.50956546164147	12.815813951400523	8.543268281274369	6.520867055113477	5.1752299832565	4.576979356967006	3.7822982954900066	3.3647554072945383	2.7985070945933286	2.5600073291967	2.0582680502667694	1.7243818973382081	1.6372234045417484	1.4679210690570998	20	r	enc	SEM
32.74322719384324	15.589726103350756	10.352514666174201	9.203709153061848	6.7390036960104736	6.1429271128069765	4.8204927359384016	3.714578120930455	3.1769289759612196	2.8800206952772904	2.685008716144882	1.9953306483953617	1.9590525302047925	1.4967542002273158	1.2781939932454776	21	r	enc	SEM
30.026164965664073	13.136440303040308	11.150939839135521	8.0203130596924	7.161089942294809	5.172105971431844	4.739512624169865	3.6529404155548897	3.1443802372070864	3.009906011900029	2.7297689529093088	2.564348386665567	2.2903833728639746	2.186405152798073	1.8150540354969162	22	r	enc	SEM
28.5261166571953	15.93484899613372	11.511928400981809	9.157746912772675	6.105529659683269	5.629474435750948	5.411273660098188	3.988878520265874	3.126511904593226	2.8525481397905197	2.610474641422631	2.2038723923260584	2.053621902646542	1.7180331608448283	1.5624192247632593	23	r	enc	SEM
20.040396915792243	12.251778888912499	9.91040855870322	8.496861358884276	7.363805053937271	6.647953410842943	5.622812573403237	4.798396797573796	4.677721506011244	3.502017968304524	2.9687040979593013	2.6541449381466657	2.4435472553160125	2.121525049887313	1.918625550029336	24	r	enc	SEM
21.90826108436724	15.657058404570398	11.90961830423731	8.693434369037856	7.517756077087911	6.826964260330872	5.385387936134647	4.907214406987629	3.455430972055359	3.136526836560897	2.8905840191814933	2.48145772964652	2.250421999599019	2.2110034942176475	2.048103954013713	25	r	enc	SEM
23.733005668488	17.623327446173683	12.545292580123535	9.758849256788384	7.313010276517041	5.757701264241508	4.968735495629764	3.937143521740971	3.7507844675196704	2.6656729778512	2.5298681269959724	2.410649447813148	1.9196233846058917	1.7060980553738365	1.6151485784900075	26	r	enc	SEM
21.24017365703263	15.068866674043498	10.615743583540434	9.056262129101192	7.6326076498549345	6.8920430515598365	4.928919212020124	4.841574526686987	4.48744742942592	3.656097080906881	3.39954498841817	2.5923987209565946	2.3038334899031994	1.8869661307858592	1.6605149177630083	27	r	enc	SEM
29.70516669737667	17.109770593843066	12.594217033402122	9.650490696662011	6.32658151548134	5.946749797613134	3.7743850213260877	3.1428909148419493	2.953728770785188	2.7611340473513986	2.2211407344078697	2.121674998354405	1.7880820276698666	1.7040083210115737	1.5341957330038656	28	r	enc	SEM
22.681777623758464	17.878961503455365	13.65175764312899	9.905658748830222	7.471797457601335	6.266002581352274	4.607913382635592	3.8470804661789226	3.6322748677698535	2.909300605078671	2.4214640859182945	2.308435910076927	1.9490679488053158	1.6997746817438923	1.5397269335273465	29	r	enc	SEM
22.51039199675995	16.30740658687373	12.062935348203665	8.829088118129542	6.565977414202418	6.473386581763352	5.528954124535688	4.485118982951511	3.4268625306657605	3.028166984416571	2.6834560587595964	2.450505779104965	2.1541747660058848	2.0247309498734674	1.825431638549381	30	r	enc	SEM
19.52446832774489	15.58648523456455	10.774192601830116	9.941567332023709	7.7689591109756	6.169183278065355	4.937767091582407	4.834056269285162	4.21225215106226	3.3190924837840963	2.8162991275310705	2.798556242387097	2.4525168751533584	2.1883701642725937	1.888910175800692	31	r	enc	SEM
33.974067331886445	12.57754241864437	10.555728411725065	9.666017363592216	7.210499018735243	6.2263553379878545	5.057540719667621	4.510280378923275	3.4209667408668047	3.168261874453868	2.585854274363476	2.2349575407248867	1.8775660986098126	1.761422440906511	1.5209583658522232	32	r	enc	SEM
21.18472138727215	17.045559032721805	12.29372062530024	7.733056703521269	6.493200629058402	5.36540123989162	4.674339338189635	4.363347430229934	4.178570196443312	3.507999740782927	2.9807626448373283	2.5515071581309097	2.392486980418291	2.1830088697288903	1.8223751686072511	33	r	enc	SEM
23.710074079362663	14.298051280219688	11.248722891894493	9.255123085985318	7.039393392221799	6.153027767173634	5.208791496834555	4.8813053276806375	3.5819166075296733	3.3167254190090993	2.7899399198215944	2.3860969884877337	2.1688039447721428	1.887450808750468	1.7835877735359522	34	r	enc	SEM
24.530288686744495	15.651905464651731	13.092611884733163	9.073241116638886	7.209649437505467	4.76078860670366	3.945903410527715	3.8870945094240397	3.1782489625617596	2.9333137426770826	2.6359862390744726	2.210269486189024	2.050554494997255	1.8623315634993964	1.7943520127456825	35	r	enc	SEM
21.018394493526706	15.893879691134012	12.272071928196505	11.386430855070975	6.522949068367918	6.24668662066526	4.979379267085395	4.240724152277222	3.881456584771858	3.1793422219951686	2.894483786827984	2.5445636978368484	2.2131815260851613	1.9090587463825597	1.745775190072195	36	r	enc	SEM
23.21923251857935	16.084737236138984	11.730693493525422	9.020283465372703	7.9064616222636905	7.714527143336018	5.4466999143670005	3.907287888700883	3.719885130615035	3.4732242207227215	2.901439653491293	2.324505368853835	1.94282960120477	1.84662307093292	1.6480728860334177	37	r	enc	SEM
20.99034865718869	16.733614117046	12.475606250703096	11.288736583054364	8.822489018343676	6.327217702821436	4.443522822467477	3.805764336863434	3.584602121625471	3.0522069425909892	2.6848316252679365	2.539268988936792	2.1293102440866205	1.8225536728780196	1.6846479716078737	38	r	enc	SEM
22.164253065052613	16.11710139180871	12.999332722213992	10.118087498238992	6.970624929048371	6.890795136342489	5.125760769703911	4.110941906892665	3.679970896713258	3.1223293017281284	2.892181007178844	2.780131089784862	2.4494554838238893	1.9966579351685547	1.8173948138169986	39	r	enc	SEM
23.117894514461348	17.636344952409896	14.491275094675075	7.576829586905923	6.673384657673778	4.742366622264204	4.13588159667743	4.0092510349816255	3.3659620906653074	3.0509520575015974	2.831964945210297	2.241603454873173	2.117488859635168	1.837743500050458	1.7374073988244394	40	r	enc	SEM
19.835517976735396	15.156793741399289	13.101077544207163	7.734100969868481	6.9189094064535395	6.2792434954837715	4.974820735358443	4.3360784989051755	3.799103289340066	3.483905521194	3.1144279848067447	2.8404364758723983	2.667255015691738	2.10062985184789	1.835974182764243	41	r	enc	SEM
22.376098345364557	14.175337621247932	12.934737389503631	7.784348792642241	7.419753261180352	6.10478694718817	5.184392933428024	5.021132686250601	4.265325893927488	3.5244102720095385	2.8990610030735913	2.6992101129536183	2.4128382458099997	2.1714077383328907	1.7533455858216747	42	r	enc	SEM
30.51141133496695	11.434407828015583	9.362606422755348	8.232253035306286	7.313929893510783	5.20209713415121	4.962350663671886	4.189570198096241	3.877081169406869	2.8589171717354667	2.635979674705838	2.285968084375003	2.136642798707256	1.9221535800903196	1.7720306305559377	43	r	enc	SEM
24.126359790335226	16.080706293123523	12.873841078255236	8.244299041127096	7.441339326621553	5.864178553737231	5.173581903353307	3.8941908427766414	3.314242856534192	2.9319241603398396	2.6845947482818087	2.170514625605934	2.0846490370852706	1.8447363524063503	1.5373947339276437	44	r	enc	SEM
24.829681737465563	17.809491561547475	11.168980321274445	10.953688590443464	8.550094180474472	5.497459039673229	4.897946056728156	4.297727713824293	2.978372875541707	2.6289885810166798	2.3997621628926664	2.262931770239429	2.096223123825205	1.8485256603684275	1.5373711495171052	45	r	enc	SEM
26.421193048849986	16.110977246163927	9.565848757068698	7.393295595822518	6.236255983229965	5.296555768672745	4.21169188111223	4.137384004583935	3.560270642773007	3.2233564957589778	2.891962152642559	2.3630121193286193	2.1344703319640823	2.007134520807982	1.9749995010189063	46	r	enc	SEM
22.88106657327551	16.37249283228784	12.093920466258865	9.653828881312691	6.707700487368948	5.13861628026732	4.855439985454752	4.213944975563898	3.909193389044228	3.4933298516652096	2.751803051513965	2.3001222463478053	2.261149411254274	2.1076655116757785	1.9875052345794395	47	r	enc	SEM
28.385465843128245	17.76460063495293	10.234600280844942	9.214766909035797	6.465867837101093	5.595906695364525	4.535380239003562	3.8362443914340707	3.2028780695449024	3.0009790571660067	2.489471938592421	2.3596190962681893	2.2535903221858775	1.8135187538189155	1.6105017041512517	48	r	enc	SEM
16.358740876264662	13.936478261742169	11.527917850129679	9.52913953442211	7.128478967455917	6.002145442130166	5.585685142734459	4.393022183313542	3.7830856400503183	3.468155577180821	3.2153713472507315	3.113495008263972	2.5289303335088347	2.411126612650569	2.1159079698152627	49	r	enc	SEM
30.12211059365899	22.917414656010077	11.320804341472908	5.64817251980809	4.936739763576337	4.242186516017699	3.7930860571992846	3.385527589735711	3.177342393829657	2.8927743154981407	2.2040286536217173	2.1256656962593037	1.8895214812061067	1.7593292732440498	1.5469078976528365	50	r	enc	SEM
23.679807981871456	15.285414757836639	12.492934132186432	11.190479833495537	7.917884791318239	5.744936814129314	5.461383982568825	4.703615095139082	3.5392781124463695	2.6664676102734544	2.293883922642593	2.23502583329314	2.0790826202140655	1.9156549364475621	1.6527698430521391	51	r	enc	SEM
20.720416437980152	15.333632855612892	13.06873664799418	8.793178769247346	8.595136004480674	6.07851064496775	4.5928254886375575	4.313795738570155	3.7613567762934137	3.353144722808725	2.702753815574569	2.6791865448275205	2.5087681814594203	2.0647291411632365	1.6948554272571887	52	r	enc	SEM
28.21215854633349	15.848649511019547	12.298470722124849	9.145149279280648	8.926643150454831	5.9914748150774315	3.915882666485249	3.721277781967588	3.504903996327546	3.15605967441409	2.5338750298292894	2.248672646386559	2.106251960249439	1.8851649284800622	1.7313171954660547	53	r	enc	SEM
21.339558580583752	15.92460668325682	14.039205517220388	8.277725102007366	7.21642725974266	6.88523422094181	5.480601141278917	4.738081859842424	3.94216541845255	3.3827850207957697	3.1900746568116256	2.7687587124718194	2.519187682401691	1.9641864791221668	1.8388074206722107	54	r	enc	SEM
26.553181974805142	19.724458574418357	11.190934856525608	8.426805029923763	6.3568139493184335	6.029023505994977	5.1892285037255235	3.9800597615434117	3.6796275908501506	2.6566487988934235	2.417388722780281	2.269739362111685	1.9927381772654549	1.8261631460083425	1.6941303171606852	55	r	enc	SEM
19.894173867936352	15.037374303152795	11.456407098684554	10.842732320450189	6.552307779760978	5.95287604437786	5.767429366207842	4.64898833029989	4.22772054183435	3.309654684280048	2.9296404379077963	2.689155746516333	2.552108513045275	2.202043051925109	1.924661356398734	1	r	ret	SEM
20.766998740651918	12.675270638799505	11.328955405384033	8.98471329876901	6.152873888697011	5.372755837600171	4.836990590476326	4.316946448026911	3.9723793716630666	3.4946435458975733	3.3597725257793005	3.0158592338962653	2.768627673770089	2.3386329303412934	2.0115652634954033	2	r	ret	SEM
22.05320661365616	12.083278092939697	10.404663045776392	8.416914994113263	7.445254808672746	5.886640857441399	4.624114198566915	4.083705713813634	3.6638780606483072	3.334752530730209	3.054683902264131	2.593412167356771	2.4961794264154262	2.3081865728293662	2.1246400335870774	3	r	ret	SEM
21.31546261536089	13.130015062224832	11.20293113761798	8.22243692116488	6.2142517022436055	5.48858788303998	4.6026822079752465	4.084696713468649	3.867472537144634	3.3086121976573897	2.9974693271666855	2.821788457928688	2.468261178860522	2.417022380381013	1.8939961768208038	4	r	ret	SEM
20.521143949566582	14.579762887908347	13.020130574120033	9.04838348370764	7.2927382598053345	5.763117112702661	4.704269531583059	3.6710060284434274	3.5805441419330357	3.003875797841947	2.6448451415815804	2.489623017534371	2.3094701334906045	2.0821109354183704	1.8324343099964413	5	r	ret	SEM
20.568819320347387	14.486726886257747	12.87210911027821	10.302720148220212	7.9120009376467	6.283354865038726	5.302175373448587	4.597576509587069	3.1503200720035114	2.932327679986492	2.5391267097135937	2.117261752025616	1.8646641238331623	1.814000885758412	1.6734029715630476	6	r	ret	SEM
32.75840561699045	12.266351024850122	9.72299518601384	9.187982266592835	6.522300587012949	5.887652749729522	4.298465234110953	4.191562519644183	3.7300353665424164	3.335902136237004	2.735500027045778	2.3648142674881036	2.2160446675834438	1.9460632674604905	1.5020070030338768	7	r	ret	SEM
18.46736562817231	14.235252791339077	11.185913811127453	9.314165163339297	8.220020140704795	6.287197209626119	5.560971005604411	4.60366827227123	3.5630599649706154	3.197044118854484	2.826415683979081	2.2821824022084405	2.189304532798463	1.9190319756676182	1.8273746340589527	8	r	ret	SEM
29.04606251312406	11.91573906791462	10.014300029579989	8.245549822386113	7.270455999927803	5.726548662077313	4.804036052031245	3.49778575302932	3.1026836501501394	2.835616189318074	2.774708681674311	2.5519056273925877	2.2783724286053935	2.0418817372633895	1.8050121561656693	9	r	ret	SEM
23.47062308515261	14.64714964692955	13.250055075337182	7.9222456099079706	7.052732135723077	6.167624547487915	4.273246014856617	4.025549362006591	3.599375830207349	3.216815389305229	3.0063809187458324	2.631649766129923	2.231851065176054	2.0860343798842216	1.837101281475794	10	r	ret	SEM
19.187635532427418	16.51801507131332	10.790463884116098	9.013567874735879	8.57108077370766	6.513959729106228	4.64305398942478	4.064537966740429	3.6033820637422433	3.1984127054443863	3.035631321728087	2.86133089197838	2.520881474996257	2.097850000642287	1.6449862888603957	11	r	ret	SEM
21.954945328605827	14.529220099250788	11.711933137918985	8.506965579491132	7.136692177163708	4.676044044221432	4.648837620877448	3.770216602615572	3.581950072223226	3.0800975637931556	2.8991905221520686	2.5615973631584263	2.2386072894503393	2.1051308456274502	1.969628021787258	12	r	ret	SEM
16.921314160990462	10.822899536243064	9.639146402535246	7.41641308375811	7.288252658878423	5.940133766009267	4.563359262520252	3.806531454163424	3.604636178781937	3.407247578884134	3.0235534029101325	2.756607219652344	2.467317158139142	2.3325745472720505	2.22861800935118	13	r	ret	SEM
21.786297830287218	16.643302372210147	10.89484622148742	9.302882200257963	6.478760256075416	5.381791627341309	4.957475203490221	3.7806212250497357	3.362284950515322	3.176522872855014	2.752074562525933	2.5380286920670847	2.2714546230317274	2.054106315972479	1.815397153782016	14	r	ret	SEM
20.94813546590078	13.278666493105552	10.825732595972188	9.49069529911782	7.619873447638114	6.216776587727337	5.362076976440614	3.902300125462656	3.4055887840855372	3.1513934240575634	2.849419659848448	2.634038194523903	2.554617958795727	2.4275392563013556	2.000549386681549	15	r	ret	SEM
19.303330929844325	14.910716131799942	10.670559024572224	8.427603504453737	7.847271118614526	6.168807731232988	5.17180174679853	4.952805883339099	4.252934750232244	3.7474988592797813	2.990138988100107	2.725775651910431	2.349004207438535	2.1190434434719587	1.8659249408929972	16	r	ret	SEM
21.183498691012446	14.792971168000268	11.700673165462133	8.766800546568021	5.436291098375173	5.171203445579295	4.05136415426228	3.617865453097703	3.3620013759925946	3.254832235269485	2.821131644730147	2.6443788485004256	2.0697677026210135	1.969412196130012	1.8206795778527156	17	r	ret	SEM
25.171072048538143	15.373318138992982	14.706937618346457	10.364194704165785	7.835871469836375	6.000506329267679	4.52820264896654	3.474909985035029	3.140757827060729	2.5081912342360377	2.2649588854501355	2.120001407742485	1.8339120613170734	1.605564360666278	1.5088897107539885	18	r	ret	SEM
28.274893032506164	12.327460893509848	9.138096415718044	8.273838445594643	6.1150284345626185	4.426553303736951	4.1776086705620505	4.083302962150788	3.4413126799990366	3.071370016542819	2.767641410359081	2.4665135697770575	2.388553551726092	2.274451114265326	1.886958706422249	19	r	ret	SEM
31.570191856772258	14.493683569932083	11.422883224990459	7.944461489166025	5.918150248016965	4.749770048072782	4.384362787251667	4.1218921130433275	3.7053978015599522	3.1582615550517543	2.761239903606154	2.289092920183647	2.047745283998635	1.7699714884343583	1.7064728756215009	20	r	ret	SEM
27.319128793807227	14.630124816005067	11.623917169240865	9.27671545770028	5.567913739228405	5.172850612604771	4.845244797300538	3.9367916942686656	3.395993538713175	2.879049538421999	2.687895541728175	2.269942900896824	2.062404369931131	1.611873487440069	1.5825132190714646	21	r	ret	SEM
23.23683050186686	15.444945478152597	11.793131191870627	8.83305060103382	7.394087987848001	4.885425279113505	4.737734760634516	3.7354460536134706	3.3454995269358063	2.9276078755789188	2.8179257587149227	2.7906783672788835	2.5178058359241424	2.1248994868549183	1.7177309034751913	22	r	ret	SEM
22.774643448102147	17.592261577726557	13.791051399789351	8.389127110885914	5.832468608237146	4.773850155005303	4.493511914717056	3.8169130768995765	3.08554821664882	2.792307360940697	2.6257471319985	2.317538169975772	2.047896814940638	1.8900077717616544	1.715049847123563	23	r	ret	SEM
16.385086754982666	14.019402907621147	9.79819991345145	8.097031821770983	7.126102036996183	5.885243493184888	5.240795373741339	5.021131667898931	4.650071994058893	3.9223212073636384	3.240268542841561	2.6820806331392615	2.4618477221530517	2.3815061276221656	2.0665251431070457	24	r	ret	SEM
22.05308420914713	15.759463591519143	12.568517310784465	8.867001286304237	6.559392787158699	6.214241843565307	4.814460061206312	4.224787028525865	3.539408899258223	3.2591250714717392	2.7908510606243486	2.447232393642352	1.9738447691419332	1.8294480070077423	1.5856494779456607	25	r	ret	SEM
21.17405593554121	14.645736621769194	10.702266010731375	9.443083537930297	8.743594033741077	6.717192498878321	5.837732200269424	4.719409824346876	4.145660697341028	3.0169385337500354	2.7567314017401787	2.4192126540534784	2.2328704617971633	2.1808061270029704	2.001992381964735	26	r	ret	SEM
16.83583986846769	14.026041413528336	13.67047658983694	8.804701517719511	7.874753910570651	5.9608142025335775	5.3680999963582465	5.019450904681187	4.004024007464179	3.2378314626041593	2.8511970061400445	2.618054934118074	2.3021808625504443	2.156789901525255	1.8203428032920863	27	r	ret	SEM
25.79784903398596	17.622860745196647	11.443625604104469	9.589982006261483	6.2203927016073255	4.989546950389554	4.40539132552261	3.526780888644416	2.9111458112945594	2.7906806156073896	2.4932200772701227	2.297843851004706	2.2130461060581674	1.874373793367293	1.6443050403894257	28	r	ret	SEM
19.55075680605991	15.329644238095183	12.517172429392382	11.74650851909338	7.562181247223792	5.173007172203064	4.2516263221631885	4.0373820620901775	3.4038165953931427	2.9807899384379537	2.800869468739399	2.711199983211128	2.1772789451355408	1.942187625807146	1.8047810400318	29	r	ret	SEM
17.93559918554279	16.8688042333834	11.403456494430028	9.252980103121837	7.310961455963389	5.971606404324926	4.976559887492404	4.767386156433655	3.845110978036256	3.5863539315932385	3.2628405022188733	2.6811924694127396	2.275004472843754	1.8871687462013687	1.8638388604603384	30	r	ret	SEM
21.450299564915348	16.76550608168158	11.141527137256972	8.747994157857478	7.69544520196525	5.674172799476255	5.03651996574205	4.6097310817521695	3.715366264716583	3.258396592460541	3.085967271123863	2.420902286135883	2.204813578953528	1.9385633695789142	1.85690877540553	31	r	ret	SEM
22.896038011145414	15.414639517875388	12.217405573963712	10.74885725532263	8.120322799900917	7.729265644591376	5.526085087825039	5.201287579390935	3.104401992032324	2.796567896186532	2.617799101645959	2.269134775413008	2.0100174378207796	1.6762441829293409	1.588561306809043	32	r	ret	SEM
22.82271605779128	16.33349586597852	8.96908988671954	8.472823669777037	7.629982369147746	5.094672034704898	4.446519756787351	4.271223832386736	3.551882128385718	3.0936353545955	2.6849931442478954	2.3823417876714026	2.277412676217646	2.052177639122324	1.8869360946904654	33	r	ret	SEM
20.742589004858576	14.244543483096574	11.269567837506262	9.108147270257996	8.43107998009325	5.767999740320717	4.55502607694604	4.213080929847388	3.765711685915422	3.361057239268967	3.0314899104564805	2.862515346699015	2.32255337577426	2.0302974948371335	1.904073927216315	34	r	ret	SEM
20.456704539025594	13.71533645197911	12.019205664241161	9.71410665521691	7.6189759755723445	5.3626257030395506	4.228275167841116	4.028383452994018	3.8076715618383736	3.36744466019965	2.8173625428258435	2.4909546958959656	2.1856351675237318	1.974477971474975	1.7461722525930128	35	r	ret	SEM
19.423615801072902	14.484527678870958	12.330577457156256	11.445342987158623	7.507539709883533	6.172484465197405	5.409504396139191	4.108929698700134	3.6248001140060087	2.897212214543131	2.8849725868903273	2.588914923604124	2.460233710332623	1.9600731871932089	1.8032935911795556	36	r	ret	SEM
20.544208920261088	15.855045441455484	11.196956794266955	9.561596209030792	7.271455352993169	6.502782991322126	5.903767740226136	5.175795901910334	4.0461060094394234	2.8311832953905434	2.6088882442664545	2.367881566532901	2.164188668549651	1.8059075816751342	1.6869395768031654	37	r	ret	SEM
19.40732460276004	14.575795019430979	10.994907252468861	10.429805842767319	8.366007444110085	5.60885715463971	5.117568258241789	4.351824133327187	4.304325303956422	3.8530049144985536	3.2478593402395566	2.783282851848293	2.0878590142347413	1.9925846684691262	1.9348660300400677	38	r	ret	SEM
17.43828182424348	16.563770453244143	12.030136161673136	9.859699434959303	7.908183804599472	6.228222511063924	4.881057300608254	4.64282375096724	4.362127182434436	3.9427626201264134	3.248064694199115	2.603725824849022	2.126246470541027	2.0887662306201675	1.746864861767308	39	r	ret	SEM
25.728901766054477	13.624570177643923	11.595943086883713	9.047206345032002	6.097532307089391	5.51732864364137	4.18716547145686	4.134067917220345	3.1376902453467324	2.9463642059929653	2.7851251720134833	2.5367351867150854	2.2278592524410534	1.8942083203323348	1.8379014953531203	40	r	ret	SEM
20.42201368188156	12.290778314156299	11.621041947387326	9.308815609002266	6.793219200888426	6.320012666624087	4.663963968216528	3.955087727322147	3.813020426999276	3.5558772955973073	3.0841186512191863	2.798420878260973	2.374139111366342	2.2251841207672896	2.137344009421367	41	r	ret	SEM
19.692312416545057	13.260254286551003	10.233103146748023	9.122977440082824	8.353039428239034	6.767309463489279	5.941617133535146	4.582215149351885	3.7462083932518953	3.316444063776956	3.282791008546077	2.9812865086176674	2.5631223576957627	2.108483235295928	2.023083131907343	42	r	ret	SEM
25.810802225413607	11.262903927656364	9.733077590298928	9.175224182553261	8.040871013687877	5.788346785600189	4.645408481783058	4.282633841566484	3.4006328710357017	2.8926683582246846	2.6660383549276947	2.5094042809619044	2.24385554415206	2.0599506984117575	1.8200482723163351	43	r	ret	SEM
21.442188868575304	15.865608214164208	13.165380506685459	9.258210023882047	7.744087016138345	5.557836292008334	4.487650647629659	3.8103728042085088	3.2670620176377905	2.8651679839926136	2.664880025213597	2.2580657260535864	2.1055989971132782	1.8041327052970373	1.5863066327777273	44	r	ret	SEM
25.382810017357315	14.191025501294757	9.687232499824946	8.22818187025654	7.847171222937921	5.690681728432983	5.3200459883109525	4.624290034600947	3.9227815005837616	3.037385988952549	2.5739349789444157	2.241395709549715	2.039363568629459	1.9259331683813745	1.6759338869846139	45	r	ret	SEM
21.753648276217184	14.082876523166385	10.469864515756235	8.543812291001421	6.157461029666171	5.829076019163595	4.596705471850819	4.042551441021353	3.6720583746809092	3.2284228880734314	2.849772952017711	2.475946871179856	2.2538698028303408	2.166121375852373	1.9855835624765819	46	r	ret	SEM
19.48262394571353	15.114410907909246	11.089124184115544	9.06159665225321	8.42152547217905	6.156915589157498	5.387093330834199	4.6809841649150945	4.059872184178374	3.808380778599099	3.001241204710324	2.3617266366110337	2.0783850413729255	2.021290330723986	1.8818333042065292	47	r	ret	SEM
18.89506795356044	15.802152683511958	13.723305110100394	10.994924673722549	7.531065912006353	6.0622382055739035	5.355383583762748	4.671831698375064	3.3929161754201442	3.0936554124217857	2.5759428263576356	2.3871659400172596	2.206011294027529	2.021012456711064	1.756658206711028	48	r	ret	SEM
18.365352316695414	13.193568542037509	11.20897832848926	7.912135071676154	6.797396348174713	5.969016229247103	4.874497712833254	4.434804541891083	4.034478895899249	3.5253596859149887	3.2458398406465347	2.7486778115217927	2.659809657077428	2.3599961727741032	1.9958161862087191	49	r	ret	SEM
28.590824676917226	16.44139019833929	9.704443043858205	6.790953999296386	5.412547064869295	4.737435828641207	4.13060186632877	3.2774560494373097	3.1171670024848437	2.796102880910791	2.532498750679162	2.3153857049889877	2.179299714934146	1.9881502075027226	1.6955174509202136	50	r	ret	SEM
22.726344402056544	14.658295360460873	11.834069488904884	8.74850936416897	7.486564504535235	7.204323348824769	5.098183951224746	4.952776032350802	4.39994759967776	2.752428989037706	2.42628031001012	2.1799750412023147	2.0935577983852394	1.8269810225703575	1.7616952998545847	51	r	ret	SEM
18.069000423568568	13.813918738277449	13.250135819747406	10.911776976884688	8.768723350609061	5.683651381820769	5.482120764077287	3.8693419867110537	3.676949325141076	3.061007977007303	2.9495311473543064	2.699135220228451	2.313249222701573	2.1780825847691028	1.9719381344078912	52	r	ret	SEM
23.09827678365532	18.291617823729396	13.355104634166523	9.429802379366844	6.487698088110711	5.5399343244554	4.640456909501733	3.8677324395261636	3.517398267186915	2.6651907364270846	2.6466998279036487	2.301642905555564	2.07381446161516	1.8307863045511106	1.6362801584768287	53	r	ret	SEM
18.050867106575904	15.132884014641443	11.750220321927385	10.010014887619818	8.408299636605664	7.091001778798241	6.457548272497394	5.0007117813539255	4.414048995036521	3.545615652252623	2.9585652828385465	2.5385715331874232	2.2205791387652734	2.062690230345666	1.6529366023533094	54	r	ret	SEM
23.74504683683462	19.171020448331	10.297356229497915	9.933913919791602	7.799646190965437	5.4854347445567395	4.326423889358676	3.668511038115585	3.1130086325017006	2.839480696420904	2.421825405628528	2.2804304221597587	2.037138703748563	1.7313108930482388	1.5682418026090232	55	r	ret	SEM
16.76522910155348	15.132133840701433	11.641270206186265	8.677129148530097	7.6432225948999815	6.107682295590124	5.679520254478318	4.424466489415568	3.7943200012637224	3.543753981432328	3.0192382500874926	2.943151762095245	2.5672839727679584	2.3450614886364134	1.9605617668613349	1	w	enc	GLO
24.11619893640972	15.126723060341051	12.838389284616293	8.895350609855019	7.294622797416479	6.185534502935929	5.614823583238878	4.274524127626943	3.095011807096132	2.689225768180007	2.321540883956309	2.2610400910207282	2.139141871510879	1.864063492335183	1.5362287402809347	2	w	enc	GLO
18.229023184426214	16.677078989837717	12.675062997420653	9.845640086513994	8.401733293311262	6.14539861663382	5.076828983747359	4.516360362792356	3.784351874017036	3.3830999185400734	3.0823901654804584	2.88087217464099	2.4256483441272216	2.210260728869844	1.9263080085760178	3	w	enc	GLO
25.139218609711346	15.17775953458965	11.393774566340827	9.449513275367034	6.822650034951517	6.085408751085707	4.659772436396811	4.252176214069538	4.107373194374967	3.293202493268995	2.7467775394428005	2.597478297407405	2.2042098619841495	1.949017748091265	1.823448635724446	4	w	enc	GLO
25.66836467390563	14.443545685772126	13.408358501888475	11.353570196134298	7.175840085134289	6.854285190194643	4.614525734528362	3.8572769663502227	3.2251228740611637	3.1232188276023924	2.593047442140528	1.998125023009339	1.8340364357668444	1.4745214927597927	1.4490404398274157	5	w	enc	GLO
21.590682216593017	15.269749042011918	10.865713451037754	8.058096327735035	7.821936015087368	6.162736469831322	5.732202586513413	4.165199653129498	3.8006474747399883	3.3780106993162367	2.901169761898041	2.7910136398612284	2.6582172541450757	2.0486112907368463	1.9080154635471556	6	w	enc	GLO
29.823683091340204	16.359653786349874	10.206935387492512	9.794346168750485	7.300015954979161	5.712848222699483	3.960734107666396	3.7278336964114303	3.0319270403651526	2.8662750804544004	2.4959202588932374	2.0914284087598096	1.9574557780039303	1.7917992242945326	1.6045412709281208	7	w	enc	GLO
18.502525044971765	14.518073894701727	13.985022414529848	12.836932796622147	7.14669524778967	6.691080196391371	6.104837749829021	4.878441228394977	3.6644627774737835	2.8745202277564186	2.6826894065859537	2.202964796255815	1.9626029086167656	1.7864425852820862	1.7214009714603014	8	w	enc	GLO
30.58861008021071	16.162232117490536	12.765981051252233	10.18312189061828	7.4960562418538785	5.549298021641892	4.4068991788814404	3.54626503757388	3.3526433731413543	2.3220821276241503	2.1429350800015787	2.0710500933307774	1.6032673617521018	1.5630509592889237	1.3071797275568997	9	w	enc	GLO
21.305336919104327	17.884876414317592	12.594092400486447	7.386205386121068	7.145425527638137	5.573907025529697	4.827774815802126	4.374704004503373	3.7740645125252628	3.510460731615791	3.3445136998693044	2.907381078202742	2.4238140280605416	2.2569826036598126	1.9242762992340126	10	w	enc	GLO
18.99859822726683	11.527205151063837	10.627044542166873	8.298138404854448	6.640971280130672	6.010873484613972	4.740869063947804	4.579799655006084	4.400180411147747	3.3947309282093174	3.091495918406672	2.7074379390503682	2.4878473415765803	2.3246103955779875	2.121527768269757	11	w	enc	GLO
22.914913497271144	18.82884591176249	10.848531994213623	9.088258943418172	6.926619322984873	5.14304821545104	4.994193488045443	4.371379386917262	4.034282278013757	3.0870424730587525	2.8168152696478925	2.529017054679695	2.129021859425698	1.8049724991630525	1.7329642501436977	12	w	enc	GLO
18.009480647961407	15.793776400342944	11.827778105011836	8.213674506549518	7.40402388671126	5.70044713397599	5.23672778727873	4.916753132008819	4.321110310240837	4.117313817186655	3.679046499420335	2.6204717141766496	2.384551729157881	2.0764976655183514	1.8721818408438506	13	w	enc	GLO
20.164750999005754	14.548106977736065	9.598284066271003	8.935691768244096	7.933888467643948	6.7639288694924335	5.513702438940492	5.1236288323406365	4.456630642811605	3.8809107155524636	2.927207674396778	2.5607304847641146	2.5299867227957393	2.2651122855736614	2.091585350492761	14	w	enc	GLO
21.506666365398484	14.012487620747754	10.3781268948505	8.818981870129113	6.525449181185532	5.780342907881397	4.977026510613015	4.397346860174061	4.324537497696717	3.817173282198131	3.1644250874811974	2.7718588981720624	2.615178928850315	2.2159620414534182	2.042894347094653	15	w	enc	GLO
18.257851643504	14.152676713756895	11.797889345282526	8.607188861681031	7.891918592271068	7.240821860988173	4.960218664660127	3.7886362444489268	3.511916211512272	3.3766630502392174	2.987805750680472	2.4053636059776995	2.1510888039074434	1.8563791876601323	1.826550883647581	16	w	enc	GLO
28.161473627019127	18.895565375010406	13.269351344766557	7.8645758793889415	7.24460241320323	6.766951102548885	4.27550898346306	3.4443616886842583	2.9420178054681214	2.3790339366616253	2.153254557125063	2.014693703959938	1.640689262544586	1.583838978194091	1.4846062695800724	17	w	enc	GLO
26.013881603110246	16.309000443649694	10.79756052922287	7.554569286518336	5.240078400065004	4.926479204109906	4.420598083322461	4.0916531094197985	3.896412725859449	3.4139055269646486	2.721108502094242	2.382115465309836	2.1371691943496063	1.8602105764520596	1.7838325434081101	18	w	enc	GLO
40.03983453179732	12.262441898511288	9.201383031959189	8.089915589554172	5.545403356048725	4.678800309107347	4.310365783468133	3.865330131764045	2.856955468830631	2.8493876263250764	2.360363373373234	2.2318200560579275	1.8574223961778418	1.7771523293067504	1.637869414541902	19	w	enc	GLO
27.92750933306961	16.30542324546145	11.79629989117606	9.663046026825361	8.021619590772158	6.900211077665106	4.426835253901054	3.436148975288293	3.271093848311441	2.6992697267752286	2.362067985469081	2.1369464085467555	1.8306869053840367	1.625716422816645	1.4044699143624637	20	w	enc	GLO
29.68709233652529	12.602477280026706	10.914933106909116	7.555471278692157	5.709591780342688	4.910048471321694	4.417074064470455	4.108555578061936	3.6232413625647926	3.3833385470066353	2.9473588692785033	2.3810108430626316	2.2143337202984927	1.802881335843055	1.739130464394593	21	w	enc	GLO
24.156617681940194	17.541003021424373	14.24861136971633	9.673079699497562	8.35715920424705	5.723814333863048	4.691769020384788	3.290992576774731	2.613508647407677	2.3639592370542744	2.184032640131386	2.105503747534764	1.972074630234012	1.6239192476129927	1.4847902551347734	22	w	enc	GLO
17.02112512856395	16.191368764682853	11.601783086549556	10.768494539093082	7.5503905017729025	6.061044471008129	4.878886970402785	4.078800366692509	4.007935653028539	3.3627042134977687	3.0471738924935607	2.547875399852163	2.3209419061876155	2.1365112829518367	1.9018145250010912	23	w	enc	GLO
19.480635559489066	12.879818171843567	9.205018106157434	8.16080105744273	6.430841004418918	5.501929682117892	4.680097647540373	4.614612245657604	3.8788087115335013	3.7541549715219094	3.3881207321980913	2.8337277321454355	2.560039167654266	2.3242055634606635	2.22243211758149	24	w	enc	GLO
21.14508798990072	16.121665685710354	13.090038476516431	11.027606201977019	8.227518951933485	6.794815851751615	5.653362758565247	4.19237683520444	3.419093763548353	3.0178945563804622	2.863920893004378	2.3504042031653563	2.188008999187122	1.7857466310730883	1.6259717638517528	25	w	enc	GLO
33.502310404109025	15.681736777497138	11.380332714080582	8.519420845952506	6.186881076170519	4.987907873823802	4.2223494620946544	3.4906074993265968	2.871134073273798	2.6209588621668645	2.3446978536371823	1.8806393985981922	1.7979961442543098	1.5610189620207113	1.42623948239839	26	w	enc	GLO
18.881781074582992	14.496406271686897	13.560933200538017	10.506639843492213	8.699612221347092	6.382037805768127	4.829705142377131	3.745242689273694	3.5305917581127946	3.299873544342381	3.0949103431375686	2.9264859309367455	2.3115205051267846	1.9585405942240666	1.8564238326197122	27	w	enc	GLO
22.475232297114925	16.7989068435212	11.133621087931942	7.319604707795033	5.969140044195927	5.551268054276806	4.939173259393713	4.649556779938937	3.970382464100979	3.209294989252124	3.01491159801069	2.6330751464965725	2.4082268303866825	2.0211554803098952	1.926076896041201	28	w	enc	GLO
26.087606794977102	15.400821736689057	11.492142817718056	7.621211595286223	5.440904735711145	5.385249788132789	4.610310961455806	4.052088935485283	3.692330094538844	3.0128939386512936	2.82101993996204	2.679042106951659	2.152101271970547	1.8762556882352268	1.7800668356545983	29	w	enc	GLO
24.487578339164525	16.528094561031494	11.891099343762352	8.445505098479037	7.920686410874629	7.085798442194175	5.03695331246904	4.186059660712451	3.78222205778049	3.211820298928948	2.6248568645395904	2.367513238654437	1.991091096014361	1.87839221952367	1.6056005373777027	30	w	enc	GLO
17.722992108276824	15.778327269078057	14.408058096252107	10.9265396652811	7.636707913418248	6.11922759196741	5.316650116780786	4.710090671018429	3.6366068557898465	3.3321899029205637	3.056636934063829	2.406501782599465	2.2214230314825456	1.9291626533130484	1.8741283864670923	31	w	enc	GLO
23.659108866129618	16.137220003343238	12.81663085784955	9.815670884283822	8.768361152272986	5.6945890993588915	4.401044259513207	3.9830115200582688	3.4691954167980548	3.3351453999069154	2.8331741953096694	2.5894212552563043	2.1352670766594546	2.100550008025505	1.672445133797066	32	w	enc	GLO
24.074353855364812	15.633972113931017	13.34262091076425	8.137901746520884	6.586788229319875	5.532000539039249	4.432356798015252	4.003914078766753	3.3383447730646485	3.103745222133018	2.8112459886993957	2.3828378604721303	1.9378206817942183	1.8874871869765095	1.7073431291279806	33	w	enc	GLO
18.430039505488192	16.092179792143597	11.12009556769641	8.434987056911117	7.608426339266985	6.360394221605056	5.501068654655075	5.039229680476341	4.072422625215471	3.720823005790248	2.7494544540121626	2.5688237609638036	2.306718279034511	2.137180819157737	1.9407342355080877	34	w	enc	GLO
30.6102526049755	15.757987338405117	9.780973401962406	9.161565308448768	5.548480876262221	4.8621667298400055	3.919537636375749	3.563326301493888	3.224147816209156	2.68952274290668	2.602488475120457	2.2089558120099273	1.998875100225734	1.761295153049332	1.443479870743659	35	w	enc	GLO
42.90556824237484	12.803659745826765	7.72583346939814	6.860114568061675	5.567085144242093	4.914875721924537	4.000416857559659	3.219015348362021	2.8215526031083904	2.772503141511228	2.0413925097051058	1.8187285076421547	1.7913103223390006	1.6420951213129138	1.4869036900572543	36	w	enc	GLO
21.803416638315536	15.143344849211617	10.143736683021379	8.234096672839438	6.002430617273834	5.762160182410895	5.168609799763169	4.073127983874999	3.495176236469217	3.2400424573338484	3.092105558479798	2.710152981247614	2.2731915893964145	2.061155519705173	2.025051573615156	37	w	enc	GLO
28.706237039969682	15.128316118176906	10.66077608060133	7.876480678057394	6.671850529949227	6.277044836048933	5.400972609613898	4.373795400048971	3.2970110581299177	2.959063146263167	2.701314182897267	2.40978217052717	2.079833425509089	2.0459673070548097	1.8700263190881712	38	w	enc	GLO
22.577379832948505	17.325641311412653	11.301125304203065	9.458184736713893	7.284741056376168	6.201579241890211	4.931096212354244	3.681626501052924	3.194254114266114	2.9302837707467586	2.7144501549142173	2.6084513357677483	2.152947102140667	2.0128218111618255	1.8172205797198147	39	w	enc	GLO
21.663349304559397	17.328891137140022	11.343904282570627	8.800505841140675	7.25474198569032	6.910330761265193	4.857365018088126	4.464280914659934	3.6968248204487386	3.506852402771983	2.7366487902733914	2.523614934087793	2.3204605514628387	2.247614372996379	1.785236714542856	40	w	enc	GLO
27.158302119164677	13.86567105187394	9.910267493182774	9.520326211991758	7.674901254304128	5.729318636303751	5.241538576116664	4.182170421278851	3.274791736341723	3.13547284609159	2.964042754167791	2.4069547399279974	1.9047905683306885	1.7884942587913888	1.7104375452640488	41	w	enc	GLO
18.489789688114875	15.866319347494425	13.187859557362536	10.389757996314396	7.930871331329625	6.074593838958846	5.942489201842716	4.499830045838475	3.582138287202987	3.283975252550149	2.96375544965909	2.468707130473313	2.3766119352231314	2.014640959707195	1.8768280976065725	42	w	enc	GLO
17.66872169912006	13.29275696289	11.529168494099842	10.49493155380752	7.823668881172258	6.659386962786003	5.559104924651941	5.178968405720383	4.301594580327507	3.6348522017823535	3.0553557330416496	2.5039273724505358	2.200929787109187	2.1619501785011472	1.8689015662202892	43	w	enc	GLO
26.11599031515463	15.097042698446698	12.280158942727653	7.55048676106066	6.225424871907189	4.460451240428989	4.150511571640079	3.543340184187183	3.171543236699875	2.998858253469028	2.7735223421963795	2.5045469758584136	2.1695406488990514	2.0280683701887874	1.8494164445638572	44	w	enc	GLO
18.591950756085666	14.418868936172075	9.749834543743892	8.251750143057707	7.799375208864082	5.940698412255504	4.908506375669587	4.130763636997824	3.7267586787850173	3.56674836503873	3.254108332862997	2.735719098363079	2.6664943519439315	2.5239203582414067	2.236801249198927	45	w	enc	GLO
21.16619514440461	15.15323089726301	12.254319396167338	11.492443022191106	8.711106098570458	6.534975997173592	4.842618644978396	4.40792766110197	3.9685108344310844	2.9826024248682046	2.630439036168826	2.404572920199893	2.0232230530286586	1.8135678418278103	1.7858281816144188	46	w	enc	GLO
20.6388595780472	18.642473238842392	11.369459051072372	9.363170341017785	7.114685837435013	5.20136144851135	4.91113292048551	4.542422562723953	3.9681047341654785	3.0404210578425523	2.648802337399408	2.5124409928857165	2.1248847286086745	2.0238202550060733	1.871859876195684	47	w	enc	GLO
22.117936456375514	20.57645293614654	13.443623921251351	11.730334322527625	7.505436388576711	5.676968970454047	4.4515643875868145	3.5675557380654426	3.152883972572784	2.7221672497514477	2.454006081099826	2.1407281167496857	1.6821364600569875	1.648779419431276	1.5272533411220035	48	w	enc	GLO
24.270415224370073	14.23106853226673	13.27818915093567	9.066522084943136	5.938565114297205	5.35369883421951	4.316716992628364	3.9639325626568667	3.1988995053890337	2.92472953854627	2.6265250402498688	2.5646312061984027	2.3664319129452887	2.209575796660294	1.9573649385133969	49	w	enc	GLO
26.06066215873442	16.332457811698387	11.627246978503528	8.060099102363207	6.059676486842907	5.803520552163777	4.546143643661901	3.549215638535892	3.0399830987326633	2.8394536304351177	2.692030790113368	2.4142905764950897	2.2823634825899686	1.9562802041970206	1.8469348510579238	50	w	enc	GLO
27.811260488652493	15.787168755537037	12.045902969404686	7.324542935922069	6.129842661685402	5.014718784768794	4.101561881999993	3.420493711429795	3.103879240784126	2.8672291635394798	2.744869201485552	2.329524336484071	2.0916040761145327	2.065736368017531	1.893288854263059	51	w	enc	GLO
22.753298433377925	14.722915751052275	11.570003145138907	9.806979913170474	7.813326638442651	5.631545243418461	4.546048305365277	4.407356083288333	3.940293898962434	2.9251851967087195	2.5732778144021102	2.263900873450096	2.1838411353887794	1.9514540786189027	1.8458672322953598	52	w	enc	GLO
22.768754496618563	14.066758792979165	11.057886885571508	9.082808223062065	7.232371065599819	6.927113846677512	5.157634029077297	4.518219673313909	3.3683445112043433	3.209285393376783	3.1146633631964056	2.5154942006473244	2.2570883859732254	2.1507005919685587	1.8882380681130588	53	w	enc	GLO
20.73821630483185	15.612947724352475	12.388466501663467	9.709257038167513	7.109048043635777	5.590792804110068	5.16396907961743	4.770925198202935	4.518057923200709	4.004598808640282	3.178635801585549	2.764961081861064	2.4851581848147255	2.206597229035925	1.8865897217187062	54	w	enc	GLO
16.382416508478478	14.256115381910947	11.483875050512765	10.003176712462365	7.23119564380954	6.553343766996894	5.315876993084511	4.99423512354975	4.59372928799512	4.042492222404692	3.5790630889146535	2.8241149152910627	2.3367691693725017	2.1739982247306453	2.144325857098024	1	w	ret	GLO
18.087080341373365	13.903744329753472	11.392383944043297	10.1101239482099	9.474055774726565	7.248704422990135	5.598646978142055	4.2087780790851435	3.755458102037735	3.339962574852547	3.022226313622361	2.6775722230452366	2.6237597835795565	2.3290673224993657	1.9455174980267578	2	w	ret	GLO
16.786576186333622	15.560569938956537	13.34475874207104	9.717975725597428	7.77453385030295	6.472738382990187	5.1312321962601315	4.449582384872122	3.924473648656911	3.1844044830211455	2.6531214770885985	2.5793224482098758	2.432067775382755	1.93791834561679	1.8158055967061917	3	w	ret	GLO
26.475005913488516	17.661994894041435	12.224218624138764	7.237207735475081	6.970790535510268	5.64801684396286	4.443115912874717	4.317992120869731	3.4137375751188097	2.8381239870930717	2.5812891652260292	2.336664680183827	1.9941380874547736	1.8257008171765077	1.7598104209948024	4	w	ret	GLO
21.575759092598062	14.133512750236084	12.442140058414036	10.240020828246973	8.715165854797247	7.07298994576287	5.448564335380238	3.840830394904621	3.4645709427374083	2.8582705290794057	2.7059888337175235	2.150758621573246	1.8712352496105202	1.7816027365549636	1.5893952372468572	5	w	ret	GLO
18.49292962152298	14.392671464531437	11.871535877407416	11.582287998919664	7.2854195293937245	6.775201203347088	5.088462598085527	4.9190924635921025	4.161509872432085	3.7421090692433694	2.6207833792463275	2.5030939801507457	2.359565234250489	2.0514867901227665	1.8999225904958332	6	w	ret	GLO
28.982796767200252	15.189143581629333	12.767206647497988	8.58771477413433	8.17614796323584	5.11869930249189	3.91838655410635	3.752338398388435	3.201985575011577	2.820861316133985	2.4111498384553665	2.147989493987734	2.058430279951552	1.876803775326493	1.7454087105959282	7	w	ret	GLO
18.23081275084241	16.511075038708547	14.53711034769757	11.797094967451255	6.618078493876355	6.247825750362923	5.676433155467214	4.740014568151012	3.547710428370615	2.7511231015546675	2.3918851506573002	2.210407937855081	2.1047770199037252	1.8207814667016935	1.5456542893583196	8	w	ret	GLO
25.49236682538213	16.94551700581673	14.802733357515075	8.333071590179571	7.669389200347136	6.442989063112641	4.851634864773142	4.6407321895210325	3.4129280510378015	2.8108018003237434	2.1697844550537373	2.043119705811001	1.7968038124952175	1.6158360550850475	1.5555558314342721	9	w	ret	GLO
21.724482978318026	16.925980386689854	10.121814408468278	8.230707936343135	7.001784090904707	6.188619094936368	4.935555274353156	4.561716147388407	3.747255652079459	3.205654338245949	3.0271779513838544	2.7512033618078777	2.5788054767304267	2.180358105857219	1.983633161733004	10	w	ret	GLO
19.81181900129933	13.306814819306414	8.987461130085551	8.673347675652597	7.572930679899932	5.361346439037223	5.164260180047125	4.620916997390466	3.9546941279190886	3.3475855916225354	3.103475878284583	2.6488424111906546	2.331147730363586	2.229985592410843	2.052437685482054	11	w	ret	GLO
23.56049871401984	15.133941553320454	10.958339174741015	10.268357348778808	7.55271827825588	5.61552547156801	5.036423037604966	4.670205588728677	3.531414961788572	3.1883103876824888	2.682027769626318	2.4163142751151976	1.9337118952289865	1.8721366002113904	1.6291647733912116	12	w	ret	GLO
21.169854316784487	17.87776163959774	10.946174557049684	8.43699756697409	7.194887299072357	4.798233995863349	4.55424802626419	4.037083827971901	3.7579478457179176	3.3303567635326052	3.1870433633698085	2.890948217080244	2.5397650763188335	2.3260639989718777	1.9119380676601219	13	w	ret	GLO
21.482466065083916	14.681400873606801	9.9220993452075	9.11710492211943	7.578145531984676	6.399419302606387	4.982929357731274	4.612120893573099	4.077309729014281	3.238454861444529	3.104251611782845	2.9099320908419872	2.2092562655950516	1.948012230443385	1.785856993232583	14	w	ret	GLO
21.528595263786745	13.342484838547461	11.377593386045358	7.729165521518762	6.561617042471012	6.117624869729623	5.937135949293143	4.745735062225089	4.145933436762274	3.9181494599156994	3.3557953340294184	2.7308987229395774	2.588186768643619	2.2704717133485217	2.2217815496164626	15	w	ret	GLO
16.68394613699714	15.214687028677648	11.19217552534541	10.141743103782188	8.597455759256293	6.633054476196052	4.005598992987771	3.8896235056842947	3.519789229747696	3.0923507924216915	2.847346315913197	2.611611523442588	2.3359655893203763	2.098051263421314	1.9805199001694407	16	w	ret	GLO
25.13594012680209	22.275881522369662	12.603015269322794	6.730327619656951	6.573972466741482	5.5923115475462195	4.314252248745582	3.60736404630634	3.084791740613466	2.7093624192214105	2.528550142397778	2.456705152259838	1.9518244938610665	1.720172694542177	1.4909128367908888	17	w	ret	GLO
27.58865698954325	16.968060683584845	9.81505003672267	7.643603383294405	5.618431804204954	4.755540743182883	4.151654071196087	3.6899739244423704	3.389262302440735	2.509932083923392	2.423274273675634	2.205884357849931	2.140461193013617	1.8400582490451733	1.7818764991281397	18	w	ret	GLO
38.56681259908043	11.36333544834203	9.459857407344211	8.670081161004864	6.71070759970121	4.857194848557976	3.9283360710799684	3.5520791413959993	3.4968339533741126	3.0529655248613023	2.4335295659422034	2.135387633495524	1.9921056696533188	1.709010916689066	1.5052566023641756	19	w	ret	GLO
25.05562273060813	16.23431833019312	12.187418682793199	9.433501939568227	7.600687241637801	6.508831594529238	5.457897842777412	3.7742752195289198	3.3771725429648125	2.8617157208380473	2.2244246439581086	2.1780144854312224	1.8457331804620616	1.615811129469037	1.4888883603123995	20	w	ret	GLO
28.067852688315853	16.50504156000185	9.005560481343146	7.805982970946274	6.371638444667589	5.376153551240299	4.490514277527147	3.693958927198718	3.3236982159036526	2.900517258747669	2.587489908617271	2.426740415246992	2.212639690775622	2.095924206931355	1.9568121575624566	21	w	ret	GLO
23.100721199786648	16.34008501703889	12.3411561836848	9.577675732475889	7.6850935254818795	5.959920280221747	5.418225237988111	3.612102860774273	3.2493483750473406	3.070923953214179	2.373930563818005	2.238927644240265	2.1526883478554963	1.9385432603587276	1.692889872589026	22	w	ret	GLO
18.282725898365225	16.0757433807702	10.472680600755146	10.10962085354428	6.9004425887822185	5.666683444550207	5.372640441229254	4.257452265183992	3.883578712329514	3.1595580452650784	3.028403640171261	2.8374060343152294	2.1921117823860747	1.9003213773894208	1.786948445749094	23	w	ret	GLO
19.390452226142248	12.558288698792031	8.688070067379694	7.994548435601293	7.111325783895142	6.024287458900172	5.437193986397763	4.775376601062552	3.822983818803359	3.604351119031249	3.2435661470548802	3.120331501427882	2.781165000618291	2.565068361472017	2.1478032301471037	24	w	ret	GLO
18.86137986335175	17.951814927513126	13.908052781909813	9.495828286602118	8.028494923722306	7.201213399185554	5.424463597060032	3.505029001873958	3.3074351595753355	2.886324532944551	2.5257501252352474	2.300579221822567	1.844550140302608	1.7011088573436188	1.639230185483118	25	w	ret	GLO
27.106696825841833	13.503320455153501	11.329141010935555	9.14096313491761	7.581577051183387	5.795990696552024	5.158929681098862	4.656183916390613	3.168507735306025	2.6583233358875025	2.4551454353482365	2.025966107306664	1.8592743058444288	1.8139713168241884	1.6971231850003872	26	w	ret	GLO
16.919564550348806	16.506769691790055	13.657813352469766	10.453305954611356	7.809203476945744	6.707734265188122	5.596069426175669	4.170863054308304	3.7738761355952586	3.170392301188907	2.9188253402029902	2.6385281333199537	2.1518060792537304	2.038864940475538	1.849701493590945	27	w	ret	GLO
22.429424168518917	15.579701744273999	13.2170093371094	6.556961292450797	6.099092408558415	5.561385529368479	4.850040836464299	4.3657383375105585	3.986202144881743	3.205203766301784	2.7329273946408623	2.577465885139036	2.29613526379509	1.994785314041427	1.8242830193945423	28	w	ret	GLO
24.716087997011225	12.923872565332536	9.974061873598039	7.6759624085979885	7.212430815221776	6.564983873736607	4.790556009422383	4.480705765448688	3.855475823336607	3.343788680711559	2.9537092649519154	2.788540223634536	2.1876021374072314	2.103828129959841	1.9515341010480516	29	w	ret	GLO
23.492005089821433	18.403539568027433	11.955927608918001	7.8720934907786955	6.687923675628026	6.035791183176124	5.293289102427721	4.640427541697176	4.028854024096817	3.4685973469874014	2.5287384749315134	2.2365124298502304	2.0384447735871785	1.8004078033149191	1.6091517977923062	30	w	ret	GLO
19.730765055278987	15.120616433630456	11.188248766727355	10.271130283547505	7.919557490990271	5.744536143008756	4.716667261195116	4.2964362626207535	3.428984387656762	3.3128655323625944	2.8913320388731356	2.701979456345667	2.2242894924918994	2.020886024958857	1.9893409805454647	31	w	ret	GLO
21.328615904175695	15.147092251172806	11.226094095836713	8.431784723641659	7.384518907449347	6.1274879914709555	5.257865985451414	4.270127944648939	3.879335284972537	3.563621319431514	2.851509961727233	2.759300470184898	2.5249764764493086	2.095565538672409	1.8625049010841517	32	w	ret	GLO
22.805865240873977	16.27732913931818	10.887075786726264	8.26885126370824	7.435555795348645	6.3667982548552775	5.118085418436616	4.186972257711571	3.9153422059644782	3.30408180773297	3.178565801897322	2.5619327662132165	2.3281947533057856	2.0551707544996565	1.7779202070452191	33	w	ret	GLO
19.398930537878744	16.194993581976092	11.14106533422735	7.691859847030043	7.003249986058555	6.087320041875362	5.42116398803507	4.071599803645877	3.6016539676359223	3.268466037136153	2.751782765000808	2.5087790694682237	2.4291795831925027	2.201184167563256	2.076172643854467	34	w	ret	GLO
26.134042261706863	15.511485965021036	12.03051844871489	8.039407189735831	6.440061691753843	5.527063991040829	4.181744077888453	3.874407143080007	3.5763877597520857	2.9579211484463745	2.7136679128869376	2.0982496945602236	1.94133287040105	1.567772736355038	1.5519028747634311	35	w	ret	GLO
44.34617830073221	12.2372464925444	8.967204826845549	6.881686996136907	5.580106034087093	4.218997953293933	4.044233573731319	3.0786179187941354	2.7131068912926164	2.5501604301738454	2.4191837104987486	2.0779573868651156	1.7814267237590702	1.6540393777729898	1.4900168255005988	36	w	ret	GLO
23.048661707325497	15.97187390163214	10.540278284040959	9.211920022918225	6.327555621493262	5.716348484768213	4.250611544116028	3.7857911806003357	3.3096732138047265	3.180063974432253	2.706904230604742	2.313078347482259	2.076502164780899	1.880312029916344	1.7899453673248358	37	w	ret	GLO
20.86548416515436	14.41411971019261	12.608004104961763	8.342712769334748	6.880403690669594	6.507117997225818	5.384229547934411	4.6940394228413425	4.028068893770046	3.337430336045665	2.8407165182243297	2.684548572754997	2.2435398503050705	1.9334460301855976	1.8364663573879945	38	w	ret	GLO
19.913853059546124	16.61330537840645	15.57034794463703	9.953923316970608	6.468905809747604	5.801419180738717	4.712662054429292	3.928480876603873	3.4145339351880906	3.1666207257823866	2.7263495854916577	2.453803974339694	2.126317263462619	2.019265204548215	1.6953515115243174	39	w	ret	GLO
23.569704327507615	18.632645405163537	10.419869921620407	9.270711003669575	6.530782327613479	6.182031753475111	4.88971213211637	4.302693981609184	3.9001739308609764	2.769562885946855	2.3899147339275753	2.1257998118290904	2.09373015892275	1.8352248384534278	1.669568792906681	40	w	ret	GLO
24.082640346552967	12.746260931207667	9.52621292588645	8.426483512980798	7.649981674930179	6.964705593163546	4.576025963525499	4.019155160209751	3.7798399309342203	3.322282629928598	2.961468589366425	2.4804849824208697	2.1189432092442333	1.8735000319775599	1.8548787440104062	41	w	ret	GLO
21.086400122978564	15.396930333436035	10.602089610483155	9.695357246753776	8.47059346847915	6.522901151477793	5.6053912113169835	5.286802550093383	4.040816670203462	3.5459014602263657	2.713941495957273	2.4522515805462852	2.2482186238821646	2.2052443736235414	1.7016136553499974	42	w	ret	GLO
15.446418006403484	13.703996682887189	10.890981809714916	10.223449243298377	7.380143929707281	6.920388889229921	6.082443862493271	4.944268209679243	4.2739274251052075	3.9453846671555275	3.133469656064009	2.736509739858239	2.6124515180641628	2.243506042569406	2.1834653054719486	43	w	ret	GLO
23.466692430782985	17.326902116434518	10.397639914583364	8.546405356105435	6.853147449259916	4.507211061394124	4.349773746917526	4.025787151204821	3.486567405884395	2.976882070882396	2.8354729034760977	2.5597469651597557	2.260932170798368	1.7361957512896313	1.619903257160847	44	w	ret	GLO
16.619130957388986	12.406254326561932	11.760577567400851	8.570121127802555	7.819544389845654	7.084574016578093	5.637342858261877	4.932957337232772	4.2551477315260335	3.8417408085055245	3.2822646567935467	2.92997312019845	2.4821829417513177	2.2361894157100033	2.189635600275049	45	w	ret	GLO
20.621469735150285	15.10243483890856	13.922674923521598	9.674140115302519	8.352819573448988	6.356392579495461	5.153978034560659	4.43139455082626	3.4644691335128996	2.7762233672523178	2.5394802904458564	2.350959353783605	1.9354913743187405	1.9152878484282663	1.7914249143642775	46	w	ret	GLO
18.193479219378826	15.289102657299262	11.568045440008818	9.615328121409581	7.48341368451347	6.7726891992172575	4.975166064701805	4.457970971491147	3.6380405985128252	3.4331002231009786	3.2018411806586236	2.446364143159026	2.3579230771739628	1.8565506683352409	1.8237031000920099	47	w	ret	GLO
22.55296899483013	17.859167019927945	16.07679984776493	9.288444182115986	8.62091382420995	6.6152906962384055	4.081939469672831	3.7202474857034677	3.6544276973851644	3.328611509158146	2.7748767588977308	2.4268883663417964	1.7831113391850315	1.4723511145819836	1.3263598246135944	48	w	ret	GLO
22.427201318066707	15.969173415921755	11.827035569163186	9.144703961274304	6.328991066507128	5.568331197598959	4.888412193244047	3.8436268304133008	3.367483102556788	3.2566948064178214	2.602447343299963	2.4969196169573187	2.244624419349545	1.969297480186306	1.7516241133820762	49	w	ret	GLO
24.77753700735537	16.49103016326574	10.701436576886167	7.694557932247525	6.682413456401661	5.073908982334095	4.167472451446643	3.865113858656086	3.32204384770366	2.788958255447715	2.5060431201001716	2.316670412816358	2.213226723353428	2.123092114101117	1.9429953077066786	50	w	ret	GLO
23.136428347951924	12.391609361881429	10.472953412952567	7.17633688416994	6.581222460876349	6.0457485391649115	4.390689780866444	4.136537880098703	3.6445283145135576	2.9676509312186874	2.8575619917111257	2.690457762660655	2.4421779625273095	2.0881944618549206	1.8024627565183766	51	w	ret	GLO
22.86122377073613	13.723416620725967	11.276272032620728	9.96383646618919	8.32855100135102	7.199889996693969	5.584132677020945	4.188593186952561	3.508466841192559	3.157922254537517	2.6102499890337523	2.2922802018339907	2.021604944490121	1.9284838359521297	1.6625613357788112	52	w	ret	GLO
24.47857429384853	12.867715695884634	11.464108545274234	9.132365535555186	6.092145482402149	5.967522987149268	4.240613245063051	3.920910462884659	3.426519496154107	3.292858746837399	3.0728844162282276	2.5969900690276617	2.2987841351260374	2.044788295444269	1.9996230591053177	53	w	ret	GLO
22.996076274703427	14.878925096405325	9.88780551502668	9.125749634892356	7.752964638579302	6.3089234727833166	6.005330882862117	5.064148623914869	3.9174023505849944	3.676237560025099	2.9809171933819494	2.756424976693058	2.273626763941619	2.1365981194131356	1.8950791894511987	54	w	ret	GLO
17.71577255945499	13.829074999207787	10.444581106987354	8.99497089729367	6.680074462265382	5.914232783357929	5.680513634322009	4.894131286365092	4.047676613997092	3.5517787967914662	3.143302757248488	2.8145806385880627	2.6580999520599873	2.3307558866424403	1.9589547937330345	1	w	enc	LOC
25.31505607176277	11.497244571465059	10.778807630208663	6.750941823161919	5.326703518371108	5.032237408775739	4.555156461127586	4.377322621659311	3.8509950326752254	3.4707358179508834	3.1997118337408104	2.620692199925271	2.3263230703434057	2.26776438580576	1.842823755055629	2	w	enc	LOC
21.24755250751683	14.088848705579965	13.020438596350889	10.688147979998355	7.8588196685359115	6.270591515354171	4.414631598749647	3.828017068431239	3.407988991165853	2.8958405310950535	2.6409954231288157	2.1820461419025876	2.056759220004625	2.000768100559078	1.6975379919087696	3	w	enc	LOC
19.08030623726136	16.63710036606403	11.037438048188985	10.493094842667581	7.567707876378053	6.440479429150131	5.6621703438940205	4.799476726096932	4.140937204081853	3.4034944770644278	2.626800837439247	2.432296641818768	2.166165366606119	1.8399236855658967	1.624118434596923	4	w	enc	LOC
22.302673443085276	15.535126708510905	13.357700101616974	9.67901586577093	7.8983273448808315	6.325832048815871	4.692818016411694	4.221928906198777	3.6427477900886513	3.3462206925046734	2.6710153732795328	2.545715897785157	2.212829404001829	2.1025595517321354	1.7056455680408553	5	w	enc	LOC
24.0083284163634	22.409988349708858	14.55321518027494	7.3594251478204304	6.829027980349095	4.927444751256452	4.047536337801237	3.466558940412173	2.765911855826962	2.6175129703802797	2.3483989137228463	1.9969489646475667	1.8926201273051533	1.5829310199637319	1.563311452323511	6	w	enc	LOC
19.70243256763404	16.731196970313285	12.54420488901234	9.748665888382883	8.012429267496616	6.641725342961767	5.000645091571792	4.302919063198807	3.1664255228079865	3.13772823677268	2.850904682550214	2.6975738826501963	2.2271884859835227	1.9368726305923154	1.6624862865964687	7	w	enc	LOC
21.547946323153067	16.73617897002856	8.761245846034592	8.44543349233081	6.7030938635625095	6.326723357612997	5.121019114023625	4.823561971818608	3.65471277428866	3.4664601769842847	3.1901276636629188	2.6379001609046813	2.5207917361418475	2.227709004430195	1.8387795703959	8	w	enc	LOC
18.333547067361486	14.293513599777098	12.074059140429952	7.87806629972891	6.9679382674848975	5.914540236859326	4.751420139704074	4.599570992954886	3.546318875789752	3.392600428382705	2.8414711984756544	2.7655991362638086	2.3519977441170394	2.1764929635770245	2.0482503310886333	9	w	enc	LOC
18.2904615788275	12.680274255856126	12.317212925579085	9.5293326155984	8.522126953552457	6.543115865270746	5.398532701099652	4.403196921487863	3.7052889365967174	3.4238144862073696	3.0307421099076857	2.6651059579936183	2.5393412543566427	2.271112197417106	2.080286763863763	10	w	enc	LOC
23.17525025459173	15.416673532747284	9.928511098738053	8.914549347856044	6.201065662684982	5.966089641429973	4.946704459455966	4.6277640730565714	4.0803404123128395	3.1735590954760675	2.834835770434655	2.428310503721182	2.1218950072332343	2.077622265827329	1.801814907294649	11	w	enc	LOC
26.551912219833774	12.800706920299467	10.527054229319795	8.400681630248895	7.93759584494316	6.238815163517515	4.843002192739939	3.911782909545795	3.2800069311592255	3.057314552398091	2.625154246657933	2.334258657743881	2.1314523138718693	2.058157432434561	1.8263614492069098	12	w	enc	LOC
17.807655295404967	14.288865015270433	10.837580414676086	9.384219862340705	8.63106883070921	7.614871070884191	5.443081238475594	4.50786938855953	3.926501420671052	3.735724362023773	3.282940159584318	2.540658161557931	2.3586947964195812	2.0216417470429926	1.7514544616276322	13	w	enc	LOC
24.777406585105684	18.669383653924452	14.58877920150067	9.823030751010284	7.306780841130706	4.3718385027743105	3.755930373655778	3.350786129169833	2.972307832571554	2.636666060616781	2.3121613569231827	2.0756979062510807	1.904155872748529	1.759207269172007	1.558554282020851	14	w	enc	LOC
32.02012486207746	16.14487001182917	9.810717122667779	7.341820352473984	4.685463219177131	4.145926390843953	3.860696587405905	3.603946870432738	3.1966655983722454	2.7443551984635874	2.639894613056276	2.3133523785090597	2.09364922398648	1.7820602135207875	1.7181392482782865	15	w	enc	LOC
23.517480291401483	15.869313745871214	10.92359343815961	7.522611733618211	6.8712614295875545	5.6360527035729495	5.00602116416707	3.937088109914999	3.8002204133744195	3.3001338519136865	3.1232418677634737	2.6146524900597323	2.393807866519207	1.9966926545430526	1.9324291422287216	16	w	enc	LOC
28.242024813199478	14.904729960547712	13.202479576009777	9.869541856306082	8.502325113679953	6.821241655544418	4.8278215180297686	4.214874809940973	2.8696736954609787	2.356425913698166	2.1527700120667483	1.779549315426989	1.6644660293867328	1.4977688504746365	1.3140198720399439	17	w	enc	LOC
22.933071130833056	16.401352424663767	10.381296888889045	8.359173612687638	7.196619951808591	5.721115507504713	4.789959608554462	3.8884854390279413	3.6949802347482854	3.4005694966282256	2.6127973246591742	2.399697279386567	2.0424747533383476	1.864693106653132	1.8100726487925427	18	w	enc	LOC
26.08445319688533	17.19986183654251	14.634754930720797	10.874362265111913	7.677841755745096	4.435339810949077	3.960156748506771	3.5666594111198044	2.9934830954916958	2.778862556090299	2.298896986499398	1.9752571978248183	1.752334797683364	1.606542506162826	1.322744408994152	19	w	enc	LOC
22.04631920142078	13.953392470564259	8.362064046756851	7.233624815863692	6.827701932200425	6.059454801198544	4.379721360128718	4.028221526701273	3.4386041998197143	3.313493791432221	2.9871857597664344	2.914283024944587	2.3036058172386813	2.136716971430692	2.0677043983442926	20	w	enc	LOC
22.05999351134673	16.02744059995613	11.173975315092353	8.38358958884568	8.34397935365138	7.810057642716012	5.518416424591299	4.050311445898191	3.8777042095172543	3.3204038778904517	2.99900056043948	2.63905547644162	2.0952941361165704	1.8773465219014582	1.7823765896625585	21	w	enc	LOC
20.161196345963553	16.021270916573677	12.36982632664939	7.746409709243788	6.794105333297327	5.833034440983683	5.057728921170736	4.202193364182974	3.8799444934036367	3.3139223249499454	2.8185716370055927	2.6753795559330213	2.3934985104949784	2.165443434027789	2.0275981882850127	22	w	enc	LOC
27.61225726307328	12.23495289287582	9.834102956714405	9.431392559401594	6.450310799749554	5.7527152196037346	5.162233986131045	4.404985163481315	4.14331400028191	3.516866881270212	2.772182645442381	2.377643110123631	2.151808964626669	1.798515011999096	1.7562614974683068	23	w	enc	LOC
22.854621401961698	13.303633457883278	9.497958337688736	7.253757100624869	5.713280273865281	4.963062862335155	4.630574938930362	3.968608256174213	3.616357159853247	3.304233647929654	3.10480345037866	2.868279652269405	2.8336064043504394	2.532476497007727	2.223415227466175	24	w	enc	LOC
22.585675930199418	18.273842785057287	9.703065242082127	8.458143440589852	6.195522632385343	5.603186683793892	4.202334123814419	3.7969620751916042	3.5372648448432913	3.344621413129924	2.838228938350895	2.594083447456999	2.208129082728025	1.9858249757779545	1.8699741030950774	25	w	enc	LOC
25.57182462007856	13.919111871917915	12.839550314820238	9.264526999993976	8.37132557269301	5.982272980533438	5.1023957623421605	4.070873624984677	2.783583884228488	2.6741623525056606	2.307591310088412	2.1304767979353136	2.021213045053924	1.7680360360115228	1.71976171757617	26	w	enc	LOC
25.114108930852197	20.869037431186783	10.065712070972852	7.779788146385748	5.777088291207015	5.741907951708541	4.652182858764027	4.36664768348977	3.5491271286601362	3.184281378545404	2.9803970471471395	2.289072491500542	2.1448264066777525	1.8208037664836976	1.5671290875520225	27	w	enc	LOC
18.883020454648467	15.969942311166646	12.308343487476307	9.503380933280212	7.43852311290921	6.282177195354916	4.797850987496879	4.223801412774721	3.8365228458800864	3.4753075438419847	3.0040477725570742	2.573523450414553	2.2153844980261272	2.1021742129715557	1.9306805908429252	28	w	enc	LOC
28.465738034822888	17.468926101394462	13.19620593731063	10.580055037287313	7.051397150688181	4.549408734600567	3.7398035946188504	3.2919540887123446	2.875677045278442	2.737104602789259	2.2418212440037566	2.0815649813290027	1.8591209555701056	1.7499222295274084	1.3718664392395126	29	w	enc	LOC
22.318752389504734	16.650278937910898	11.197587270125295	8.511197589886937	7.0344837241292915	6.232921576069325	4.598331071486258	3.4736971853405834	3.1475664069210456	2.758159933012304	2.6220375941547833	2.2346330764512063	2.1656445008838574	1.9010777762653595	1.769616521776574	30	w	enc	LOC
22.886648991379584	17.166034426946467	14.058006012843132	9.101325861652757	5.820822690317348	5.577645837276939	4.233450527796849	3.749334748108073	3.2383939548335565	2.946288536158522	2.6095471551590155	2.29262804325512	2.120140770768082	1.8679010548117305	1.7322264466382546	31	w	enc	LOC
22.137793120388356	14.539905196335235	9.5875712048056	8.762698282123882	5.92290730331207	5.754261342479059	4.518840975983997	3.937853010766728	3.502280850084965	3.2441925844695882	3.0361958927945936	2.7725455574260316	2.5106785139944714	2.10076602697829	1.8893126095099229	32	w	enc	LOC
22.075233520030082	17.10234310579328	13.268674212751694	9.37133036649361	8.162518708387998	5.0063765667649465	4.870248693522102	4.558095748445925	3.732654243741005	2.731728191312764	2.5325036617016243	2.41051502536092	2.101878838577381	1.7569609125723897	1.606879858066541	33	w	enc	LOC
21.552345236870845	17.51306935495696	10.804760829427014	9.762839063968933	7.925120186363527	7.0341474751616015	4.363507488640302	4.257875042878401	3.6853673444247814	2.9581876758611645	2.6378628810781524	2.1171027860415967	2.024755396383939	1.8705770119229421	1.71714681487863	34	w	enc	LOC
19.351697763881834	16.227519752132217	13.283585890697216	8.766573575440907	7.161441264508995	6.149642449650793	5.303197808748246	5.2248906792198655	4.41309452310978	3.2451072705902435	2.981190991004572	2.6629134062757216	2.364869018701898	1.9732111545771531	1.7875782699082976	35	w	enc	LOC
21.285222748094373	13.371534632986219	11.917225616215353	8.626141391939004	7.869249617718518	6.737720510870435	5.0464003633691155	4.46988655118287	3.6248884545297995	3.333494712506097	2.9663903168059775	2.743042987908338	2.2851206937007786	2.0362391554661983	1.6425637109371065	36	w	enc	LOC
29.966659004690843	15.885290719768355	9.871531337488689	8.192705716847735	6.278756633824701	5.50075723318526	4.324167441894286	3.936660684878587	2.9685758241305344	2.7009867513900585	2.537190054155262	2.1730057480048273	2.05281760557675	1.7621885585070727	1.6931758190281265	37	w	enc	LOC
21.226693948156445	15.001267372132174	10.48712505290224	10.29022956435922	7.524083521386053	6.9076167997468945	6.599922807080187	4.849615020202815	4.116397090186766	3.466092650343694	2.963990332786039	2.109278388966058	2.050885479195349	1.8947031928148905	1.6992992813230625	38	w	enc	LOC
18.053243505450997	15.177399492308776	11.251546684770437	10.19890498631971	8.404955094707647	6.160673138756608	4.319258053192123	4.176935423203086	3.8412207448936924	3.2700949780963597	2.945977534789401	2.680361946799665	2.2036800235559997	2.1080324136433033	1.9014623328143456	39	w	enc	LOC
26.235243348365177	16.30376270610272	13.9776555246499	9.339842410583035	7.333187495249281	5.293973738714934	4.386247137088558	3.861042673044539	3.4979604227238297	3.416738759015786	2.244312193700452	2.0119323512568803	1.87880115887696	1.5999939184884158	1.5119455400793265	40	w	enc	LOC
23.15517747806419	14.332642383528649	11.416868423910593	10.474891229304017	6.809420481295503	5.217073444932342	4.4749760166139785	4.068965044947213	3.6192067182723777	3.232664268802316	2.8915502687407666	2.3355465911417896	2.0789471609363894	2.0518063667649664	1.84126455971942	41	w	enc	LOC
19.344258768305657	13.718112251811073	11.182582802467607	8.672104428473986	6.484451838664236	6.125491437284835	5.973037245022547	4.931196235270934	4.145880786201469	3.839227087068062	2.935862954497951	2.731240096897295	2.4412992856942086	2.1210303372691683	1.8219810092879487	42	w	enc	LOC
20.364897297497848	17.04526560790459	10.370139303993207	9.717715650672012	6.871637506397852	6.3464210602536735	5.084198959382559	4.521651462672163	3.438310078251608	2.992475742645779	2.9434498656257	2.628028082553797	2.2335537625784614	2.026628012117376	1.7532552316386547	43	w	enc	LOC
24.75675278526333	13.46485613077104	12.373719163792353	10.168994730915495	5.450875193882072	5.150553678832057	4.641796818343347	4.410476584685868	3.329485820361937	3.187087155951004	2.699612790083366	2.4189166617701403	2.065576529480257	1.9800948590488403	1.9432851389530965	44	w	enc	LOC
22.638003696405555	14.60339293311492	13.865212210441468	8.064038444693779	7.66115824415686	6.137334735492047	5.443754051719685	4.172775873153133	3.811386333544992	2.9692920313557973	2.7431322989994835	2.5569507380219614	2.219218196467887	1.8195630059588943	1.708133705979156	45	w	enc	LOC
19.461973619096398	15.410252376941395	12.056704065539758	8.652506743924395	8.116900668796616	6.654021537546491	5.351043827081372	4.908594063638879	3.7190436810160503	3.316900146899119	2.9800952575745	2.4091763419533487	2.16015747727195	1.9255002257442388	1.6602643241838857	46	w	enc	LOC
16.221317413171008	11.704535804652235	9.741568983746426	9.434370322823057	7.633020716951814	6.837388304532406	6.356870293984554	5.161923652239362	4.361429861149368	3.460284759231161	3.2649436261232987	2.740467385497656	2.609779628727704	2.49289927081612	2.287147357762506	1	w	ret	LOC
22.95480829608639	11.725999891741553	10.386559158051	7.421236294458088	6.025024196230258	5.229786201195888	4.694787922998749	4.262936094730898	4.040757664997122	3.3392261307960585	3.0575093952814054	2.513183752525598	2.3699899147152	2.1524393799017405	1.9904409495951125	2	w	ret	LOC
20.20548550921626	16.485979919520496	13.080625697549301	8.912653274851172	7.4243464103143	5.836343673893585	4.828630503314779	3.3163023617195235	3.1759164238107487	2.8063619951788246	2.429534958612414	2.34880277618012	2.0700680443276607	1.9052098211069315	1.8150972607293352	3	w	ret	LOC
20.805452470838844	14.661283619822271	11.284278474111906	9.697178440212422	7.210341321922017	6.047242388768074	5.23810512296671	4.9142692027932595	4.287613793996663	3.6491027083507617	3.4417329111360635	2.8915813038779192	2.138148948965722	1.9286474937471891	1.7910136757361625	4	w	ret	LOC
21.75695658405811	16.836551763354247	10.06878886890917	9.592655149220718	7.63692546882214	7.043411110183613	5.216557597705222	4.253920852729445	3.984387296097839	3.2987458079091794	2.9543627838055593	2.5131527854260702	2.177303829524205	1.8420220709849762	1.696240784181995	5	w	ret	LOC
26.227178066653828	22.034825103008743	11.170039931159968	8.268615187268749	6.081949480700061	4.697515587905241	4.543326780911237	3.6035902294055098	3.113761483896605	3.0206037964357964	2.7422087934728	2.007909104292862	1.785449273870365	1.6133170271656776	1.4716640562890584	6	w	ret	LOC
21.344378701465843	17.373294474692596	11.41648612147532	8.721111408044644	7.415560641794123	7.007456180801329	5.1499570107007715	4.619108054333043	3.6214975102129845	3.0902725904458204	2.958139191530583	2.6898957180015466	2.0898623498575355	1.9315463295363002	1.779260596532018	7	w	ret	LOC
19.146050175582424	17.230273726284775	10.343376183350982	9.001987046543714	7.664323451724316	6.574034350142887	5.075900574362108	3.978701477859755	3.5900428146639083	3.434978363986785	3.0252777482160593	2.343697087775626	2.1669833717438785	2.155708660563497	1.9667933498335397	8	w	ret	LOC
18.320003757543567	13.188455004568047	12.22394336635406	9.630980603450599	8.087220760098795	5.757298189154311	4.6932364122668115	3.9504825861530306	3.4752396784774753	3.214947319813541	2.8389072707460867	2.6158516836104075	2.436049376128267	1.9939268885133088	1.8431901647369875	9	w	ret	LOC
22.434614374913753	13.737227032830955	11.442856203044652	9.16441149421889	7.385854056879448	6.486198428220818	5.038274156607383	4.278197897107654	3.8385967688868785	3.021596737713784	2.6131774295394625	2.370311365662544	2.254267294933104	2.100534396413159	2.037544911926437	10	w	ret	LOC
20.073016430346946	14.01935435381051	10.765882460846417	10.032028923388456	7.843186938736444	5.747881993051468	5.409377212490629	4.218245948706057	3.6184935049778457	3.300580578878242	3.293604221362631	2.680680067171542	2.4764916474666188	2.180158741155822	2.003840212720296	11	w	ret	LOC
22.142601223994827	13.067493148663978	12.160515889399964	10.444464684314305	7.897653795450139	6.109389589114463	4.858238153455564	4.492977753506926	3.3790240489696193	3.0680978965987014	2.873069380137892	2.398046686948264	2.168589387386447	1.8146249451457614	1.5917545730361704	12	w	ret	LOC
18.3154401330629	15.096174673556487	12.990960612425358	10.361720119527806	8.899714298035862	6.289822767431672	4.836265408718611	4.035679445378758	3.4323108697885036	2.9682800400846467	2.5879682157622765	2.428516893959353	2.3257687657854262	1.9867738382815598	1.8538714747933962	13	w	ret	LOC
22.273077911401813	15.33139793971297	14.134658426288954	11.830013483287457	7.813808320120964	5.438711200845907	4.708239876425667	3.6062547158632325	3.1763493631870023	2.815861505043655	2.389025408829125	2.122625959169407	1.9393622391148626	1.7392624860733918	1.6211853640332636	14	w	ret	LOC
28.778372832573275	14.698463999556198	11.339836900872951	7.80839334552167	6.10482410191374	5.213473910672433	4.7592052731548025	3.4561815781240943	3.1980796210417894	2.840360339226173	2.674330818103181	2.149182347644583	1.9705784086881768	1.71127961100091	1.5887797394304148	15	w	ret	LOC
28.205287083222625	14.3954083112964	10.21000440928174	6.916376992496369	6.328998973188373	4.817999333934328	4.251421825485317	3.9725949297359393	3.5321313028020755	3.324808069164052	2.8574823219939534	2.4339762882111877	2.315325009477631	2.0185077530058706	1.9306117410093586	16	w	ret	LOC
25.497160718684334	14.029841668234173	13.24740567886099	10.487203384082026	9.076066478917456	6.601645558510488	5.471299227096831	3.9674176593854744	3.4360610540268013	2.8726160853632825	2.330330287663486	2.1158395621266246	1.6867380164323322	1.4551602484484807	1.3625927815180499	17	w	ret	LOC
28.036886328323646	12.363615887198135	10.20444309461493	9.461517754553707	5.986901327404767	5.398543593226427	4.337678033902205	3.9159251793997254	3.5241929003686816	3.0094089246869657	2.793088111647363	2.4043101101413353	2.3629883054278156	2.0315293977610853	1.801778956584356	18	w	ret	LOC
26.27730432311384	19.560182276097958	14.380144484804603	9.504967223365565	6.139714981350298	5.270779437605091	3.5748479075688664	3.080450001325068	2.746047655620943	2.3962985644775845	2.165154428164521	2.0204441207072072	1.8156183408507454	1.7540987240849046	1.5282225870262294	19	w	ret	LOC
19.0180552342446	12.560607580209703	10.293926598819858	8.289706389164479	6.83142977822935	5.266117924245638	4.948055717186423	4.063871385926395	3.927313197493272	3.3113175065578218	2.9387018305845807	2.7771660236331854	2.402716203416967	2.391474520004712	2.210981499718893	20	w	ret	LOC
20.881444469426835	16.995820841245173	11.831525316226898	9.209757077940573	8.541774268560966	7.369408659815222	5.046373558509749	3.948280584713977	3.693583512179974	3.22048338391136	2.653782242038553	2.3491726076194532	2.223105342059275	2.1156348370877343	1.7678885457688671	21	w	ret	LOC
23.50138406104284	15.59916099726277	11.348455036388401	8.658832576125317	6.4494063804965025	5.1811290654144075	4.673361629308598	3.969137623478171	3.543766086598765	3.093576862115223	2.679928827624707	2.573377107294972	2.254484013328687	2.0754738568810103	2.061383548597934	22	w	ret	LOC
25.320091831994393	13.03739606904817	10.735442437084275	9.034573106092536	7.594483131477776	5.903572580683537	4.812233245000854	4.599053839256391	3.803290920408143	3.1286331101208287	2.816688745085987	2.410920231913789	2.2266209788638687	1.9348178718162012	1.8355901131548191	23	w	ret	LOC
24.75720335606136	12.799525813796327	8.875373062849865	8.211888862966651	5.984988644942701	5.280948868570351	4.551908136964478	4.0803599074788135	3.8467417720770123	3.3580292121462922	2.7950945558065023	2.5686006448131966	2.542042092057356	2.3836743056157528	2.1169334969481977	24	w	ret	LOC
24.312073902028203	18.08937650154111	9.917571636412653	7.437277817570147	6.274438893770969	5.603808895843608	4.547564502734538	4.164119313921403	3.5203866856601733	3.056654820849799	2.628758001312915	2.553596480933359	2.2751909152712533	2.1055462778808938	1.783800948251425	25	w	ret	LOC
24.293271339262436	16.376937306823294	11.297923934295909	10.036431620593943	7.437940197269388	6.357754899121792	4.55059032376003	3.9232677517701826	2.9147020666349013	2.6993423582175913	2.5084554359052658	2.319815557050654	2.142770352521165	1.8165449400169533	1.7728169568845813	26	w	ret	LOC
24.80428649365998	22.094982398796184	9.649608296197146	7.9807585725064385	6.538248472332132	6.2950246736063695	4.50269032463998	3.7174285722206895	2.924355663478132	2.8355211631094983	2.356771165365052	2.3033602659022243	1.925814018946332	1.713987512633139	1.632817928485345	27	w	ret	LOC
23.10430985908239	18.043077369518674	11.675374798640785	8.265428922080694	7.556545511827093	6.0974182128455094	5.584262780667927	4.317766944011885	3.999218073377392	3.2735460156682143	2.77579740038239	2.166900547299265	2.0759042210817817	1.7403741217534254	1.5851626899543567	28	w	ret	LOC
26.40032428122456	16.99673108848744	11.439717275495518	10.146073418797833	7.924589110076226	5.719890178535838	4.10786566941162	3.6450759965973334	2.7932308127943135	2.7232153787915214	2.5107525637841386	2.2032179434205568	2.07177930962179	1.752049306898984	1.635416982733838	29	w	ret	LOC
18.431121940065474	16.307399747889797	12.004056706768797	9.86311701076306	7.691681095303926	6.358832797483262	4.93445556751675	4.107679054573031	3.124112594677492	2.868849650181747	2.5250153283903853	2.451673626711225	2.190450306713491	2.0314888937937403	1.8965018381046037	30	w	ret	LOC
23.57947005150111	16.148512654616944	12.7417068191351	10.820749382170442	6.004676850339312	4.7360680896599066	4.641405477375246	3.5723165450852568	3.0938411953528955	2.902286775705207	2.725175543426253	2.6034763614531125	2.212814933918687	1.75623427706536	1.752742404484029	31	w	ret	LOC
23.616854577271848	14.423625505691206	10.821767473161243	8.96838068002503	5.925740554026481	5.277206337750655	4.715961688792675	3.56308686121435	3.2213692266316274	2.890024882943992	2.664327691764858	2.584053063015804	2.1498521887300504	2.0413176638725705	1.8178156863225647	32	w	ret	LOC
18.773772800276948	14.696724978514743	13.523185216240478	9.461772631709687	7.630317681551748	6.405611461065207	5.631596756908107	5.019851196281674	4.36451554646683	3.0679829839944412	2.632448530702262	2.5718612734456885	2.0928610413045714	1.842820804662772	1.7527605774771997	33	w	ret	LOC
20.189973064971078	14.26797465970596	12.638490481319533	10.172844542495914	8.408341467712026	7.122502324335124	4.878790862042231	4.203665806838824	3.870819749321963	2.903130827727991	2.849531902071292	2.5426998675025394	2.027584053957897	1.8929313047955862	1.7933060191413308	34	w	ret	LOC
21.265253430581495	14.96085258235458	14.153379703625797	7.814872056984024	7.077480597848613	6.146755528313431	5.6330514054436955	4.544003577651719	4.112907238910947	3.0101713285769582	2.801157873241932	2.7002721925005444	2.11823209802586	2.075386562870489	1.8630210706072323	35	w	ret	LOC
22.314551027449962	16.16741688184478	10.877026133212274	9.116659077024403	7.740010871032765	6.600726097154114	5.202152709357513	4.242210831862636	3.20372580052293	3.0924613809546995	2.4816599836016224	2.2579675434258855	2.148536649533445	2.0327347492935366	1.7005308481547017	36	w	ret	LOC
22.634857469475488	17.945366565047436	10.806003517104198	7.9199735730162555	6.792381372287071	6.405266180177583	4.879539020076021	3.8401924134516676	3.019278214510937	2.7311990264671873	2.6746553748167807	2.49718331311058	2.31017238535264	1.9974329681927074	1.7017632875560886	37	w	ret	LOC
18.14834070386712	16.25413143234552	10.625938256939813	10.044110457523544	8.40507788825259	6.417831694319509	5.538716172105204	4.778151547595623	4.047212828599704	3.7130851833860783	3.1179510891024282	2.605485235135262	2.5696456168176347	2.083690681822919	1.8719343278782576	38	w	ret	LOC
19.44697837341903	16.446256710223064	10.578588568689268	9.512151929819874	7.784013325585466	6.370253206187401	4.916664672067386	4.175280918796796	3.793956090963458	3.307589453774287	2.8555630203696336	2.594215614416933	2.09247343690272	1.8971743394519685	1.8247751403139643	39	w	ret	LOC
27.827055414182436	13.881321036076903	12.365610593365814	8.610221272182894	7.128222887690038	6.827895041687231	4.948261931374523	4.1696781059282495	3.3459775882751406	3.2974614322447224	2.8002627942317226	2.47700224577924	2.060470701997089	1.919382658367389	1.6349645174982141	40	w	ret	LOC
22.408149987290642	15.884178202381385	10.607613891337406	9.223529746734776	7.471215580446095	6.376388836670207	4.619160565491282	4.08416059657358	3.4177045288343897	3.1591587484410315	2.9820262397769124	2.3928182105192546	2.2605255132132087	1.9934433949519348	1.766127706128938	41	w	ret	LOC
18.01291453916443	14.47386212092582	12.75387079951689	10.06980863405494	7.4264831161673355	6.504176408992992	4.884478988714313	4.457357904010216	3.882027143220495	3.071540767461796	2.819411857997535	2.624399422983315	2.243506227449616	2.0255132582418773	1.8608042888398697	42	w	ret	LOC
17.8523218976262	17.047249008060252	12.229928172632716	9.611694656196265	7.692329138622869	6.913294394911621	4.999299833994105	4.443821284920171	3.5669841102281508	3.1257066337483037	2.675289026192072	2.3984540115180364	2.172669634346625	1.9428105455374076	1.900903054099148	43	w	ret	LOC
23.839129933780484	15.546488577801783	12.97731210669636	10.516234267797246	5.4608424014403	4.764506449137164	4.176501977404105	3.7909273596223696	3.4692688009377295	2.9927553703812677	2.8502226211780166	2.3217502501134413	2.185692287525581	1.930094597468202	1.861341221886462	44	w	ret	LOC
20.046794260751494	19.65279854155019	10.83681156934127	8.347582526285898	7.551457247232859	6.115315845489543	4.720178613726542	4.027615559843279	3.7257431590855097	3.227221823462716	2.6162067000464577	2.395316678095301	2.2171259994018397	2.0563554019779477	1.7255729802824176	45	w	ret	LOC
18.37407827533907	15.398166689947573	13.26776104451071	10.910473107043648	8.533679724832158	5.585153176338196	4.596088869916749	4.406466489176779	3.8646014258472503	3.3433027069113996	2.8155144926424525	2.465398147716574	2.332571871470358	1.9161166320395648	1.7432103894038722	46	w	ret	LOC
21.599213739297596	16.245929270688556	11.23475441407932	9.764712741970081	7.214095569625126	5.804943067445739	5.521695653247205	4.591276624264306	3.660673443382582	3.0618549378656295	2.772857148459011	2.1920196435365535	2.143631485603056	2.0381390224112153	1.8272940013708416	1	w	enc	PHO
23.532583653716056	12.237000664516028	10.895148935275932	9.12085888042074	7.799175246782425	5.802787345683721	5.0598864824336385	4.5097421281896715	4.171965237780558	3.2288471094602	2.8697466433099224	2.6229383936600867	2.2002302931619395	2.0353646656182587	1.8557189417391022	2	w	enc	PHO
21.51834837204656	18.42613572237086	11.690375618522145	7.849518787792707	6.613231602956986	5.22834288055688	4.397070353221239	4.1399512728773695	3.4158035142508196	3.1473281907931305	2.6904131904436634	2.4653731435342454	2.338608381956591	2.237431111597467	2.0065148369086487	3	w	enc	PHO
20.655885587829736	16.5072978934878	12.874436655542084	10.522899664615126	8.66732939910691	6.252833630984062	4.005567114610129	3.7046979949311925	3.3107961150058176	3.058707858285092	2.794172595899369	2.3277058216005733	2.123140063734333	1.7713039716625902	1.5400774855298605	4	w	enc	PHO
23.76182845879776	16.55252096175788	11.147545347901845	9.345859078395765	8.223649986279582	7.238225806227324	4.574388119253721	4.0928254582754855	3.5148805733591617	3.2554781385890283	2.8381770678712774	2.317622945416077	2.1337137317569175	1.8665310251735432	1.619219086682309	5	w	enc	PHO
32.25114817916075	12.056313462933549	9.351677980426112	7.363477404021425	5.890758409979528	5.828775976829461	4.853545678210503	4.10703161225344	3.7476648503681758	3.235202634051855	2.8191650340715584	2.6477602478329123	2.3073888477724878	2.295138162664645	1.8123397876093543	6	w	enc	PHO
23.75709538792169	19.081849522681846	13.097966425469108	8.063688399824986	6.477894277820915	5.534714246831498	4.350991478396197	4.094408333625546	3.4754425066718486	2.6961409309051807	2.523257199965813	2.3591077051716596	2.0759209912852015	1.9014614292742382	1.5012007516377186	7	w	enc	PHO
30.81127926202377	18.22071675726622	10.457268829531365	8.18527329245128	6.408639937041384	5.624397059895748	4.724654386093492	3.4539460875167873	3.068108372194188	2.5442730421206945	2.4326977590226466	2.172479521661436	1.9826117857065786	1.830127935867554	1.6136485006651873	8	w	enc	PHO
32.522174051433936	21.313598840544092	10.251402208719183	7.457920670461102	6.565268661177563	4.779357084422561	4.13520713466363	3.3140651592258425	2.6330852155751234	2.51433802535658	2.2269473875255383	1.9546212639387017	1.8750509525397108	1.7282937989502447	1.4099680468783398	9	w	enc	PHO
24.17035041312325	17.104665859604783	12.171518134128219	9.953287018383666	8.155949116242924	6.6553711413549035	5.061020126956957	3.592428694798933	3.462434507596761	3.209003657103354	2.346796086933864	2.0686244589845892	1.9459629730805434	1.666506063227217	1.522415596071255	10	w	enc	PHO
22.04556674969083	18.49541787814747	12.592926724654498	9.892731839273065	8.357863438599086	6.075458500326411	4.73960078839645	4.2211415717017156	3.783416544813956	3.136579868848948	2.8429998747282084	2.57579120826601	2.022342067086049	1.830020185181909	1.7797643780009176	11	w	enc	PHO
22.74189218725659	16.737807727579966	11.026966914932679	8.863764923349619	7.0776607757645	5.469581744581904	4.5063208512971284	4.151029993676037	3.2833875489387583	3.141182297625547	2.7743072107601856	2.574747513508769	2.3833780512046308	2.163903891733751	1.9099999709139746	12	w	enc	PHO
26.47733946621898	15.0939290788825	11.731900233890215	9.028073659208289	7.008938783045123	5.971725383535538	4.715808578985824	4.076525677229479	3.3593742213867634	3.0740749430049585	2.3806221867638415	2.2691323897069826	1.926482567870877	1.735360767725064	1.6389777099841192	13	w	enc	PHO
21.713547492728566	17.849028373509913	11.00407985974511	9.998630130110094	7.692047048292296	6.590572831507275	4.969847953488356	4.675111467973008	3.4757620080724405	2.6225056309227623	2.4613920369389914	2.3199887717065937	2.0126561499421673	1.8826716348549408	1.7827395298145992	14	w	enc	PHO
25.92624545433291	13.46511951515385	11.515712615664771	9.75542449375393	6.559662649717045	6.115405157184814	4.974404091859582	4.2674789327004135	3.5555357774954177	2.883054493071937	2.234564984673978	2.1360265347529634	2.0744661717262054	1.9015697006376362	1.785322356469587	15	w	enc	PHO
18.93974174869143	15.582769392293246	11.883830461249314	9.503662024991616	8.378522679509969	6.381027287888091	5.708266131984373	5.081595198830017	3.8062911292769654	3.2435610229057703	2.7340201442051897	2.5461087896194776	2.3035931708872806	2.0471671313700264	1.9095239908579913	16	w	enc	PHO
26.28682085422796	22.4157067189209	19.203174293673822	9.447811945623464	7.23681754043789	4.998553801168275	4.466510604784459	3.0096475258624813	2.2954202708682567	2.1040219244796083	1.832525708942948	1.7167919860018828	1.7077418549292729	1.2925037418785619	1.1946220440379398	17	w	enc	PHO
30.643117440028828	13.766419941233769	10.554891509822472	8.350863767722288	6.150193759344752	4.793615570905104	4.408861195588462	3.7797163622002263	3.5990415325504874	2.94412275559814	2.7464608112324465	2.5118603274524833	2.1307645006600384	1.9689085172111809	1.836452623205529	18	w	enc	PHO
32.473280785888484	15.189047480002024	8.543075447728608	8.044355772148585	7.708214864592242	6.726589799336327	4.577662708854577	4.351786209258377	3.475250914514868	2.9830756809083225	2.7011245749499353	2.569894635436874	1.9236385113338943	1.70266551133285	1.6239079239511895	19	w	enc	PHO
27.2306136789449	15.8525018890357	13.050737514130962	11.283968404588759	8.648611440948487	6.242169983506708	4.0044059719715435	3.1323141039499665	2.95718434522133	2.5750403139613574	2.3863787393405724	2.121336989928204	1.80325240265562	1.6605829410296704	1.5286084764628864	20	w	enc	PHO
27.460061666099524	15.64041441143744	12.040629413612589	7.685152454781979	6.684044868851614	5.460313200316063	4.300213601692463	4.086928925715385	3.217818565753121	3.188973755215416	2.363739352656239	2.245278204796976	2.112726809270451	2.0677081494777294	1.6876613984117874	21	w	enc	PHO
20.04942030305329	18.121792607341614	11.43467295570113	11.273294638150603	6.669363725446729	5.6893715950510115	4.966397641715077	3.4902386603428464	3.269143426659779	3.066562297094925	2.7223376132872206	2.4406199782666764	2.402236035968875	2.0510704757348837	1.9245476857340185	22	w	enc	PHO
21.575402158426694	17.79886155834678	11.402372279455376	8.259040501658347	5.9718724971756325	5.732379581197368	4.238045528013941	3.8659523752898957	3.659568501624262	3.276427818353377	2.8832947217737073	2.599023232026992	2.404833081981914	2.025884075692843	1.9767544211607369	23	w	enc	PHO
22.3499856020335	14.966286874558849	12.253214136035808	10.203325400758489	6.800495876040879	5.938502452624006	5.339444516635378	4.6645518593713255	4.528141581344275	3.2073595776827064	2.7538001306038185	2.652764815654084	2.14986769193344	1.978313410347136	1.720279442235629	24	w	enc	PHO
18.252389284445567	17.088968436738522	14.782279293359615	9.104421407143004	7.542632717962116	6.0647821872912875	4.509763528343314	4.078921090916839	3.7226498617125325	3.590309827560201	2.771930548245965	2.3629318524052096	2.0766190508854105	1.9257485639504235	1.7825648046481917	25	w	enc	PHO
20.964062382932916	14.263679382826501	12.628977726335654	10.206098980486555	7.689949882922751	6.5076868690846865	5.970471094910861	4.511192370842	3.4678551974432303	3.311707640340286	2.7588268917253433	2.6222396633837177	2.2253181715321535	1.9612005788894105	1.819282303585453	26	w	enc	PHO
22.426751998992774	17.277785545240146	11.597899171080549	11.137390546376174	7.206686233421975	5.545210184347296	5.220201503914766	4.131450480385324	3.633264870258074	2.925968696955397	2.485446524144235	2.260271367864443	2.2227322719131575	1.924965437405737	1.8631308631753154	27	w	enc	PHO
26.60331185358052	17.48682030037786	8.692531243775367	8.388780194490074	6.491954022322161	5.403107972936239	4.99817624238499	4.238605553979517	3.558339041577125	3.2810829723369945	2.7306637284595463	2.3740424104960764	2.1777036194417057	1.9109822445169962	1.817822088254776	28	w	enc	PHO
29.13451442390986	17.400984700829902	11.00037618913061	7.493454034799807	5.589752358839812	5.436518070742633	4.207415830693292	3.5082217110846337	3.236564084848089	2.9256080467509826	2.535945247591565	2.338461537687049	2.1573040546196816	1.86516562513551	1.6647079583010995	29	w	enc	PHO
26.57301950614825	18.035761264409096	14.38807714837349	9.820444284622381	6.135609577720746	4.25947014370749	3.9010825996217324	3.508109912331793	3.13419224658427	2.668520713358493	2.3806386244896456	1.9269175693758382	1.8094968667444002	1.6844556286504264	1.5934628605930152	30	w	enc	PHO
23.68867363391937	15.121870941159457	11.27677814085004	10.942952088234584	7.280648872067135	5.665339847333232	4.101171125033162	3.967841465153104	3.4534768924074513	2.848703684024833	2.5039053919944214	2.312874249287099	2.2651497501140736	2.185295623863845	1.834982152763283	31	w	enc	PHO
24.8463483657703	11.754272102098254	10.41353021593831	9.13853950172282	6.169716259261612	5.715382642440888	4.9072018739363426	3.833576738519069	3.501072361819551	3.385564943195126	2.9191191701221424	2.592812330814353	2.294706717846638	2.1817982466656023	2.031632008830824	32	w	enc	PHO
21.818855516385735	15.155753751073634	10.435819361058124	9.437216849368976	9.256910172653471	7.796714172550008	6.054219250369933	5.020459091460505	4.374177329791963	3.731561376550693	2.9303905912614785	2.443014670905948	2.1349749199523016	2.069604646899217	1.7444928108642794	33	w	enc	PHO
31.039782262910627	16.078443285801455	12.80224308063192	9.302608836024907	6.333189417930758	4.599774605818164	4.347278912319514	3.9489891080303385	3.8396222604463857	3.391726627662213	3.053197471323613	2.1712625576190083	2.095860287255377	1.7023594885867581	1.498575454355264	34	w	enc	PHO
19.008643045613418	15.566023187357835	10.678014747027618	9.247712010686097	6.886481138454976	5.895853325303774	5.064568847045083	4.691352983118003	4.09079949388567	3.719578036316201	2.8449611386795213	2.631225005193248	2.313661380499749	2.21909806599463	2.0169243885209687	35	w	enc	PHO
31.719065756034443	19.452747845385844	11.754682368346609	7.972779664185506	7.437223847547699	5.068059876818499	4.339721567171573	3.5359121963087112	3.0742953816247716	2.419793095337735	2.0960666507276127	1.9470678977150597	1.8623155211022082	1.658866255340099	1.460649271851767	36	w	enc	PHO
32.6401499309052	13.926364721188662	11.052671419717134	8.762681831212571	7.0316268207133685	5.351961871328774	4.1247846161429065	3.942186426818407	2.865376379684708	2.4914942647639196	2.116626171797886	1.9931600877735438	1.8832830314075355	1.7492615708209425	1.6017760993958772	37	w	enc	PHO
23.702631657415807	18.65353380626087	13.735926084437066	11.168240663925541	9.690631890913396	6.038642586305445	4.936887336121855	3.971172010688373	3.5128420454276137	3.0368219313638143	2.4810100196327936	2.0952819936552505	1.8023314074644492	1.6380659614387445	1.3754519032760033	38	w	enc	PHO
20.763180438173713	18.225868924602942	14.193274535108106	12.008135310498345	7.2638499756335415	5.798845536235002	5.162895556872515	3.4123029389168353	2.651940733153939	2.3752106257473216	2.176153340858108	2.093995672407152	1.885404065755343	1.5814752734127915	1.5016788003388646	39	w	enc	PHO
23.874087368883657	16.620434658223	13.389419238501668	10.879047052199066	7.4648446693114066	5.5781932889591985	5.090536391062909	3.8430845240385656	3.409882299325961	3.224868247568017	2.651963569515843	2.3464327108368415	2.028107226703248	1.7903859679980194	1.5630183511319846	40	w	enc	PHO
27.215985004052722	21.202735389115677	14.696898949894406	9.67419039350413	5.698771189812436	5.221958784468069	4.097930315356997	3.8093837974897693	2.8899000793014773	2.5944242305755267	2.277390948538567	1.9792049194374104	1.7594927222587375	1.6725588595783796	1.4710217164632322	41	w	enc	PHO
23.206670291710857	16.50152537855014	12.632005396690303	11.879490797244232	9.00537337837793	5.4932712286765435	4.703859058053977	3.954845837263099	3.9044959765950105	2.85393830110709	2.6882090880741414	2.0115615108512985	1.7822991627678544	1.7157766925329763	1.4717149330323536	42	w	enc	PHO
22.274968202747413	18.091814156948033	11.356116354451988	9.196168891690734	8.607453448342643	5.417895803246392	4.46620643022821	4.220968223836025	3.750139659738251	3.3089677078036477	2.9426143275551913	2.461126622396433	2.2323294058820373	1.8250824823978713	1.798373751469773	43	w	enc	PHO
21.90937197573764	14.430835991313655	12.316358854917743	10.399750041308137	8.820940052185897	5.643520274873692	4.627476792732392	4.352133343824654	3.33933543221422	2.7753883601153726	2.5920359335449383	2.4961858918263706	2.2028854610529356	1.8191340446732631	1.618112987486334	44	w	enc	PHO
23.770139868691512	17.11142732145658	13.141825596445207	8.741433597770419	7.233250438203306	6.11761015712361	5.449504506963209	4.633264496307371	4.086474001387259	2.6353872345721	2.2466001655671692	1.9203956052157605	1.856005289245122	1.721099196023659	1.509221425518819	45	w	enc	PHO
27.961902019696506	16.24211160812957	11.716024131398967	8.987862545621114	6.3255580458889575	5.274493769740053	4.5070832128625655	4.123091892673873	3.406726795644487	2.7998322237726545	2.4267121937912624	2.299657557263409	2.258051986214263	2.0526644637081097	1.7491376838470174	46	w	enc	PHO
24.442098863000332	12.33598305997687	11.118348812476654	9.53427855916156	8.87701866089403	5.910415158133821	5.319815943437427	4.304363829600606	3.64398815043201	3.1993185880734085	2.9648345598813957	2.7203893305343363	2.3694222191789662	1.9469929489459255	1.8454734548350877	47	w	enc	PHO
25.56901110643284	13.131429099052587	11.325328573027125	10.458954415072583	9.515773063297003	7.163985563433566	5.15678574368459	4.579167977777139	3.660894319058399	2.796849695808266	2.4616154783643145	2.326804280493639	1.9931600412568746	1.9057513704519196	1.6251622700987547	48	w	enc	PHO
22.253962217201796	13.060774613805439	11.313179314232341	9.76392653128649	7.4330439939569475	6.0955425164672254	5.1691708043936675	4.76638557012676	4.296995605040102	3.503569708336205	3.078103469178196	3.0356599420288557	2.203092990030197	1.9886700029809319	1.7056207131884165	49	w	enc	PHO
27.9201396714241	18.15854168199309	12.105437561743697	9.606316645121856	5.659777373586154	4.70911422790831	4.218768134510837	3.779514161289252	3.3386810154579427	2.5441051054559676	2.4110203760216313	2.0081082357760973	1.9451958830371645	1.7461089446861882	1.6303471376221716	50	w	enc	PHO
22.604345342598183	18.70535787307619	12.412993952796697	9.372851753073444	8.566171044657448	5.074317103544709	4.973832395219349	4.204280937616458	3.5991145308517782	2.952305338281535	2.546040029039451	2.398748896413259	2.1869153540582325	1.7421401397999978	1.6766952159958435	51	w	enc	PHO
29.16377622659857	15.43823257762947	12.19171981563417	8.918485062780052	7.215839874710103	6.081733857535236	4.7056091989215245	3.8817474519426507	3.291306340509133	3.172350663002031	2.4319808339995985	1.9752996997871257	1.9215851071508396	1.672832590126223	1.5054525088760635	52	w	enc	PHO
23.25733460341756	15.871737612965	10.948374454717769	10.515001693587395	8.576668012991888	6.386156809241645	5.272500248699288	4.190712356792386	3.441003643669725	3.244484151731842	2.914518513073072	2.7557281334885557	2.020263436567596	1.683189171647969	1.5700557899684904	53	w	enc	PHO
22.033443697315686	16.933708352378464	13.713889179124614	8.737336366492844	7.265047179627183	5.521106793356662	4.884359777234674	3.9676370135776065	3.432697333512772	3.059504940799252	2.7435231951338905	2.452748285218356	2.3249730441713297	2.1496097198680006	1.6120218255754604	54	w	enc	PHO
18.560572978392216	15.03404991038925	12.587522449620879	9.89256721958899	7.222571930028552	6.271728047281647	5.845857018184966	4.6784227146953095	4.138353859382631	3.6774073440236577	2.7069048030460645	2.5725151997138105	2.398855822512015	2.103908672533275	1.784756626560072	55	w	enc	PHO
21.81027891461901	20.224432486008943	17.226752337174062	10.560527316736648	8.000605216181851	6.980225034491259	4.781094402004567	4.267886303823956	3.546811823763287	2.56979487330959	2.415677225733222	1.8035620352642383	1.5492310803032083	1.4347186860911545	1.2191833625201898	56	w	enc	PHO
24.3417823791391	16.227309450805404	14.814243712856378	8.582390528007473	7.287013627242437	6.270100523104647	4.022990296054048	3.763707189863388	3.2909991485612	2.8406403932479196	2.5021395482224436	2.232029287466803	1.968510980763458	1.903828479239252	1.6112417233739447	57	w	enc	PHO
21.464864868022275	15.572904638609023	10.634136086022073	9.067098580653543	7.706798171041487	5.902133488542189	5.278868850071806	4.581183580235717	3.68622290500974	3.5814001044267445	2.930533427710533	2.2488386385415517	2.0863628752312726	2.0245104192835366	1.7632255031875883	1	w	ret	PHO
17.368447896518305	15.359731277878694	12.177941970745563	8.159185340303289	7.038292733465278	6.587593493675083	6.124772238389571	4.105499379800714	3.624552685421259	3.275321476045674	2.837652781566802	2.723553950699874	2.505905123011921	2.412950793500394	2.0549075772806606	2	w	ret	PHO
23.32870673742423	11.926237505942927	10.552585438890056	8.235321761891209	5.656558708963247	4.933672281862683	4.589214396229681	4.394739406361876	3.8209528707185916	3.545564579246995	3.0316477191782893	2.9218029930880793	2.1715231737965612	2.1006802295994005	1.9872871975606676	3	w	ret	PHO
19.797457544114096	16.115964194072813	11.902804162528964	10.130112064759633	9.47346058994112	5.902912081979469	4.613493823026989	3.5821099371685	3.229081142148383	3.0674142182504016	2.6858707760907885	2.1654885886071185	2.04621517330207	1.8398002964367786	1.577592032206751	4	w	ret	PHO
26.483919793926923	13.13839608458426	11.445021673900197	9.826505663651943	7.187228549593368	6.177645914957872	4.963557558273443	4.02325136669091	3.492143183184444	3.2919443047376644	2.599651170791561	2.4954940547173363	2.1046368541412184	1.941041020051249	1.503799358364591	5	w	ret	PHO
22.271538071595863	12.125237771263707	9.878754681847624	8.266439765395974	7.589017332687516	7.280256261204783	5.8739910006426905	4.7271090691097	4.0584099696069895	3.660270580314055	2.963950282554566	2.837463239547918	2.585536212992128	2.306400781045455	1.9800372228634806	6	w	ret	PHO
22.725530458935893	17.160354254576248	12.867792414125681	8.160957961789356	7.194681634283194	6.466438941116693	4.072794064765606	3.97874706854403	3.3544379628568994	3.151250878407355	2.7634577632010027	2.343410620927062	2.082491896408068	1.8647235562402706	1.7763894624106367	7	w	ret	PHO
25.892687940162627	14.865075222087595	13.878260039908499	9.507135564470907	5.888861020558519	5.611711067627911	4.299449349102809	3.4711114145142354	3.1033569256993743	2.950210804168948	2.687186092511859	2.4370279173210148	2.299389317455323	1.9127791945158974	1.81375864677235	8	w	ret	PHO
24.385334437322687	19.19347390755022	13.554208102517931	10.42639568023155	6.938349324146769	5.707664067700684	3.7014171940543936	3.278485503512112	2.8857894811271385	2.528195671621934	2.2968885365121787	2.1958302440967334	1.912330223430247	1.8113049360792841	1.6120019302327002	9	w	ret	PHO
24.175957523261836	17.054927463766983	12.612431485198966	9.524863236948793	7.33256794872675	7.200517853467634	5.204431677774445	3.802887773193964	3.2637233306919535	2.6420491066053944	2.464985712813898	2.0482965844224634	1.8551842217413557	1.7201218633432844	1.551369698549479	10	w	ret	PHO
19.36298941768993	16.698985042968673	12.82967321547515	10.69396548397628	8.114703286292334	5.752420122613482	5.627681036619205	4.187751208550489	3.371054943927476	3.222248128321272	2.9978353618870797	2.4026443922690963	2.261259112340007	2.139805241546051	1.8996166230338962	11	w	ret	PHO
20.76596686527161	16.518375312280995	11.352213744410507	7.453418876968231	6.582053846434647	5.655461562206833	5.18490566715699	4.581645555710251	3.9556289429439686	3.6048502951120263	3.240464595762667	2.7640237932338234	2.2226551299428077	2.1389646217345306	1.9494208487726414	12	w	ret	PHO
21.430253779837187	14.861873855509806	12.91211594800043	9.316137176574596	8.496663171672902	6.940013224040961	4.888281488384462	4.385817148389914	3.222935683813196	2.9885826538786224	2.5259218017829963	2.21225284563232	2.0433784714460965	1.9046006751177809	1.716014788997341	13	w	ret	PHO
20.20980777844489	15.347330361822316	10.732106073311503	9.199241936060425	7.3402936459215	6.141592128818753	5.265560636300703	4.286830765247861	3.6493155795460708	3.3187871422111264	2.8115554755299006	2.6243914351295476	2.468992225879022	2.259704117848482	2.1244948426783363	14	w	ret	PHO
22.80126389534639	13.244004506524414	11.972824876118885	9.367832823496663	7.347385515475016	4.930590016662189	4.471273669066422	4.1661091853666194	3.8537439238759235	3.0675294867207463	2.914158242007067	2.420723509038096	2.1063096386575806	2.006073187285117	1.7523327070138799	15	w	ret	PHO
19.74856362920897	14.222395003950368	12.195973878185878	10.217332478776937	7.427473746055522	6.873896958947072	5.981049734094771	4.437891285011764	3.385778061318521	3.1609876932814	2.8389432146253966	2.568395019468121	2.2116979608965974	2.134037401942707	1.913831851762303	16	w	ret	PHO
25.28956273317343	19.842541441536515	15.501764708844341	8.41812948103091	7.314121794517073	5.8497841397375	4.9024810801985526	3.598678289289726	3.1617481694175176	2.5270657696835324	2.209604016408293	1.9807353129115162	1.6661168229995906	1.300111927688723	1.2507057589756272	17	w	ret	PHO
25.603255315798247	12.533891299816732	10.707722026595107	8.873254294615064	8.065273678534066	4.58446238666275	4.087046127288517	3.8508458743765988	3.7134735647204278	3.1880713493013735	2.9274684377482836	2.683527553906122	2.219888353839598	1.882304048681363	1.7930578885516772	18	w	ret	PHO
32.9819690477704	13.661133628360501	11.669866915397314	7.903875958031819	7.500511134899947	5.5590455188059975	4.639586279497548	3.4202354137982702	3.36516392086361	2.5984591458643704	2.4224864145761753	2.238702402162316	2.093530989640678	1.7956833266593397	1.6747739893190163	19	w	ret	PHO
24.77913619803728	17.70675250243348	13.30123012704484	10.732072881535915	7.755484774908762	5.885426833563943	5.277693379052678	4.35108660858804	3.714123941310112	2.7709311062514503	2.338887407662962	2.0275847584244002	1.820574187037921	1.4600208015250373	1.3639366320594795	20	w	ret	PHO
24.768913093231284	16.40313495122346	10.326101563646294	8.647224190259896	7.456225060603282	5.434210030150011	4.26321428040959	3.960779632000673	3.5958457262178736	2.981978084075207	2.8352784283605876	2.43802872489282	2.201360495421333	2.065432697397033	1.802352040787768	21	w	ret	PHO
21.702259670890353	16.562623416747694	10.891557824762959	9.834343003020127	7.279788573703007	6.12755146482885	4.570305095973827	3.8308774342402963	3.4350056144489565	3.2602620934942577	2.68017881234302	2.452376495258037	2.3190249011397883	1.9281873874223692	1.7154239433002552	22	w	ret	PHO
16.9553262454507	13.18962704612607	10.54136675306392	9.600265378836957	7.742607406130037	6.2667881579582305	5.093114889545759	4.575716468503718	4.038480697938829	3.1911427593362767	3.085631474477226	2.360084386744382	2.3383068174211514	2.0969907493762516	1.9470825888925334	23	w	ret	PHO
18.147898810989584	14.603877624795576	13.232946181785042	11.166458022267776	7.036816795203395	6.230548117147066	5.193933840602089	4.812994453732641	3.762720247442172	3.380570093167147	2.739225941159633	2.467072387759965	2.285899544738142	2.0888301345354363	1.8120566034124255	24	w	ret	PHO
17.151611233185942	15.486575502880264	12.295913602729632	8.221780506365308	7.526689150741429	5.671989089406658	5.061997602352662	4.538336235962862	3.877090002140979	3.8265673118116386	2.841884692498158	2.723545074767139	2.4316272326688413	2.1527040625208924	2.027630023559438	25	w	ret	PHO
21.604686119715264	13.450657916489018	11.517093854954691	8.671534277415896	7.796547916823299	6.896159939446261	6.121689974760981	4.738349664733698	4.122745574429383	3.1447271813969078	2.719101543052525	2.4756776722503906	2.3299521420921963	2.084060507164666	1.886477599168517	26	w	ret	PHO
18.978193202795858	18.093094202761066	12.903272657113895	8.641065180603452	7.63180891224282	6.074175861401497	5.549484819922873	3.8473795787093525	3.596284967831529	3.242988053767687	2.6377983183487475	2.219614181460206	2.1621477920618744	1.9102917521372946	1.7855323827763105	27	w	ret	PHO
33.52621555143154	13.025782211709341	9.671600919812327	6.718518984986086	5.996667290246058	5.138065212071864	4.460090699581825	3.705576929778311	3.4141353464084636	2.8392646903478638	2.629773349923685	2.2692171434019395	2.0731866272280977	1.867733861576911	1.625953412959538	28	w	ret	PHO
21.078352262149444	14.125764674069359	12.275184044194138	8.59155915955944	6.728044150690498	5.440795492570656	5.02079953668459	4.4816728712766505	3.5733773438411784	2.927153372432426	2.804903525102735	2.5051458773494915	2.3288202500821464	2.2038501366150705	2.04782892135216	29	w	ret	PHO
25.217730180967166	17.208884258673844	10.937702157142445	7.438423297045441	6.59610393311383	5.035381391145647	4.444104383486231	3.9314051325160637	3.7399241420662213	2.820930360368042	2.630380359188468	2.4056036369195226	2.0956080726098554	1.9089510614714273	1.6366443522589793	30	w	ret	PHO
24.624662026059763	17.26869942189783	11.716864989724517	9.281271522979946	5.892878975913841	5.499306855614783	4.640755173748388	3.9329010684748598	3.253186805328133	2.9543640374553704	2.810165765245879	2.4234271103836487	2.1795734828786566	2.054506678557609	1.892177442967324	31	w	ret	PHO
19.069805462702615	12.169286855557127	10.703120482561863	10.380493900149824	6.449854727665755	5.116420468043432	5.0902227130746365	4.718778377290239	4.129509583966735	3.4045877059290257	3.0078276840193605	2.6161989530718235	2.543593529061044	2.2993094186131104	2.2390011200310216	32	w	ret	PHO
20.454754169326602	13.16886119246565	12.042235757280572	10.613033027103466	7.503343896513487	7.146737173478498	5.836026974125449	5.3463894633059486	4.788800583788848	3.4249064078392872	3.329962674827045	2.432769968814486	2.12423950039728	1.8700426889362	1.5681131089852316	33	w	ret	PHO
24.138243370835948	18.229772641015813	13.165854265987146	10.066619974069434	5.998268357641118	5.124930050648088	4.938060377846269	4.363796941181705	3.762190477894313	3.360153669043439	2.969198149295985	2.6069478771898744	2.0212692762490057	1.7629752382297978	1.5778195931260166	34	w	ret	PHO
20.24714375932258	14.249647045530768	12.146516768736115	7.950415785593543	7.233415000465834	6.3625343510218855	6.155106081596335	4.072946202397225	3.8689958818757555	3.4958111713119924	2.917024359635223	2.445590598330252	2.2535835354524587	2.116849006550083	1.8913661020989578	35	w	ret	PHO
25.30897378086133	23.379308829928277	10.136736710614334	8.35171137262693	6.5051195625743174	5.184554432594026	4.320652836075755	3.688311885365482	2.91781386763338	2.585517695989501	2.283343999578384	2.155198634936698	1.9469903209316621	1.8716182326769486	1.5851775480899335	36	w	ret	PHO
23.185065902140632	15.280798802309432	11.15979577892083	9.975171327710255	8.964009944883431	6.0649675588126	5.415243237470249	3.8919282041173955	3.127436140337373	2.8274129413926534	2.6875875422106805	2.46038126229076	2.1809186561705243	1.8650257397568528	1.5680270777382945	37	w	ret	PHO
23.207496596788413	14.855093279699716	13.690788056607643	12.585329097073517	9.421840980838367	6.781877228274779	5.503673295063778	3.99352992763254	3.038831248687062	2.8533441283672603	2.4620676016938567	2.1323733974881103	1.948503067967055	1.5896780408797875	1.4467273579858004	38	w	ret	PHO
24.156406814823193	15.688015649271145	12.245864093357783	10.715237571400994	8.209110817069297	5.160296198326842	4.416661125810766	4.068368973536052	3.337064231421114	2.679997179514964	2.2280068325698164	2.0101557013845497	1.9537003258596213	1.7743089396734322	1.6564427703653248	39	w	ret	PHO
25.71253354050013	16.906095606633624	12.31535266704374	10.262005756214759	7.4216774750385035	5.316107925643315	5.083687488925378	4.0596540304036575	3.216712884542973	2.7467345177241618	2.4627231149674436	2.3113201242786983	2.035520651840782	1.914324499804808	1.758956064607395	40	w	ret	PHO
23.547914845076622	19.131598189854262	14.239162568991363	9.631165098077899	6.6577047610638695	5.362124301664143	4.250709358368159	3.8337106667306835	3.0887596905258405	2.8048745527269254	2.4433968146917064	2.350335439882512	2.004107618690612	1.732236171479357	1.5511534838388763	41	w	ret	PHO
23.9027734685881	14.740237286056137	14.215279469660949	10.664438589558065	6.698706285548993	5.930112868806646	5.4980187384111785	4.470658215572579	3.4572950168610803	2.9676653534008595	2.5844370662581593	2.262570864743648	1.8477088438895186	1.5950933229531847	1.4859020805236927	42	w	ret	PHO
16.058389277130225	15.46330464736222	13.68128303390426	11.059325067959467	6.747388705024594	6.124645274712971	5.726535824925571	4.5757159712756	3.576820977898737	3.4307257738424672	3.1446410445265123	2.4882416644488754	2.259920325565542	2.0154659529465553	1.9163124969406924	43	w	ret	PHO
19.998238833963104	15.642875053011942	11.754399279975438	8.911380419317725	7.735299599517799	6.542459642034226	5.610825904045397	3.851876746938223	3.5446429564048243	3.112672620263595	2.7319525603703205	2.357793197747972	2.306172983191316	2.1858660670760717	1.9589897403914758	44	w	ret	PHO
20.244607631734503	17.26079059687849	11.83756583448054	9.91943603123835	7.5979533438048	6.573615272543938	6.332195259927839	4.674755082955628	3.4540748037117215	3.110186708871484	2.813898542242868	2.2009633297876663	2.0886940576262014	1.6582749627462823	1.4043497414640997	45	w	ret	PHO
25.42590366817844	14.036165590412706	10.856673660792092	8.458683975445524	6.9846116868678765	5.653355559135121	4.530133100353433	4.160869426124731	3.3741711833400156	2.8002039460098533	2.7268600720024905	2.4715888058540463	2.2636461356383135	2.0866778769737966	1.8324073824706095	46	w	ret	PHO
24.09634892014919	12.67275280786092	10.372200022190546	9.661467448546047	8.469944687216794	7.301457476039274	5.602115243595289	4.028748057300948	3.329630109370076	2.9122793529353332	2.618934349662476	2.551328758106912	2.223341711889727	2.073074780127007	1.8085637786112239	47	w	ret	PHO
20.05056405606462	13.912317482417592	13.611819016702182	9.961982698942956	9.820822121375105	6.92708235673077	5.728563626451512	4.893257331715419	3.691607612239536	2.9427524572715837	2.626590661802133	2.3653652007781165	2.2436823780413437	2.068687222643369	1.6644681624495825	48	w	ret	PHO
18.433646815075658	13.159060226403286	11.395493113770366	9.504310052581427	7.424578339125519	5.832596110150213	5.629327752923498	5.547251162188125	4.380987295409302	3.7321191033853682	3.465076021989651	3.0058789119768483	2.6627911244273332	2.0367648611212505	1.7775753445167646	49	w	ret	PHO
23.563142717624476	13.618253007229779	12.083249104601158	9.011904195085815	7.254389734983255	5.478227895904802	5.171236281952203	4.589697758390205	3.8023811104136214	3.585765156003832	2.751382505964629	2.474695141153156	2.239736223187491	2.020031068941359	1.961774723384638	50	w	ret	PHO
19.161003648088258	15.692100862828624	12.358703640339819	10.335938340280858	7.8227088427348335	5.700147754759481	5.175487488695788	4.126714838681236	3.6698402257980294	3.609762942115128	3.2290333652820453	2.450386195574108	2.2907254867058513	1.9993384955737996	1.798920812467525	51	w	ret	PHO
22.870399225591765	15.629707033486318	10.133534562288322	9.487162850986078	8.569349611503668	6.298769282481079	5.281750590185825	3.8112709608007735	3.40526487114796	3.357836402695332	2.688529063081674	2.5349684404468453	2.344931670928041	2.2030386918651903	2.0107959716201274	52	w	ret	PHO
17.921434354559114	17.062895928176836	12.313054342836345	10.48410230517851	8.04747738801743	5.806653756499124	5.328370783265623	4.385741245060588	3.9718908630716974	3.219142129684684	2.9754712063277693	2.6556554793802145	2.3657112986233417	1.756579418341004	1.6796132741946903	53	w	ret	PHO
18.843811888559422	18.180634606582498	14.122217785982944	8.995728738962324	6.868595019002249	5.561134311941049	5.0334963545027955	3.8135688030418695	3.0957366666819963	2.8498486094998907	2.614207292848999	2.3666492113830313	2.2158546512800052	2.016575986371856	1.8389504914162633	54	w	ret	PHO
17.599072591501177	13.831518947514533	12.45707679317083	8.820472675065698	8.217579997340085	5.818651900526637	5.213377481868846	4.835221245348416	4.142407865019891	3.3498359628615204	2.9869330751525873	2.634119933400412	2.4027274196141604	2.246257325360567	1.9323275861459932	55	w	ret	PHO
21.31216283800708	20.010154411787582	14.322432285757026	10.728098625977438	8.10036126915673	6.86354301400772	5.759212257006291	4.267550129572865	3.815772629645649	3.387024914483393	2.789933104616996	1.9832188613281563	1.7013320791531021	1.5917101881305098	1.3081270207145634	56	w	ret	PHO
22.41900273239161	15.112986227746108	12.808392907160917	9.021321917956522	7.801572321362776	6.532963032017168	5.069114538481939	4.489982006657694	3.149691643708759	3.1100610796470645	2.770122383392303	2.225910663411795	2.005442566058182	1.9557079550827998	1.7260139332374336	57	w	ret	PHO
21.09035913254345	13.792973142893585	11.291884024845688	8.423462614329559	7.541174236208914	6.6705532189110155	5.417920852181868	4.900232752330959	4.144902735157249	3.472064559524362	3.1660594708342407	2.9982789948354607	2.520649954471068	2.1617385959394984	1.908892506023228	1	w	t1_	res
17.873315121965856	14.785065841720813	11.50055099417229	9.900638911040641	8.763461222200844	7.629606751954304	6.3730379082283	4.551080894195077	4.295658686161875	3.2254440744908237	3.034965926887066	2.69908852219999	2.3892332526472426	2.0681398159514317	1.914063601482206	2	w	t1_	res
28.31201107518899	14.023610482681791	10.165379588573302	7.980871691058187	7.067099759185966	5.920497477629288	5.29645411813368	4.140514065526383	3.698065836379537	3.4082357342079153	2.8240442114723328	2.5267027416809453	2.324063690206419	2.1403241904521764	1.8737444205446565	3	w	t1_	res
21.47632507382317	17.001241800530487	12.002521525192344	9.30761719675479	7.514707887740621	5.69889399662873	5.56213753673347	4.5616800430581605	3.4956312443007165	3.0018042101241456	2.8835490038207086	2.5887750498467157	2.3995165169538244	2.0457790118599215	1.7893331368367167	4	w	t1_	res
23.9050169973466	14.930783586575263	12.272100970205646	9.612863474336088	7.236289459393619	5.514254055649075	4.7854661341188836	3.9653875923342383	3.5707614506867587	3.276325462669978	2.820682908525092	2.7026643303811304	2.59214707799234	2.195262112256051	1.9456115113897652	5	w	t1_	res
20.555327662640995	14.105148259719257	10.812423313979325	9.088258927891276	7.38597812426888	6.5799702569964875	5.242517120458578	3.96273648682771	3.492816575617079	3.0719387439319545	3.0037304322883953	2.8056467026631635	2.599701842779689	2.2079392488808436	2.090799237607783	6	w	t1_	res
17.311728266986965	12.945955772502302	10.564270915206151	7.909020957970968	7.227150593279216	6.147054247564736	5.474681372220796	4.724224459138423	4.2165931407707715	3.8766147615641557	3.24790886845303	3.001580536884369	2.447892296199138	2.3361740882983275	2.3097165913730358	7	w	t1_	res
21.952155404277963	14.674413939666131	9.87887440530899	8.796436896088805	6.264943025841363	5.85617724325139	4.7682601988440005	4.241065987898445	3.6532913682825794	3.4349712365872307	3.34978794646407	2.7940760236885107	2.4387798880131157	2.3621690028840603	2.216902122544962	8	w	t1_	res
24.90983981485581	12.563871233248722	10.283667644812606	10.010549901451235	7.166395304281798	5.7686383701147435	4.947720302146547	4.209034451673493	3.8741790368128095	3.568026109431226	2.7597949226818423	2.5608908305976845	2.2943351666621843	2.240910970560707	2.003601378030309	9	w	t1_	res
22.978305718115774	14.294310047502771	11.35531844564196	8.674252342373702	7.611243076505297	6.958968374196576	5.068974321648052	4.266949341540394	3.758163251288747	3.4384010621051186	3.2564941189611405	2.844877918294948	2.551895108054921	1.860072418193907	1.8132721862943308	10	w	t1_	res
18.38752884551429	17.38581644851375	10.662756178967202	8.79947949183471	7.244261907222377	6.258163459818432	5.285302236167315	4.56481236664251	3.798098065927985	3.6701809123677065	3.0877411681808553	2.948506315901157	2.549649361151394	2.2997737191625496	2.180662334578712	11	w	t1_	res
23.847223615431442	13.834054106167022	9.937425849421777	8.742052217235077	7.660943979696267	7.287425259376443	6.167684968790693	4.625467915508414	3.989587734483006	3.3496476756824465	3.1460528056058275	2.6995135921319093	2.3854059873039435	1.9092233517774706	1.8088749311778836	12	w	t1_	res
17.701647432084282	14.930413838518772	13.044303033500539	9.84663057109466	8.173831313205971	6.659594725728039	5.351411597036925	5.085748629065049	4.178812778214338	3.1720951472470205	3.067313951958713	2.8515337520275352	2.4437139834353854	2.0470732473840254	1.8082676813926153	13	w	t1_	res
22.640366778148614	13.530369997174775	8.641595703292449	7.752571605935108	6.2896673462297805	5.719041698171426	5.368607118876539	4.5662457586110765	3.9992967067218257	3.7896094779420495	3.420783140778654	3.220343269669501	2.495529745667298	2.204778814278235	2.0990698835623225	14	w	t1_	res
23.02195733883306	13.448875716301545	10.586876109943507	8.508355090087678	7.580734059207374	6.084170789195933	5.070224637059141	4.339174658482389	3.728631515721367	2.955032042870959	2.788224682849623	2.581412623947063	2.487120782550581	1.9543435087668573	1.8369731427173588	15	w	t1_	res
21.11066308710976	14.15822729654382	11.72957218894419	9.684225060534828	7.807395680813205	7.017490636523651	6.056818253130248	4.592514200523143	3.8456618275526377	3.397365421602996	3.0379556957268967	2.664561686622844	2.1803129502054217	1.8775380017525174	1.718246463914914	16	w	t1_	res
22.633072985080226	15.494905876151165	12.12537454073268	11.30411268514851	6.7313751145276095	5.560648810268832	4.589519639188556	3.776856822048615	3.4593456864198484	3.153927011492156	3.0496642434373795	2.6129784921918002	2.116981646949938	1.9261323303168272	1.7534174687383781	17	w	t1_	res
19.292323541190935	16.560617334721584	11.946628714968702	8.779024831412144	7.058611767424031	6.489574880760195	5.5150955871361225	4.889762561606297	3.8423242585807498	3.3061906781633206	2.892875572273511	2.4559679615521146	2.1514594509720877	1.9387714803187972	1.8136160205804073	18	w	t1_	res
19.80226533112165	13.656079577117186	10.901228733424682	9.420639429114937	7.648313029752966	6.988603630018152	5.697039163031347	5.3342368920209005	4.405449876474428	3.6685133443546	3.496295772601863	2.670007447713017	2.456788354426376	2.2514170694748903	1.94556134879769	19	w	t1_	res
18.7648337445563	17.23376302988105	11.902071993699227	8.297164223023335	7.954193792149156	7.126348035977398	5.865874353356708	5.086559672682232	4.612565895508719	3.3403829458214704	2.7485374819406134	2.428752838769638	2.3205296125306307	2.022518175456144	1.7225705661430073	20	w	t1_	res
31.32565694109793	19.41021973939062	9.228334538902185	8.62780563499733	5.94419032202732	4.940204734933703	4.676593763639025	3.900618061248693	3.5788700277254026	3.0500773349361956	2.445124798847984	2.109451505102129	1.707730780313307	1.6724420789376813	1.5744607363914394	21	w	t1_	res
28.337186430121587	15.049475035671808	11.959572439945433	8.176881624691095	7.986303149244114	5.038451891282714	4.21128031841705	3.7037539668096158	3.4439941443476094	3.078039140864616	2.783129703198571	2.481413004554542	2.0888818615047815	1.9274804038694036	1.7075570013154306	22	w	t1_	res
21.992202773870005	17.569203162291288	14.025656486848863	8.422599879322194	6.907773439585333	5.947608453774999	4.705448453498877	4.044955965652405	3.6514325697937635	3.5061924490027288	2.7097935512490063	2.126230221315742	1.9371859323914054	1.853979455489129	1.7356970508785983	23	w	t1_	res
20.767852793777134	14.809724191556803	12.503455699706825	8.299992311372675	7.834306202007807	4.847025052085839	4.788315502643046	3.997802737278011	3.666808006529452	3.3941203426551168	2.86026838599561	2.746570324727486	2.578145195802179	2.298974538808567	1.9284324512083997	24	w	t1_	res
21.53140163508998	15.623437999995932	14.008413224084132	9.954582077445568	8.24159159935358	5.904240433374807	5.0435107972747	3.949295929598972	3.5433687577655513	3.430597993689401	2.881504719328555	2.6850724943171795	2.4906002626578445	1.9914702445283743	1.639543431341915	25	w	t1_	res
17.90062529599902	12.067841948828777	11.082895991356159	7.446680600035524	6.566904977452845	5.614512229078725	5.3928188477636745	4.673234077964466	4.106878285939197	3.5266816539231587	2.9532094669629574	2.9343598857092315	2.56730838167969	2.4110740544786156	2.38111584404448	26	w	t1_	res
21.250658799123837	17.583917965351954	12.49768722279906	8.46808429145941	7.576447257876374	6.120493210366542	4.844803081259617	4.4619007421186	4.072872278029662	3.758475369481552	3.1749739463383917	2.6044869114523395	2.2908833194722242	2.150963340340626	2.009403513129899	27	w	t1_	res
24.66186879089209	11.695946429845005	11.512211953664421	8.469129804227663	7.1028498659027814	5.5789048775262415	5.0208379402866266	4.4944131198426645	3.9213850940995756	3.619354132686548	3.2500818759133505	3.0457412557898293	2.507860248688062	2.198066081075577	1.8063126941481062	28	w	t1_	res
20.734153081990613	18.644697332435598	10.130315091082835	8.28883222110104	6.973617945624645	6.509802171184229	4.70065921942951	4.342210354597224	4.1067080922423616	3.090528772434619	2.743151356606862	2.60969366330399	2.2229832098653017	1.984332431378307	1.895487236962861	29	w	t1_	res
22.861086642675048	14.808399266936036	12.582704763074023	10.16849524464904	9.619902686266697	5.301983329918661	4.643764584200299	3.7843839430957433	3.514821085409867	3.110666229424581	2.860210898702216	2.5721627025669167	2.2156245640634213	2.1435670549350894	1.8017537554458705	30	w	t1_	res
21.372744683747058	12.22277008736231	12.125985755977501	10.633613572482897	8.754052804283214	7.166835273225244	5.9070119578517515	4.1238881731857235	3.8214262470691307	3.575890260852558	3.2819002760779545	2.5838059416412325	2.0027374845975108	1.8808510643083438	1.8346396112636332	31	w	t1_	res
19.132324934204675	14.56852028668535	11.629251074608643	10.910401720982414	9.336080249576089	6.630571321809071	5.724228256385596	4.39009236494854	3.458565892016915	3.3035910326039124	2.5948918929732474	2.5409957723787735	2.34042951190748	2.133483934656599	1.7616680453323739	32	w	t1_	res
20.968676682286628	13.562842669793975	9.828157351984505	8.47304206017152	6.5567747774589975	6.088662947436919	5.514606183614137	4.790575461784428	3.744679968687098	3.3695005897648316	3.073649561733001	2.7262725864032546	2.4425585868843194	2.3211172538270644	2.206471846106995	33	w	t1_	res
23.81334302759701	15.92222926311235	10.342264193979682	8.657370072250508	7.8639384935562795	5.37514277599693	4.440910826706502	3.8407757092575063	3.4131498744496045	3.0998928472283525	2.779296121448393	2.741927527173531	2.412157981111432	2.2408369235565955	2.046815470172152	34	w	t1_	res
16.723875854111963	12.991328548117501	9.51267708471149	8.690674310102764	7.136632153534131	6.731927888988118	5.257689928359625	4.72618651508234	4.020728050802757	3.5807853664480267	3.2967352382451067	2.914944865927014	2.6088659321323258	2.3938368273858144	2.329611278253098	35	w	t1_	res
22.36781716977492	17.802201057258955	10.872809860564683	8.385133604798218	8.023941143531399	6.404287978471652	6.046609526810576	5.265257470153569	3.2864160711824346	3.027014328729588	2.8466143310298135	2.513940533891942	2.0870502222501974	1.8974464359628835	1.613753779754616	36	w	t1_	res
20.695470282275586	11.999586269499376	10.663939256556562	9.96414386256727	7.55945552992812	5.8338081489111	4.84549821829448	4.6037020993891025	4.285423083799725	3.6222800454150685	3.1266170542808926	2.8411503960654167	2.317243270457959	2.1876573189498996	2.035101377787228	37	w	t1_	res
18.779852901487175	16.741602499080127	13.169382910964051	10.818717231035137	7.558179636153763	7.213290326537658	5.08835085438039	4.109338786499935	3.9246630326301406	3.0455021124493378	2.505308667950491	2.2801186436622807	1.966213313332542	1.7176958254188137	1.6069307752277027	38	w	t1_	res
20.004200739192992	14.627112307103564	10.861533052138105	8.659051163006605	7.982634289241637	5.679977975948926	5.1410597302455505	4.198614631359936	3.8603193782891645	3.520695927469679	3.024087684244872	2.9247483362269917	2.6983445132807176	2.538790142007928	1.9505079631813294	39	w	t1_	res
22.036993660569717	18.86039335949486	12.152727352248917	10.138458076261598	7.407257477031655	5.509979328591694	5.170813086862607	4.717331606863884	3.26435155760402	2.779981538383828	2.682387231951664	2.5142331904603505	1.9397333290979721	1.8591336436633317	1.6969510528765037	40	w	t1_	res
20.89110462937908	19.93303482733991	10.217103554769121	8.773748933930465	7.210882867645536	6.354353229259697	4.681329869211686	4.42760836297191	3.6806364396469715	3.199893462403156	2.807141439542433	2.325873918975264	2.123627157165425	1.9907340445379886	1.916209977021512	41	w	t1_	res
19.584794902239132	13.35296417745182	10.642606574283995	8.705147740407565	7.411951268307652	6.235158099408126	4.958978684329934	4.727845722859253	4.285882301141769	3.6132284071501126	3.360888727040711	3.1021590640708703	2.545668562568625	2.103069861497735	2.0244300186278594	42	w	t1_	res
19.286761841267857	12.196686392436458	11.284713006289225	9.497666212932204	7.651093570861553	6.413931764221218	5.7764363668645675	5.243894450549412	3.940321356364504	3.656230192883935	2.8632899129530633	2.6223481582416075	2.5746800339977596	2.317892525143456	1.915127911446802	43	w	t1_	res
20.03642971407245	17.14178585002613	13.755419103263918	10.247650943513355	6.279690585500031	5.38669097633612	4.673813398305216	3.593426642116163	3.224807485122299	3.099040429953752	2.853551090267426	2.4018566260195646	2.2640076273225844	2.2416003323842393	1.9814391059475474	44	w	t1_	res
18.599240660670585	17.130997273396734	13.074292266154577	9.703599175298805	8.85683907446662	7.79017506887579	5.249022621303503	3.9049403562082947	3.5415090274085106	2.9223119935629622	2.7444321948300163	2.2518380451880677	2.081264617692367	1.919030116298094	1.6723467550472013	45	w	t1_	res
19.60787526007748	17.10468303654375	11.342406007932139	9.13386961477695	8.370474945520227	6.429958074161884	5.07090805135595	4.262005687645634	3.6413520244837057	3.4072370680661015	3.073909917750474	2.858852399493652	2.337263704163043	2.1839875339710644	2.0292131034548393	46	w	t1_	res
17.186351258760908	15.205110410825224	13.673635821519023	11.787450545979992	7.91185682983606	6.002798311056362	5.7369616677010935	4.056327969281252	3.7418617174858433	3.397858862224189	2.8146265433391098	2.4664787839853908	2.2619499308558058	2.2128452022490546	1.9351438454347862	47	w	t1_	res
19.716656354090055	13.727234151447467	11.773531244284442	9.465237323636696	6.72777670768783	5.960353882042749	5.089276634799512	4.291226591761856	3.824151352233668	3.6199823313365505	3.1515580999745247	2.797119093018345	2.687302789928437	2.326861819088445	1.9809957312342767	48	w	t1_	res
19.52659481362962	12.751919557785385	11.103129858284358	9.61391676126662	8.10802227172665	7.535323000181844	5.12930085595814	5.019248185866122	4.685399999007942	3.3098782042910786	3.091044815539244	2.7058473277732076	2.579763593220627	2.4549702664253905	1.8846928504523208	1	w	t2_	res
17.864137764161907	13.942790111529604	10.852068210186275	9.924468774768389	8.61142876746383	7.172797696084662	6.351744341930126	5.224996896539776	4.547756246197131	3.716113528098073	3.1961526951630788	2.7443179156371107	2.455949085495968	2.2730132258329405	1.9721786728001198	2	w	t2_	res
28.994371390690514	16.181215458017437	10.232794043131582	8.948311559675005	5.620487565566569	5.216980041536255	4.353433840265413	4.085792532126462	3.5522882593838867	3.283633016485752	2.885547732381475	2.549569887305008	2.323024273201115	2.0282734401700817	1.8612610975307815	3	w	t2_	res
21.852671714053535	14.410557156538532	12.933908559251487	9.468884520781923	8.109224106222284	5.095212432292449	4.778111494969873	4.405192797030151	4.326993846758605	3.6903470583547584	2.676458629105142	2.5793595302385626	2.434632192838955	2.17253556913683	2.0232003486834564	4	w	t2_	res
23.902088058838903	12.123872920169514	11.1658905342814	9.44836622502365	7.333661747763546	5.553799463030974	5.242614317573927	4.699323615391783	4.180067764175426	3.625157959940862	3.580837237884566	2.7405834826042486	2.5706166825367163	2.2924369576664296	2.1417404624352128	5	w	t2_	res
20.44407883084753	15.784622482728647	10.803813859472838	9.146578572446918	7.306382833698922	6.029453439399417	4.22721927158307	3.9025576813246565	3.6963822104392645	3.427070672878669	2.9876173602235627	2.9128610457852915	2.45894041479224	2.1246152881190423	2.0412347383303655	6	w	t2_	res
16.18203870993873	11.696132803070785	10.882542544879206	8.375374027909096	7.437020542872494	6.387891401944217	5.419287336876118	5.039900644234695	4.3691235873820045	3.706930269764139	3.4097426497146843	2.9557446360095714	2.704758381291967	2.4645810292908243	2.2150530503527355	7	w	t2_	res
22.03761526624537	12.905563311322043	9.261291099742369	8.813800262806925	7.061857474668435	5.626376856500039	5.011067247403894	4.337055610499199	3.9232372241529294	3.151841594943354	3.0505899741716798	2.787835056811726	2.58622590634923	2.305198460129818	2.1833425861355433	8	w	t2_	res
28.82506526571271	11.321106039078275	9.81728578039425	8.63607593060285	7.146315250094307	5.382452502572951	4.592251885580368	3.8735095839030644	3.7448316170969993	3.5611384919237454	3.170974444173469	2.7443309906301994	2.342890502672019	2.0393888840930026	1.8596916321128054	9	w	t2_	res
25.79987046773357	14.41601943559875	10.348582009888636	8.93390761987494	7.1279857220356835	6.302769368002023	5.269566695620887	4.098075485573465	3.5795565238352394	3.3060173145007345	2.8753580673604504	2.566625036321281	2.3468335609739595	2.022427776158749	1.842215177785075	10	w	t2_	res
23.77661656998601	16.64782518518844	10.618539621071005	9.336909309545655	7.18330300344714	5.740257494847648	5.076379797082114	3.9466668110608163	3.6747794434547485	3.422044089517068	3.1167470989532813	2.710263293554698	2.1449848781613525	2.0990008424467934	1.752459825876979	11	w	t2_	res
22.488392576126095	13.006136193671175	11.141116554497252	9.115989555110804	8.235467051398055	6.914299903789958	5.827081961165085	4.648412959162457	4.231570926151485	3.721300415810032	3.114248997594251	2.3936234515764134	2.285947673592403	2.1600504669093077	1.9444378890877831	12	w	t2_	res
17.557364107732607	15.769739328423118	12.16680153384779	11.236849287010614	7.186061717902905	6.508665414472119	5.147342194568684	4.722610979462721	4.279382226085038	3.447154120568648	2.9156183126579407	2.8230012665932867	2.401807288368917	2.1658185452135124	1.9624319302909454	13	w	t2_	res
18.62450066658803	14.23958324249298	8.876311116089564	7.750716019955682	7.0633247153718965	5.60083865049532	5.101817898003548	4.89596787921855	4.473642966982918	3.903481431209786	3.735198384910594	3.156175610907007	2.900275087791411	2.4350435301226643	2.064716712283896	14	w	t2_	res
22.714187411734343	12.688191007878409	11.569384693978927	8.228020298927277	6.447263010883423	6.061619258254893	4.838399720003725	4.434170680685064	3.915797149381181	3.2569945650956647	2.689926757654169	2.5330017700346454	2.3219068464937216	2.022086940646937	1.9988112685858743	15	w	t2_	res
20.768129167973818	16.145381785665013	11.406682944254051	8.889538679703932	7.891103818100225	6.397687147203232	5.589743963818064	4.561352242319828	3.963083802850299	3.546828689926014	3.1058354172253995	2.777462956025161	2.0799653570190344	2.051315473147695	1.7715671272698867	16	w	t2_	res
23.071230250020832	14.894445408652642	11.013430338009782	9.369792337824839	7.680565435253593	5.563850573654602	4.947067411066881	4.639336657864773	3.7904485997153947	3.0030505003293286	2.9152072871059618	2.5570590799212045	2.44625520737348	2.2467214191583333	2.0137847494315406	17	w	t2_	res
19.89404646626052	16.556703526719826	11.848422369595552	8.91264556801051	7.78387601999927	6.164017061762445	4.744210135184632	4.549662614912807	3.792818750048488	3.716050775558373	2.9677199943570063	2.8559881676270606	2.201287432013136	1.8832422595173275	1.8741639802769485	18	w	t2_	res
19.633932822119952	15.60905851345632	11.70296217508459	8.775557935118565	8.220474874776343	6.402432645297909	6.23774924985743	4.54974521593945	3.9201413514773074	3.2419367920728224	3.1819953480330327	2.670021409594152	2.2451912933591154	2.1331141198390284	1.9365010519273063	19	w	t2_	res
17.532252985837577	14.781390673559152	12.4526123152225	10.395403235558522	7.723470200106922	6.352742710533645	5.8060472920724395	4.315550628135624	3.9980809247159668	3.753023150000568	3.20882696524761	2.777308648691456	2.558366209568759	2.340327952638619	2.0808465434134615	20	w	t2_	res
26.849417890955056	19.17911069347532	10.353103837767804	9.144857012353558	7.116462428395972	5.813974130498432	5.381804886918594	3.850986439774109	3.4897159654666385	2.9096295837116677	2.6416764205725727	2.078150433915633	1.9815034176339315	1.7343864571373602	1.5961430918796982	21	w	t2_	res
26.21513617357103	16.349081970203034	11.18707666086886	8.761565900607781	7.969436921192553	5.067055879680124	4.3038355325222994	3.5910643017651864	3.503297159231587	3.182808425621188	2.7465939252037415	2.64052495392838	2.24286404653007	2.0136420702521094	1.564232013714753	22	w	t2_	res
20.54155686546806	17.64852934385201	14.200790670989402	9.22021631816083	7.336322494875951	6.230699695931651	4.361172702720651	3.768634827588894	3.4446636412662075	3.212126521381691	2.677652610427301	2.4956041640040567	2.1409534943048167	1.8397183527200238	1.623740217334885	23	w	t2_	res
19.92810547914391	14.439523130555797	12.835262505369146	8.11545913590866	7.79038841864219	5.790826553518648	5.087866709364843	4.227138089641253	3.743156751358148	3.3083622222719953	3.0237060754308938	2.758579281482685	2.608186732191254	2.094905900354625	1.9647129334145803	24	w	t2_	res
24.48465732692592	14.964254341668335	14.48620633387345	11.481790018585814	7.2056127719460115	5.6074736800020775	4.2730835672233445	3.8853546470507094	3.659677262229514	2.864193146595323	2.7222981669179136	2.589633494581716	2.0464160763027577	1.8221170987516087	1.6031655961931988	25	w	t2_	res
15.69128779460739	11.573892832949433	10.111711128555934	8.481557117145611	6.391831086108049	5.686894509762888	5.344012025574791	4.288820609765854	4.074110220459132	3.6576029789632143	3.5868345190576614	3.220226430920332	2.9297323775498705	2.582132043452	2.3623087729691106	26	w	t2_	res
19.28336197559743	16.968589429097637	12.159428082845391	9.27018301030372	7.864157030231193	6.011687210193006	5.303314112309287	4.881986458529043	4.408039507269047	3.864754318241434	2.9112799650214014	2.831481080111261	2.331534670456585	1.9855006815697878	1.8703241342529804	27	w	t2_	res
26.460153166520662	12.716016762865184	9.836911695646513	7.779303242122611	7.0216921653488455	5.9051352499871115	4.932751261450439	4.0392110105509325	3.8777269465408137	3.443959424041129	3.233648587973244	2.9162520594024084	2.7629649411043933	2.3540469176370253	1.805570895019451	28	w	t2_	res
20.091888528107855	16.192875639362768	9.921693681636652	9.462653034378562	6.789933578924797	5.617351217010487	5.1580592725839525	4.408158374351816	4.010533361211769	3.3300271055555988	2.656339331272016	2.5553246424125624	2.4385582079628922	2.2055734018879805	1.8662147008574197	29	w	t2_	res
23.844840243948113	15.16819987509883	12.166972065723561	10.728465273899026	8.536588833186396	5.759116523873906	4.063559153934566	3.5886423909826135	3.309330377438673	3.1517033089663498	2.6153011626483815	2.4704283769109754	2.257526952368593	2.1369846453584547	1.7095693372984901	30	w	t2_	res
23.422669596294167	12.865531661237357	11.925386334735485	9.956105423152119	8.644373432515943	6.671222674215308	5.14718489204449	4.595427207337623	3.3983770241854123	3.0640332434729896	2.7621958889282894	2.7229432267149813	2.3429821998116407	1.931154480586549	1.7539976650822213	31	w	t2_	res
20.171210603134313	15.898112546716703	11.3398544920595	10.215276323775914	8.020467099874297	7.52184405166704	6.770196622941702	4.214203034030174	3.349202846274924	2.946154901767615	2.5701574944816876	2.1895229441624773	2.107678386403936	1.9019126168338791	1.7179033642252681	32	w	t2_	res
22.061474797975418	13.67856848181093	10.479585122025025	9.246825987158852	7.242984010589959	5.832987553444556	5.185129780452191	4.490555923034121	3.927220261941743	2.93758809173381	2.733989646180873	2.486603634305954	2.44530159530929	2.1414320564774587	1.9177234363228388	33	w	t2_	res
24.33421251042434	16.32127696801081	10.573899686716109	9.183646394966695	7.740019891990787	6.257770596837832	4.361271386459337	4.071387731172531	3.648845630977474	3.0235673301089743	2.620278074457785	2.3040277462127805	2.011732136377592	1.8876668839740043	1.864328044874733	34	w	t2_	res
15.984289278963068	14.365450366195528	10.192592035285548	8.113705947404034	6.965199972509416	6.1945823655255445	5.584458367825452	4.782397315534814	4.02907099530474	3.6157712511007403	3.244063979059622	3.016135683374323	2.581080346205825	2.3778096373901105	2.1296637726343524	35	w	t2_	res
22.76161971778411	14.126339088757506	11.236789493941183	8.801907638788801	7.1436497547583	6.719489960011731	5.507604076548046	5.1076942133646215	3.9959393573859803	3.3434102607067295	3.0817524066337967	2.6384264763168663	2.5972091517514695	2.0278825437845165	2.0068025244847782	36	w	t2_	res
20.57201522933733	13.352393151908645	11.574302202105711	9.614909976764325	6.949168512683743	5.312781204250051	4.767898957512065	4.638233549161808	4.04744172404939	3.4906852573424225	3.221736081067029	2.9516451544298885	2.4424832373419334	2.322272714157058	2.1062175728204338	37	w	t2_	res
18.1150499584953	15.771740115388042	13.177086140658142	11.169906291271234	8.458345240654996	7.818822370161513	5.481113500119399	4.624205463193283	3.2418161499471667	2.9329712838369635	2.5609073500777897	2.418646151530989	2.0360439957620606	1.827112537685128	1.6485833255875595	38	w	t2_	res
20.698829326553966	14.03358811938911	10.434139653535697	9.288947627483834	7.112813581172298	5.872107244213645	5.400609364486404	4.698059167305769	3.76562681666887	3.1222293307847635	2.9442797816586457	2.671500176815122	2.377453335512495	2.1846890813573836	1.9387143921740801	39	w	t2_	res
22.1814654602178	18.288142552229417	10.734477229651663	10.116618192459518	7.625522301239744	5.848660542808945	4.965437511887773	4.5205066981168205	3.7072499874028795	3.282905172883823	2.4746798944145425	2.4050945329193123	2.160087544287405	1.897615738598049	1.7802821620015843	40	w	t2_	res
23.353452292467995	18.971090611903612	11.95470278116393	7.817625229528237	6.110649240920915	5.048352801719475	4.743913137529055	4.026554647307799	3.7438357804790647	3.2087699258845115	2.95332460985832	2.5803490950384673	2.4312972615077695	2.0942370472048513	1.8388281365041372	41	w	t2_	res
19.95541127186229	14.22058966781557	8.467265726122758	8.304526509679103	7.239243889340589	6.518468578829324	5.877991844986852	5.13225388501588	4.239558102592615	3.7184510560706854	3.4527967550365415	2.959622289371977	2.563270232614762	2.3401272186465456	2.00847992528658	42	w	t2_	res
18.412517380870803	11.46090201913299	10.672639681754779	9.85614510991946	7.784086629889618	5.647651448965947	5.060751612502455	4.931221642076069	4.316943983908961	3.7136864417026905	2.769792612812186	2.7122586209772783	2.475861876165078	2.363131048244272	2.2452538660941004	43	w	t2_	res
21.379610632821997	19.37205541398245	10.886651991715558	9.122913173152478	6.250495737959193	4.868908660484093	4.503068258542629	4.161876413879403	3.701100833740949	3.313174907493373	2.8427701872040454	2.499473827648608	2.388414241879367	2.136431505626257	1.8137704964017485	44	w	t2_	res
17.141315818712304	16.371653634724474	13.428650476666798	10.196341673393785	9.48593229601167	8.440638965833898	5.390478738673521	5.049476618127401	3.7862249289651837	3.09082217574277	2.9469778926328596	2.249837355448707	1.937567708858093	1.878903374578204	1.6538260486942478	45	w	t2_	res
18.27179262475932	14.382227825759676	11.716961710404322	10.038162668848258	8.61524440518522	6.3490014811034765	6.143867164377964	4.800009993109818	4.441279754601638	3.423358165325632	2.939114977024499	2.6989300736002746	2.357224209468171	2.1621667189543046	2.0292807991056407	46	w	t2_	res
16.73167622157495	16.2902304565742	15.61485546784103	10.414038321938717	7.123568904798296	6.412299522346211	4.871730834107312	4.220516728374596	3.881869389849681	3.6354913824995587	2.9920779963450057	2.7543751465905766	2.0052332693927917	1.8628922542191009	1.786912044237932	47	w	t2_	res
17.201237010168224	11.77046348572495	11.192491993609611	9.930166626219851	7.4096123024548435	6.646889936462562	5.528027857944501	4.722760089492604	3.9088878477982916	3.7481747928567652	3.584608584191881	3.386456806378842	2.617551056320924	2.42050879107035	2.4021574244917026	48	w	t2_	res
21.37745603256095	12.505199420946528	10.27268738419708	8.92714409013191	8.4198246885108	7.029283356189135	5.69686312889242	5.163982065767025	3.751376478756816	3.3895732951510236	3.1961537982578165	2.9143371524516053	2.554841070704954	2.3930376159162727	2.132839159197822	1	w	t3_	res
18.96357448644034	15.263001093302506	11.81374731724106	8.871570965883858	8.045824163677857	7.863174962976015	6.024086334169241	5.504010420722418	4.268020184428126	3.7855485522692573	3.1585642140419647	2.791850734570554	2.5804914771950305	2.05954790881561	1.7427952948537118	2	w	t3_	res
26.654822138817376	16.41099374041738	10.932589619494124	8.249536990743737	6.724891822815721	5.639775044763961	4.8633840139200775	4.529907649157372	3.912071255320084	3.0513846530589843	2.633436316222189	2.47115833322658	2.009968453640196	1.8093094346896523	1.6916968909673862	3	w	t3_	res
22.218286492931238	15.675185072938147	12.695082454405526	9.157313577330738	7.821079400225705	5.479834237420461	4.693336804525481	4.294742866172213	3.809978604958783	3.4393108926442144	3.2554239798938416	2.408567827296005	2.301702316497672	2.037115164722262	1.880403226481329	4	w	t3_	res
22.288559918376542	12.982993922725429	11.217931907428731	9.243976684995648	7.764096236247369	6.616407348321289	5.524843259709499	4.625309678534852	4.015859732888611	3.377931137684451	3.3075248009175144	2.849756833310894	2.5962646892366004	2.4008199801513808	2.0307695794145495	5	w	t3_	res
20.027843767283517	15.718479397555674	10.649946399636605	9.333340333020013	6.603943414380027	5.981571103000475	5.1047032797172065	4.258398580807112	3.5056353188921516	3.3121553783777884	2.9984314363457503	2.643726689632235	2.505229329662038	2.3443238934044124	2.1003562279264947	6	w	t3_	res
16.001610655892986	13.455493532076419	9.09236773412707	8.5707306261105	7.935729170161956	6.473645589715839	5.12242408460353	4.570690857447828	4.304209372874754	3.664303671826139	3.63450237746175	2.959109732918416	2.5737723292014065	2.5113629394058212	2.4318768495070766	7	w	t3_	res
22.969802198712294	14.214258840642772	9.679091165625131	8.454800992661141	5.455013126276987	5.203033148105774	4.8884615967677885	4.3764839742931665	4.206093621301746	3.9400756089885607	3.0316196164689497	2.8236435477786515	2.61496585018621	2.378935975441	2.0431223417570834	8	w	t3_	res
26.16554444244481	11.588515257537743	11.245804748361223	8.199106084035535	7.322681315279347	6.2168672355823205	4.417483243448718	4.037090218871745	3.5889286323321192	3.1882308827842962	3.0647343833707965	2.7202499703172456	2.4667423191969617	2.3566340672146415	1.9908226592843827	9	w	t3_	res
21.177400397424393	15.69419815747262	12.96618974757618	8.648776424684023	7.951140431540669	6.764931963808844	5.054766668003964	4.326832958237392	3.5018651975144097	3.4382591496037116	2.7539966913448737	2.613193646772517	2.0633885157153857	1.8897229127802695	1.8636592022834932	10	w	t3_	res
20.304503344314334	17.98072129755614	11.400996468790755	9.165690988925574	7.375638381361879	6.313708672984322	5.18562392445108	4.391779681964149	3.878412919420267	3.3043534486205672	2.7999799179075318	2.6019544782771336	2.3648591090458115	2.143645086830171	1.9474475449632964	11	w	t3_	res
22.845992260791704	15.063929104474258	10.460064797599182	8.94015068004021	7.027869476875679	6.865709910125306	6.128163032031853	5.025200852440326	3.7435657912951332	3.3306054565959546	3.104365171001199	2.4707049040033553	2.2400218904876676	2.0600466249751546	1.8526799718691551	12	w	t3_	res
17.92526077447099	15.307276937420227	12.355879096036421	10.030074009450244	7.724557124646589	6.88469799906739	5.663730332626302	5.044445616783841	3.9720878717028207	3.3122628971325234	2.9689759282773673	2.7064709511833396	2.2570298655493937	2.026469632717714	1.8514872084987313	13	w	t3_	res
20.47555241998356	11.963630391745216	8.795071346831822	7.918781032871408	6.022667569210687	5.8790187750465694	5.478803656711519	4.593991112181639	4.227799748221569	4.035970433049927	3.5294674710088474	3.240829819356753	2.7627814381972287	2.567463421298081	2.478996655762617	14	w	t3_	res
22.253185761590622	11.960341153720154	11.253596341073608	8.216529789436606	6.9026474711141335	6.261469964377034	4.980996140221378	4.328501106949783	3.8479881573183725	3.5258010985644894	2.87939740397655	2.701331189131869	2.3977942631997133	2.0289341545002983	1.9800567106254328	15	w	t3_	res
22.1380281829717	17.113757368017843	9.417441729404278	9.337205289224736	8.03463306199147	6.1145168612873375	5.86315584798688	4.446403929650104	4.144972875066149	3.4830445020022887	3.1107183396676565	2.60823409565886	2.1074075147280613	1.921238282090318	1.8246588167260822	16	w	t3_	res
23.588950899258883	14.429571959151485	12.687409514293162	10.052897815400776	7.560879295829103	5.606958328054168	5.003876637798812	4.267441891835722	3.7565992777927297	3.0295237726138646	2.646706977472644	2.1585775172020605	2.1169039055992194	1.8022218288123173	1.6989811398303725	17	w	t3_	res
20.00919815185612	17.49522692729005	12.72896105214859	8.158821074548095	7.59026344153252	5.431810499920185	4.634333511726689	4.126954799944205	3.699715429785405	3.5570424297278564	3.091964426321714	2.4143789681495074	2.307930164532112	2.093640298005096	1.8298377205114857	18	w	t3_	res
20.933732514536636	15.375046584447746	11.758927101016463	9.452356179561113	7.800859389222394	6.523288079575472	5.568866326151215	4.720760353170821	3.4068633638185846	3.2865840062775082	2.77929784038144	2.473871401206911	2.3750526677841655	2.2360882369849553	1.7300560203989936	19	w	t3_	res
19.288129647764332	15.18438788093589	12.179115347073411	8.583041317407222	8.349615915305927	7.022979310403515	5.390551590811652	4.747192713233103	4.363312064333851	3.6317495430227273	3.169824359623571	2.6282943647136965	2.3732488652235397	2.309838976029329	2.0060101094250755	20	w	t3_	res
28.00357080177373	19.638809149962647	10.575558073623565	7.879122590915086	7.28411822826339	5.479647494321932	5.061412255408562	4.078993885231348	3.643718427544562	3.1240018183331277	2.5655737214161847	2.229041810171999	1.9452083160189146	1.5807185491195817	1.5029934591277816	21	w	t3_	res
29.231383242026617	13.729716962079868	12.347999513485203	8.650544165122925	7.200463297340849	5.61125322794448	4.326941097285577	3.932908969993811	3.584849809513276	2.9645174056527854	2.514198379850783	2.148737636115713	1.9430302471389325	1.779941979705533	1.6987099292922998	22	w	t3_	res
20.75303956416312	15.872975706602247	14.74783156223337	8.857167998025147	7.446636544010948	6.00241951886632	4.663365852765097	4.016452005027185	3.498271348928699	3.1883944700122653	2.9237629753156917	2.5674404027100453	2.17201845982697	2.0304446015465434	1.762003039508101	23	w	t3_	res
21.25293938226489	14.185223913799273	12.345542953286888	7.523693305610581	7.119492110339416	5.478956065141238	5.305900506287612	4.548832904938324	3.708093773308349	3.2449835161685905	2.858766770375389	2.7422724472406097	2.4718950305280174	2.2873836518200013	2.0294183931857126	24	w	t3_	res
23.537251577473526	16.32092488027169	13.72206472371075	10.917871818712086	8.579853328478515	5.465322972891151	4.2818055923614144	4.075139078712756	3.3428212795309804	3.10424099732698	2.7143311418651406	2.3428831310392555	2.152244376311489	1.7183971884988811	1.6618620660289867	25	w	t3_	res
14.784953687969997	12.232830651628502	11.071756286447696	7.995756056034411	7.135458421665815	6.346640030337339	5.5331182118969755	4.432891530145317	3.7823923486062343	3.6816655067857695	3.4774296638435125	3.0124387970620985	2.597948376459261	2.454729011256717	2.4192463856502315	26	w	t3_	res
19.512679188055156	17.556107787070427	10.687410732154987	9.141256087450904	7.860365819352712	6.098944206706474	5.11549559771853	4.72121915358802	4.475164208045858	4.184462408526473	3.664093221180022	2.842633117142624	2.432285284810386	2.3627418816658246	1.9568382553893702	27	w	t3_	res
22.820536585431448	12.440149818875211	9.954565827799252	8.297087702364067	7.2572812372372635	6.256067382208588	5.7676645564161	5.042723821717762	4.03968961998241	3.692015418173238	3.185256498807757	2.9208562916943324	2.6501600896339954	2.1581292422819858	2.030544140150723	28	w	t3_	res
20.29618628057263	16.23250854138345	10.61177508443583	9.24424475552773	7.089277134809197	6.746657891651428	4.562683554908573	4.131861431999927	3.3683479711877307	3.2752825690254332	3.052630671192908	2.658241064605704	2.3036319220258363	2.185669592369152	1.9076427760876595	29	w	t3_	res
25.52166556962982	15.070033816794956	12.033765001798509	9.506794993336774	8.219963743893631	5.241600200757239	4.348900297842363	4.043964897968015	3.3023730190832743	3.070792552868766	2.9015361944481572	2.4759882441629157	2.2980714094407104	2.0299455571164	1.807397287225783	30	w	t3_	res
21.995176286537475	13.415087025760998	11.509320267145613	9.91215412933277	8.58961945268557	7.1174392812491325	5.8812222117240704	4.072790798194466	3.86194622999826	3.218537297818206	2.887450736172824	2.3968673690618365	2.3807114380940444	2.046863722815049	1.8016219130713618	31	w	t3_	res
19.988815118878772	15.448704210367888	11.65485949825392	8.809176714430224	8.243961521218008	7.1654282232185045	6.598633878019391	4.708087403812719	4.2696386793398835	3.1636012838825405	2.605371408430481	2.5764041059871645	2.3067684910138095	1.9173391208759598	1.65029647252094	32	w	t3_	res
23.48011865371297	13.147287862629476	9.135829106808401	9.02352426487657	7.312673389241573	6.193299327986917	4.826464377239906	4.545453474980117	4.07777111414005	3.0616513020313776	2.8781678772372348	2.4383803495937877	2.2715960327198856	2.149898986510172	1.9996098587246158	33	w	t3_	res
26.25884362284626	15.861306840657251	12.185777393706983	9.383813076489453	7.852403019779322	5.2540625504176806	4.017942468053638	3.223771084146594	3.031546519719166	2.604391227203619	2.394287275617347	2.311980795884625	2.067326752930968	1.9809735839621563	1.821749990981502	34	w	t3_	res
17.268381945167334	13.271412954932334	10.25051948740966	8.056993974844078	7.750586113172049	6.260734765242695	4.887211617334471	4.442343080991273	4.022808920473836	3.3970390636255945	3.1275319329534197	2.9166186476511564	2.5657338741833224	2.505907577897352	2.2567622104767247	35	w	t3_	res
19.055063620662715	16.02932583263841	12.98482587397977	8.99397950171076	8.124120597266316	6.590649524368571	6.217050590762189	4.9556522215972905	3.8075030506280747	3.2243225296852702	2.990045869901866	2.5608416008073727	2.3945571502166585	1.9765062332460837	1.7274555206784459	36	w	t3_	res
18.336555266481078	14.332361988176537	11.202176533874791	9.790833783374957	7.595933584350737	6.877355259068702	4.66002850384574	4.356657009671118	4.023128281368743	3.1707595127407626	2.875128093427668	2.6138762239050797	2.3314998863037673	2.1975645596081943	2.117096363446899	37	w	t3_	res
19.22409954472253	17.29481389162091	12.486220873066612	10.858195841085537	7.620909607089203	6.7143058349092195	5.432651038456382	4.114814344006572	3.777982136766186	2.9640758746793447	2.4579185246309163	2.342364875517955	2.1306136906374338	2.009341855219712	1.8395997436433245	38	w	t3_	res
19.291857467182762	13.461933326425672	12.021095719129598	9.485770912732686	7.060475037245997	5.8976929383659265	5.095970820623076	4.6055811974644785	4.330119602287196	3.437883062940988	3.0301627167294423	2.8881549391654957	2.5167384499412235	2.1328291399647106	1.998458563518469	39	w	t3_	res
22.155404599157222	19.130211892718588	11.267520477864668	10.032837939454474	6.68418332557955	6.250613412480408	5.341602070077374	4.6290627715065895	3.5321132392330155	3.1468729285825234	2.753104160543359	2.2087514513640953	2.072832512067462	1.8166074951723603	1.5088623321106187	40	w	t3_	res
24.194115528874786	18.070093053497093	9.927037074667913	9.123513602125964	7.105220295659203	5.718771479653611	4.528504939646831	4.332789547753574	3.3621688183812126	3.185198139497587	2.4445779142619792	2.3866045395401048	2.2904165196378874	2.1513590224523367	1.656477055897705	41	w	t3_	res
19.66853975591729	12.626474863736311	10.440262178799793	7.979419750563034	7.628999863087315	6.798416219619613	5.46530780767897	5.308816985186923	4.175727205878659	3.6916313115500397	3.2354469792364915	2.7441059018277953	2.5703210061410284	2.271302906476291	2.079621343498575	42	w	t3_	res
18.130492105490397	12.385043916440292	11.73259420516974	8.940258702777651	7.609419388287709	6.266022746506713	5.537726922200812	5.198085776127726	4.167550014563068	3.774596202660494	3.090165548724729	2.8002918688151737	2.605694093626976	2.2035946604573584	2.073630360243882	43	w	t3_	res
21.33584415698861	19.023269346836667	13.773163340706603	9.176853570283287	6.411356222221401	4.978279054497324	4.251178078343895	4.012221307020592	3.6056631356325526	3.121153131859611	2.6905425598243897	2.331886840144428	2.2030787986490945	2.032503144298108	1.7910458748282494	44	w	t3_	res
18.686658399956798	15.705583234046252	12.408593416667012	10.878645257583953	8.539004846667902	8.369134396632218	5.72434492766374	4.56190558088519	3.7553545567482245	2.9598788986770517	2.6260246833858267	2.39197547823691	2.1300953171416506	1.8909034143092183	1.6861061453804278	45	w	t3_	res
16.873564897181705	15.25820739762913	11.784402384945146	11.08902507013279	8.270311286815899	6.981532136821769	6.08813510359034	4.653740763896092	4.3757939523179905	3.553178977116084	3.128640135649638	2.5613103096495418	2.161364995347079	2.0131285003614314	1.8717974305651837	46	w	t3_	res
18.062044706082812	17.423458693682313	12.958365834501961	11.887551408024333	7.365207176323529	5.9936946322008335	5.491565587399536	3.9439747052355334	3.650708320589352	3.1932082338004952	2.752247104361492	2.6036721304900343	2.248383414072915	2.161599279497988	1.887937235119046	47	w	t3_	res
16.371686126644097	13.332827771089246	10.121764283599092	9.966958224730039	7.852261447118959	6.414371847181613	5.655387178739163	4.897062566751166	4.775960976744394	3.685436635833031	3.494184825979995	2.9488896235072133	2.677251405271877	2.4649529062469684	2.1211611427542687	48	w	t3_	res
24.561439125150358	13.850101983556279	11.70725479676363	9.188064293017591	8.143421383163897	5.500598658738075	4.846792861299842	4.54912923811122	3.826328482905331	3.3027750229967587	2.89774115935698	2.7450544447522542	2.454936140801368	2.241315308724536	1.8555368737588245	1	w	enc	SEM
17.93343721704939	14.777209122387081	12.821973339471626	10.164165771065962	8.86354837334535	6.428534082290009	4.635886304195925	4.475176602868142	3.412969061923963	2.869925332004603	2.6035195968501528	2.4467653659614417	2.1549402157404307	2.132245171155968	1.9215561938425014	2	w	enc	SEM
14.907101174450645	13.64649611111641	10.975996330782364	8.606204037249366	7.815840115512752	6.566163042596157	6.284523961382404	5.335671352305196	4.885738215903631	3.9650215100942154	3.4013686001009904	3.185216618227881	2.7136302739562237	2.6009156528680486	2.3882686767802217	3	w	enc	SEM
31.254272781265243	11.832209767317591	10.232039110478603	7.757339377222349	6.099935465912871	4.815186690733454	4.5353084873034035	3.8518889837084367	3.5784417857488253	3.2023027570180487	2.8251618783116936	2.7031124604027106	2.455126950443079	2.1033551094731884	1.7718424350150217	4	w	enc	SEM
22.89152715958986	16.940176490682028	13.241212294265388	10.911620720626413	6.5391140188025485	6.155376369604373	4.608212166896972	3.4754074303419946	3.188453594423872	2.943294678564177	2.388989022446926	2.0923745976193198	1.835701023670099	1.669410306271217	1.5558701227840044	5	w	enc	SEM
26.99314718064872	15.144245806558535	11.38877563714273	9.155754156163667	7.945681278548848	6.23775725838677	5.145617035469023	4.060173993939349	3.5383548485631913	2.9708588020151327	2.471901862298041	2.189002338206239	2.058922018109387	1.9604865745183955	1.5624584394430476	6	w	enc	SEM
35.91898488245274	16.233137316778294	9.60002418237671	6.4551248635973835	5.4555095643295335	5.03408336703129	4.392280445837755	3.804861132913012	3.56874750897149	2.9575082311984895	2.7329375726073906	2.17483626121441	2.089173170665349	1.708846439418324	1.5998561785985659	7	w	enc	SEM
20.205468002297177	15.109689845781702	12.070403078176106	10.35354202612318	8.72625519362796	7.584034507345431	5.743807112536453	4.461869010238965	3.823753283497737	3.3004538237829943	3.1292967072136206	2.5588520121782334	2.4141975304057155	1.9243878390304197	1.769439051819384	8	w	enc	SEM
38.82574604198722	17.323347871844557	9.867074818020733	7.5915878100566205	6.178992142617425	5.4764386076248925	4.648587630774293	3.5721403764619333	2.5965186178811974	2.152931806912708	1.7571216799373313	1.6281757337924765	1.4008529063837452	1.2892490655190996	1.1678553147335158	9	w	enc	SEM
23.289823087369093	16.75370199160591	12.26214858724337	11.528351284923147	8.422530987931124	6.461587406495936	5.388732252755785	3.683544701295626	3.413711351594828	2.9049531360991785	2.7317723206934996	2.1527108340216494	2.007306709005703	1.8822179746700651	1.6373211742286424	10	w	enc	SEM
22.698189378536142	13.19688483509473	11.017668174698239	9.066448764384013	7.4901675310286615	5.671799495348305	4.985134698363237	4.5212961964069756	3.4656627344383306	3.345593123834485	3.0565244820733612	2.502738076043279	2.4073899975753816	2.0815081912186657	2.0294251021423775	11	w	enc	SEM
23.402247736028226	17.245820617670823	8.928309257559741	8.100156079713694	7.42598574802332	5.6186886989462135	4.786207905496184	4.421558616983204	3.7302540243273286	3.562621014061152	2.7492126176619083	2.5622764682776387	2.282795431319831	2.1278915760246186	2.0370052608025477	12	w	enc	SEM
18.960970795229954	17.014651970517924	11.244861326537976	9.182588686732029	7.227229429755909	5.2952736124417825	4.7275322098508425	3.8506395849271158	3.515981426961986	3.0365208260134064	2.92160270365678	2.5987688365876664	2.547838806766033	2.137764131699865	1.9714120825023416	13	w	enc	SEM
30.8701593801535	13.140373547883334	10.412313742234277	8.32770671821883	7.271941243444248	5.8417319557227	4.481606963919509	3.4361085250754186	3.039685332727058	2.897484596107462	2.5822312989796212	2.4564406062716997	2.1005116815310867	1.9593618971611724	1.634858113408685	14	w	enc	SEM
22.586630812490398	16.046240333125432	11.327864793767326	7.621475098209505	7.27112460103648	5.8696072584847485	4.833775489480885	4.678092850642143	3.786445022129679	3.4900470702947217	2.863010492074965	2.530705074804932	2.316212002147447	1.9147659906201244	1.699644774232103	15	w	enc	SEM
21.42009501300795	14.657926919080149	12.335266840142646	9.824467604118059	8.551987520967279	6.07232255167861	5.082093152390071	4.2820813723873075	3.4251013570480833	3.2813563785363926	2.79407441580333	2.6221276860317166	2.437316612839751	2.2882684953126855	2.038597353542425	16	w	enc	SEM
24.308110609834564	12.38892672383666	9.413903516573372	7.960428558536385	7.4336892539663495	5.780238503044091	4.594483285370886	4.344283763111104	3.834565360268414	3.0642206239304763	2.8023466023079724	2.6997375234954006	2.5640075370219892	2.244877122665495	2.131995518550199	17	w	enc	SEM
29.67219512146916	17.757270871260324	10.556568299311472	8.713875099023287	5.896759828421189	5.843187102297559	4.230442445197958	3.678399170365199	3.288364119939574	2.8966217709802455	2.722803139879849	2.3401462499138592	2.084054393892713	1.8075946039744633	1.5744851225023262	18	w	enc	SEM
32.00452797120408	12.887659064548547	9.766537510427838	7.9480425455392725	5.751991328741732	4.708504478103302	4.189468442700219	3.280323861908539	2.992986988802936	2.9146017979913212	2.692618318824959	2.4079261244465733	2.1497249220105097	1.9373792985401825	1.8759510006441034	19	w	enc	SEM
34.506259718834485	18.537752736159458	9.646173788546912	7.9916537187962575	6.3064942272907505	4.663676051963933	4.521688950832627	3.7350386441982817	3.0779617554481704	2.7848487108268336	2.2431232730436843	2.143787392890026	1.785235604274017	1.6659454593008676	1.5606045589410251	20	w	enc	SEM
33.302849490221185	13.04010688761425	11.027498557040142	10.676754369687643	6.95052037188476	6.030600791567856	4.2239318407484205	3.781343334432066	2.9688749781645307	2.775811116360998	2.3946877976771384	2.1298247064202878	1.9836968446681067	1.5588934785719875	1.4038355282060768	21	w	enc	SEM
22.305318057957937	16.64257336156613	14.21253568968046	7.55566647572713	7.102368196052263	6.001444102495006	5.450138267545297	4.770881875641473	3.4888785120089665	2.8654993160984232	2.6775539012397034	2.649098863440932	2.2134687558726203	1.9519790530471177	1.652377969336919	22	w	enc	SEM
23.93848986839821	18.262432162495976	12.948350963648844	10.272334789440118	8.455109769538943	5.475738875526096	3.6435954458900297	3.3653594818225576	3.165254619312834	2.713109396100863	2.512137725829526	2.2849171550244853	2.0007650441690235	1.78473094496249	1.6526532658984558	23	w	enc	SEM
18.930934604101477	15.777068109364484	10.854284594762493	9.08539362471387	6.836874407683911	5.981865833123542	5.520166464309932	4.748029653898397	4.365835088688299	3.3430827944959063	2.8434577433836177	2.4074320869248673	2.2734461044087153	2.2049284262795634	2.107054644116216	24	w	enc	SEM
25.255151981392295	16.985084530092347	12.612567017356561	9.53768481770263	6.779183547636005	5.362645766340887	4.882851050249401	3.7765238155450294	3.485138775809967	2.984590207009424	2.8403831693858437	2.4956776483703815	2.1463824917127945	1.9125358117716627	1.6082029567062042	25	w	enc	SEM
19.634009116297687	18.656873524127263	14.587204146487643	10.339005711826418	7.9344814327252715	5.535239606550171	4.582626112594058	4.355866461856831	3.47099021227961	2.9488362438159426	2.4932454214247834	2.0002895426530194	1.674973503765036	1.6148191942679988	1.589810675965106	26	w	enc	SEM
19.64729983283217	16.15391069217873	14.679843798368566	8.991557890591091	7.78320788746988	6.4596314181800345	6.3230857701873795	4.020243864765757	3.6392090650335827	3.294561639970781	2.6831980090389296	2.4558975705942965	2.1973033481051334	1.9589405492427707	1.8751087898819396	27	w	enc	SEM
24.627110630275055	17.637652765231117	11.268730618579536	9.96620622255312	7.90302110495785	6.777618779887356	4.489835515025746	3.367140103334041	3.203563326407904	2.7369041368600153	2.2447982951091734	1.9897511050012333	1.7840373186183938	1.6170447803045722	1.5629803907595698	28	w	enc	SEM
36.232353281621286	11.752637632583287	9.309165709954174	6.707007422666465	5.318096103335754	4.525019723722365	4.377275632254272	3.824079063909787	3.6142870190582963	3.156365551853182	2.6716973777246755	2.3337320275358833	2.127273832407319	1.9326514185942234	1.754754453449831	29	w	enc	SEM
32.45961188437844	18.061657385761023	12.611630011305124	8.393107872097389	7.058269124813924	4.368614149031838	3.8860292618561987	3.461050179179821	3.2641640228133975	3.051940250627805	2.6691502667337836	1.8284791008441497	1.6981901245127262	1.5603824101531223	1.3495041140062223	30	w	enc	SEM
28.876110757038017	14.319946271655857	9.754378702383244	8.45296936921066	6.9027788537403625	5.762287361217181	4.8572655032879	3.9221686989416615	3.6678226569083816	2.780463545262912	2.6731039542350246	2.4700859499282695	2.310039150342942	2.019320289594313	1.783353587501798	31	w	enc	SEM
23.462052282580615	16.778462761650513	12.745705812511726	9.228713486835032	6.946726257986152	5.22967693401168	4.563622176586786	3.9063807190921382	3.6746294349385957	3.424791536170741	3.0219396190314907	2.569762968334792	2.454600992146896	2.1484363526721686	1.878985755609971	32	w	enc	SEM
43.93799360529957	11.46572655699555	11.013289175163555	6.175174973537414	5.69344207972391	4.170125525837982	3.375485235816462	3.203621626548931	2.6496670329368017	2.574281121199311	2.167722000313998	1.8072634257158844	1.6623378502246717	1.5120458934416057	1.402205357012997	33	w	enc	SEM
23.389257828444922	16.694208495199277	14.117969101235268	8.591128438069376	7.494239812876767	4.997260373846229	4.313080573078578	3.5429457547984318	3.518585381087348	2.8369491329683005	2.5625231212338995	2.1680107598898406	1.9920300294777622	1.8792924070227968	1.8045162335208613	34	w	enc	SEM
28.524173240102044	17.58747675367287	11.915027307813494	10.271789128609784	5.183355479893271	4.713940417165238	4.349686684335936	3.8940370263085864	3.3675812261709366	2.7309130374409403	2.550969936987478	2.3178249294649778	1.9938958424354276	1.764596884308791	1.6529384300942376	35	w	enc	SEM
22.776203436545998	17.01195508762079	11.099139747023216	9.021639101563347	7.857247257817247	5.497744077789207	4.112997611372641	3.560231444712656	3.455115364081883	3.2147390311730146	2.737140876011291	2.5283842280349553	2.370748008805357	1.8639165395301025	1.747818865051141	36	w	enc	SEM
23.528045753002885	15.680980671528948	11.824210335549104	9.242760028624016	7.233738039010724	5.829508134014939	5.220046636198699	5.047161398418077	3.8716736888045427	3.1816973706567406	2.584951453772977	2.4153297184907596	2.410366598350246	1.9773250895766434	1.790028094696813	37	w	enc	SEM
22.305365195728985	19.28995188375993	11.839789310532082	8.540701044293932	7.048434752933658	5.5033303727779215	4.421838016055167	4.216769308791542	3.481178466983569	3.263961680130299	2.5135030280754593	2.397193201542086	2.1457503270998304	1.835454597426829	1.6390638831776119	38	w	enc	SEM
23.081195971523652	15.390722462756194	11.03048800286296	9.199803717369917	7.8852734074011055	6.4900633203803455	5.873123929725386	4.620434954796491	4.083240990177108	3.419448500402911	2.9429425343943105	2.5334908964129266	2.196116484023716	1.987850700461189	1.8206174448385632	39	w	enc	SEM
26.866466643086248	16.894288902695944	13.623173440220917	7.580424060374095	6.6164864503465255	5.580887377315175	4.7108401269726805	3.5628505543608604	3.3737595307181727	3.047682172824246	2.8627643258427407	2.3247537513987084	2.1512992423901873	1.9874866228402477	1.7255722074809625	40	w	enc	SEM
26.623328042569977	15.676165343713455	9.43802500332265	8.248366798846883	7.525017379534061	5.016403212613526	4.252686160864241	4.1520244865387035	3.7029813488864325	3.163783122307447	2.8648288605280556	2.5843962118404606	2.270835564106417	2.080992236875049	1.8090407037702692	41	w	enc	SEM
29.87252132040301	15.407300785714392	8.803311576810096	7.88703826522932	6.606543695467117	5.511954673620831	4.93835384553811	4.239898102011292	3.6092492247517	3.1069459136439734	2.653844581950569	2.375164093029579	2.057371290888723	1.8611149696480838	1.594779607945214	42	w	enc	SEM
19.24458185482576	17.608127690833996	14.541335374810231	9.406964138281063	7.6255377367505455	7.463223419379302	5.41606415253634	4.760940245840435	3.928998341155044	3.0475374820171366	2.5812350741572248	2.2230993544485047	2.033019605153408	1.6197985216896544	1.5611927698012498	43	w	enc	SEM
27.440028382668388	14.964809023697349	11.559045367248283	8.55507292008768	6.719855536315535	5.089263873386927	4.432075070374818	3.9325709582535273	3.0941319800055895	3.052756285773076	2.5412712090397416	2.332058977527009	2.1977777561708822	2.0416789457561553	1.742746577482563	44	w	enc	SEM
25.469961875621934	17.617819109627163	12.25831553932422	9.887897357495252	5.775443293476935	5.385608845584208	5.031795622622272	3.9847614406882808	3.3143665766328865	2.793290852172268	2.6820545580883346	2.3523635811341244	2.197705233345837	1.9800115341759752	1.7746539912017467	45	w	enc	SEM
23.787630873375452	13.694545692383167	11.76957077949268	10.26128979136841	7.891690598158498	5.297485492794003	4.279072376344893	4.1352229685995106	3.518503524018759	3.1175766467813117	2.6534572016381324	2.4535683029586717	2.386040080810684	1.8463028727411759	1.726344844450439	46	w	enc	SEM
24.823027059022113	12.04231572393447	10.334628345731124	8.451853305286118	6.576544927842946	6.279146012247351	5.306549164686192	4.254906167471264	3.8937475625668383	3.381826442603001	2.881537001503861	2.4885233256357786	2.454941272943767	2.28548517669816	2.0966023783958994	47	w	enc	SEM
27.80321055580496	20.269324020746346	13.363403911302006	9.084460963225025	6.1280047925641075	4.441784177850659	4.198882314803834	3.8964862196888257	3.294606369204238	2.6946579382527522	2.300791331017459	2.0071743696453788	1.8391151153512162	1.6525032381081703	1.4983644442589603	48	w	enc	SEM
22.229573378627915	17.084024429927428	13.050700266043062	8.486714634593541	7.003487801059018	6.024626635427188	5.012677901113143	4.587391467605864	3.458399843396458	2.884389812596857	2.6913550656698058	2.547465486749114	2.2911102123845906	1.9976806278445447	1.8048611923951223	49	w	enc	SEM
20.867238409582786	11.329307921050129	10.302415662494568	8.29620313214087	7.480426083868615	4.938678317844542	4.6079275475135155	4.031901105971517	4.008702244434448	3.6673057348215394	3.4683703246313065	3.4193806980280796	2.95299736351047	2.7286387518980573	2.580062372723709	50	w	enc	SEM
24.984614370591984	16.924119697887658	13.186803797632809	9.0707848953544	7.071186671108794	6.235064591307685	4.425099285094152	3.881191752884482	3.294353814247693	2.8212932949258125	2.2911387103628047	2.191136278286756	2.1694700814653975	1.7524244464012027	1.6260760485080064	51	w	enc	SEM
26.537557592418416	16.230995488178003	8.815195227825567	7.672508342982926	6.65454741763668	6.257793223979112	5.194843411671558	4.263706116807969	3.773809844281771	2.9291476588955194	2.7711068027557095	2.606978586088828	2.3648592796162675	2.174934552164566	1.7846689704417535	52	w	enc	SEM
25.282644332273417	17.42321965153246	10.990308762128242	8.554826559399643	6.78600659533852	5.853100883326143	4.479992245257758	3.941449313214852	3.622142170511145	3.2478289670950904	2.784657556403274	2.2768808489614227	2.193895795223229	2.0259721967313715	1.8153114196453688	53	w	enc	SEM
31.04185395714791	12.955417396248247	10.907083005509863	10.516843951989538	7.9719889017454015	5.002425143012752	4.704065426706989	4.164450463020803	3.3896395676435525	2.8481363657437475	2.488298398163224	2.1606928934724166	1.774763855696815	1.5905537071012934	1.5365941318750216	54	w	enc	SEM
29.610282017398347	13.335226579222681	12.440739213416837	10.629245289102268	8.88812318165573	7.3253463129768495	4.825342357234302	4.219647684503573	2.929538017437522	2.590143288307963	2.257564801953964	2.17232427735025	1.7977533899490612	1.6916791342575417	1.6438510132563668	55	w	enc	SEM
27.2896187481305	14.798049228472422	12.527918974845365	10.049100660441127	6.647834742631436	5.155137644632782	4.506890849097906	3.5733401838776073	3.054518896746806	2.986202581653304	2.4030190823610136	2.250381372627772	2.116783147462576	1.9264099241156996	1.7410133737781575	56	w	enc	SEM
25.587332758260086	13.843199278386788	10.439178306490838	9.686969369679895	6.213655329056419	6.062943482713758	4.923098115051193	4.09305395703213	3.7190435252732215	2.8580377739441545	2.4970973192283026	2.3431993675732894	2.2278355773981477	2.0046947828520922	1.7655146443391077	1	w	ret	SEM
16.766571608593186	13.772735080106461	9.915098358268935	9.605382016256218	7.855903083372398	6.399607457615332	4.6494500612540115	4.134427896934529	3.6368849150333515	3.2563544225477905	2.9742164236259345	2.842704783057252	2.781321676103895	2.271338307449779	2.03998224263505	2	w	ret	SEM
14.512926783201673	13.056079022145775	11.124841416786914	9.144816212392776	7.1166379856061655	6.742289076929265	5.886654372191202	4.694278765334627	4.499266121750026	3.9296731270760685	3.3712355208631326	2.802770010091715	2.6422206424256287	2.5382422269232814	2.2284654453371506	3	w	ret	SEM
32.11885648757476	15.203858375733862	9.491426342342816	6.834141428236148	5.783432143233094	4.234418051178589	4.04826160537672	3.7208272967089764	3.196998763311825	2.9012489340590024	2.5853972393034015	2.2807484241152176	1.9556918193115662	1.874235561093655	1.7720370731091422	4	w	ret	SEM
20.03823584644875	15.74702045933379	12.0643604530659	10.135694887464231	7.522755161877275	6.420919805558049	4.607916607193985	3.777508384080217	3.4812349963434914	2.763367939664966	2.668055395405062	2.3373979190270053	2.240059453381362	1.9733636636805392	1.7888858099183123	5	w	ret	SEM
19.532587529092936	16.52393463726972	12.718808966866074	9.497709311586634	6.650643860262704	6.104159685127989	5.239832167472421	4.386993536912934	3.9803784847656933	3.2289461348765203	2.5650919927752165	2.2981261808922806	2.232144157253135	2.173743173207928	1.827948443863724	6	w	ret	SEM
30.15655297991216	13.453588320526357	9.045489268419352	7.981488931784098	5.79487445421103	5.009418889125046	4.6289080755994005	4.252999166546673	3.9821918837085613	3.339714171286991	2.6755674689052538	2.587458740514769	2.2606264737842214	2.0188414444894547	1.8454973931353533	7	w	ret	SEM
18.655371812337656	15.985538580832968	10.632346266166092	10.00271225627458	8.678338904910376	6.903599275427598	5.829057377653852	4.486461164074474	3.907114583920926	3.360858138939766	2.551107884483319	2.3367554899271683	2.2140527444388822	2.0467878080239217	1.84128653764936	8	w	ret	SEM
28.146311023432098	16.777851858296742	11.505598167900253	7.121068519095169	5.832047912107583	5.595370529825593	4.60986039049503	4.075141168346	3.6659186054961133	3.086018553354191	2.7727585924831213	2.2496634743146173	2.0561609491665953	1.9316052360473495	1.6449386734183638	9	w	ret	SEM
17.632151296893763	15.170078895862561	13.551101834154586	11.360427676200406	8.868405666038784	7.621393485815802	5.446976855895857	4.119658859329359	3.821458258168697	3.3444680440716494	2.6983085520357433	2.1591228000903975	1.9217888353911199	1.8196455209652032	1.587400056098402	10	w	ret	SEM
19.822315914833478	12.405220506714926	10.704729672367453	9.333889159257577	7.983567755202985	6.255319407199751	5.728503682009185	4.154036249062681	3.6357366284026784	3.5006510292942767	3.3531652533010496	2.785586258051763	2.413910293943063	2.0449161947717673	1.8050992352298239	11	w	ret	SEM
20.098256760262114	16.018500898032006	12.736872950124326	7.641901515793958	6.295641954964999	4.940609508754023	4.648052580493724	4.144756872874617	3.84053095858927	3.623245991946654	3.0736162756639462	2.7470017196118985	2.337884234219027	2.2156885569280185	1.8223743828745527	12	w	ret	SEM
16.990028884548742	12.73310728887121	10.622669590362184	8.21886431701695	5.86433379838208	5.285609780991432	4.964680662068963	4.600078068634836	4.066046166147715	3.6013745971637543	3.2295969964043802	3.0018260127101666	2.3630314391073073	2.296311603804853	2.0057671527045153	13	w	ret	SEM
22.59579404511402	14.983214613068055	12.529442703128412	8.760168696157223	6.656913748526742	4.892727373412047	4.288109303913384	3.5661465689513903	3.347917913651111	2.986745636104894	2.6800609859068762	2.3562552578632143	2.1943065914543434	2.1736602465844084	2.0795882851677474	14	w	ret	SEM
22.147461770016726	15.892225130399895	10.180456367734596	9.2224813338935	6.457933275165475	5.708606985169471	5.279508703848281	3.879084421393879	3.4523782321614953	3.1949382164636084	2.8396128252118262	2.45804674797218	2.3750153921180184	2.0348271813280907	1.8271475823289287	15	w	ret	SEM
16.121785507861638	14.437812055132092	11.473351954435854	9.97148351411612	6.853898681570098	6.297655963336763	4.795722243013788	4.369515447417056	4.021880021136525	3.908544658388126	3.292740418460997	3.059390297680874	2.9175139439115996	2.3425792953965567	1.9996378212325432	16	w	ret	SEM
17.89489021100337	13.471597976403537	9.845801204763013	8.40123005914354	7.982984867202	6.122911883800357	5.087358723421759	4.897125808035814	3.879068280516525	3.5193242225954893	3.0377446819750475	2.647318529786866	2.3573871764743166	2.324971689652649	2.0524535426138604	17	w	ret	SEM
27.482143002597724	15.253744536074274	12.907899721373685	7.445325779956958	5.578720326708402	5.229373884038242	4.149925891654937	4.0366755178987	3.324796743155103	3.2304782072522613	2.5763760993347153	2.349923053323196	2.018968282359424	1.7663914444273154	1.528690811954927	18	w	ret	SEM
26.079407912454023	12.232692716709442	10.407180782674349	8.518599930366596	6.048585735063735	5.112943149464389	4.082426869770721	3.459560824183665	3.2512825854995455	2.9609862818278505	2.6774505627188763	2.6518849335383248	2.389505163028706	2.176834041430609	1.8642786206674173	19	w	ret	SEM
35.40318897785912	15.845367607054714	9.204657666659456	6.693441570277311	5.545245322622247	5.361903815129902	4.307385709792758	3.641898713675471	3.1529565135023754	2.6349457846719626	2.563406894935473	2.492075762427603	1.7531066844875687	1.7007402411871089	1.3261754885591854	20	w	ret	SEM
26.93370074105957	13.910216196249289	11.701210454156369	10.839779370800372	8.093084300726556	5.187322832532187	4.036244952280429	3.839144888165997	3.372595591624063	3.0421072626048122	2.662777907975868	2.227386017089747	2.0474818724504056	1.8696618725725374	1.5032392080413775	21	w	ret	SEM
21.11822926245375	14.99651462432297	11.68763732693728	8.817660615385842	6.877995032451106	5.836110630661878	5.111793487697112	4.239640718182094	3.7955578454595456	3.5378852513503456	2.930368887256393	2.5970881473320344	2.308745118655078	2.180711230751526	1.9959957887496294	22	w	ret	SEM
21.38179613270482	14.446816961912864	13.512206450979242	10.787407850412503	9.355061825352614	5.571642502500151	4.428946990473803	3.7039632346653377	3.3611693182388556	2.5772238449172815	2.3956335621243112	2.1625319907075706	2.0141443033954167	1.9177711871781025	1.757332195030215	23	w	ret	SEM
19.395297995720785	13.182246044441012	8.956741478978675	7.933000290615428	7.532457843603658	6.631458867997687	4.981256066556675	4.765367733126161	4.597284342629781	3.4670565481985895	3.0320389467557547	2.8067155402276542	2.1398159492420064	1.970934221100753	1.8065592978892426	24	w	ret	SEM
22.20384835021108	14.538514053460158	12.378545967625532	9.055053031940234	6.392830077581	5.9513822335839786	5.550868779879591	4.823626592912095	3.3410197129565344	3.2056143175048244	2.6884397782032874	2.641292191147062	2.3900503177888623	2.237645133707766	1.802384968530209	25	w	ret	SEM
17.95540046944708	15.023653642872556	11.901308991879034	10.255957320266218	8.650694137460281	6.3882415916521404	4.973757106049733	4.131775283635245	3.9317472904835538	2.909329818994651	2.72727732317587	2.5879988153923175	2.4291248075718803	2.1694460777432227	1.7840599138360047	26	w	ret	SEM
20.006968245377347	16.525422646928575	12.249905564967639	10.787173132954985	6.966764763402527	5.603006682770521	5.101033489260044	3.4003171917195907	3.170358417282845	2.7392238966914895	2.39774480814265	2.329943119845323	2.2796234586951805	2.164516982742738	1.890491667055036	27	w	ret	SEM
21.802475751436777	13.835395999115725	11.177170439925304	10.106702879390173	8.109762690333982	6.681005834694606	4.325353502581997	3.933396336546299	3.25534765848359	3.2354355544347935	3.0033021433807807	2.449396859969909	2.3495152990424883	2.100984884796992	1.6804856229576886	28	w	ret	SEM
26.86651764240662	13.46801860637158	10.583079246485925	7.590249311693429	6.17206354436313	4.576458993034312	4.29889349292566	3.6474535223879476	3.2960599042181813	3.018718413080031	2.586436119725429	2.5757631884030947	2.275271185453562	2.133042795489043	1.807811577244564	29	w	ret	SEM
23.529395959306445	15.01711902850906	11.813417782522572	10.190382025029308	7.179515150148932	5.820796549411169	5.279626034270525	4.396553555747117	4.132371217390624	3.277904083298251	2.7382994344565965	2.5279525470340367	2.1889909803578966	1.970378069145327	1.7431289614894858	30	w	ret	SEM
23.919079451585226	14.075391311776874	12.214359367636856	9.90754740092396	6.607007053751705	5.55755931163903	4.7252585747057925	4.130460298452023	3.9687914768847286	2.893293268999872	2.765878183379736	2.24845695937165	2.151267489801928	2.0534599383131993	1.696547834888338	31	w	ret	SEM
17.743395818633307	14.783985327513925	11.490365567702986	9.706902232682147	8.069567313200437	5.927818558397377	5.195093099921699	4.3892309354432	3.8001406789288854	3.5856978047580483	3.1124162352777125	2.7959224051679366	2.4317081707785277	1.9968813713825535	1.8717336757696017	32	w	ret	SEM
35.13199215585077	11.488299618590053	9.40482702344261	7.82801375092426	5.213034113883526	4.370741012148132	4.056592759783003	3.258441453093312	2.9931269654418697	2.89794638214443	2.5194573216059735	2.144286845175253	1.9276001468714012	1.857396544652468	1.618155897359137	33	w	ret	SEM
24.955712704761183	16.730907178401463	11.985931628752343	7.238402429469256	6.234864925854451	5.526598052868402	4.8613904403291865	3.796089532375215	3.50311085207742	2.822415237408599	2.760070463975315	2.420991559429816	2.2970504357923214	2.1289931406369353	1.6802031603270835	34	w	ret	SEM
21.8866255019914	16.051556127828828	10.888590774448486	8.907150370329786	6.352006603065712	5.882318578634466	4.424798695581662	4.0557325801342685	3.5779210215645074	3.059046527620175	2.8690945575389706	2.4645540853545276	2.072680454100707	2.005118980198691	1.7030609733961728	35	w	ret	SEM
20.896636916872446	15.139409698485885	10.588092185151545	7.878698515029253	7.313880034974927	5.539137250748468	5.083557711904611	4.100511235131342	3.51877110381465	3.2424056461676916	2.7973340977544456	2.68690262760493	2.4828248549972174	2.02955800108717	1.8566893537194957	36	w	ret	SEM
18.044779938827265	16.8745996346614	13.440964353912227	9.130830957492586	7.286885896010309	5.860381519589574	5.053664535492519	4.271806725610229	3.947574496059705	3.471948284441088	2.854701088003781	2.599524834089426	2.167773810659795	2.031744462741746	1.8223974218054197	37	w	ret	SEM
19.102569296879995	15.939504417407678	11.809299683458311	9.110233973576804	6.385859668401331	5.233226178571757	4.818555060361531	3.758056639873912	3.6706428939890343	3.1321166777210694	2.64854043627348	2.457083050640824	2.168290953278623	2.0147159882806096	1.8428321008757298	38	w	ret	SEM
17.493429304770316	16.389960889234228	10.380905213110138	9.041782018014645	8.599655123405032	7.363878355700454	5.64739759395849	4.962475064147666	3.9889146699158555	3.5949210354505663	3.2451612613883905	2.5961359117033824	2.356688797570823	1.8730464479202742	1.8323082491769034	39	w	ret	SEM
25.00776861818375	15.749245852700556	10.630742506973517	8.803079974010824	7.822186025109135	5.994251960933342	4.478969217547698	4.238568695949523	3.7766224891268743	3.07748945256954	2.763003030011643	2.2663883230551125	2.1169790869241303	2.0639740083204376	1.7575397411567921	40	w	ret	SEM
21.13476121354241	15.747033070274133	11.963507298270267	8.926620095227802	6.9646162212826175	4.90579004054671	4.173621747974834	3.9034273972979454	3.3945665051673966	3.0228056372786325	2.978553214778575	2.518885514765196	2.2135704844896216	1.9055852256410133	1.722950906477833	41	w	ret	SEM
20.75071937238388	13.318410808984321	11.13992033847575	8.324158582575103	7.255965932293856	6.457822508999277	5.451928148537257	4.350538322120179	4.065460432176807	3.43173834322445	2.8477314770403015	2.6692474311456653	2.4705625800039943	2.0453628360687652	1.9860988007726394	42	w	ret	SEM
21.170874474756765	13.360012483282201	12.829499442726872	9.34596394749415	8.136240997996016	6.0457955966111445	5.2346148600031315	4.652079069505594	3.981556412548677	3.216433018514867	2.969781000027338	2.453588110762511	2.3111892668361116	1.830852283862085	1.776801832288255	43	w	ret	SEM
19.911597199252526	14.01566040100405	12.687721878695955	7.470985557231262	7.358972358710962	6.087234970295452	4.3250200293655645	4.144685985679859	3.7613458541997313	3.272725851082962	2.9768880487841756	2.7341633016645646	2.605241018147509	2.0259332001312567	1.9580360253204332	44	w	ret	SEM
19.965224308005777	16.03751560893093	12.445765937072006	9.982261218431024	7.23292036765024	5.826704829559245	5.449928373978765	4.279290291996249	3.696950901426206	2.943221078266767	2.46523898684567	2.2581009390927544	2.087203197086916	1.9868871231423852	1.7047100779331146	45	w	ret	SEM
24.41351999513251	14.535806786156817	10.829660973502627	9.388556793536633	5.847313825828528	5.458390696285587	4.789624541554381	3.9230850163246327	3.222746661518323	2.91652913683613	2.7261367873722113	2.5489185866299953	2.0962426256919704	1.8796396146037804	1.7786318682044002	46	w	ret	SEM
16.68740466540551	12.545930952085973	11.035530148867368	9.010798115451143	8.646015426638101	6.668483632246448	5.920799193300943	5.095168996890889	4.308048236606683	3.481206078185914	2.8806288678281766	2.6638915997684065	2.4656377944278027	2.147422294751576	1.9371592530915487	47	w	ret	SEM
22.340165139789736	17.280177998729382	13.04271346438174	9.832255692197744	8.29423154180275	5.105150657648246	4.445890558567567	4.037686909835768	3.6206416899501246	2.9192628136524927	2.8111687250732142	2.5339147172005076	2.1844070808766847	2.0623513071473614	1.7125239006436637	48	w	ret	SEM
17.908895929286487	14.830635637376052	12.694957698468256	8.63414399516685	6.932875496229251	5.823350485015122	4.940370048178078	4.672536334389401	4.2384563349796505	3.661939328812848	3.261257938958658	2.732909867132867	2.4445416858903704	2.233920051375159	2.0803643394665454	49	w	ret	SEM
16.857452456312988	11.002091818159883	10.910598410711957	8.034546756366941	7.066182066377792	6.690350930264495	5.651813808005439	3.979966329938515	3.8400809364580253	3.473453467573817	3.4265543020408105	2.8933366166922028	2.7666349400836383	2.523509567544182	2.283922320001973	50	w	ret	SEM
21.359747043571858	14.536534278625867	12.233276221628225	9.339141527017599	8.179550467680121	6.714843084294486	4.054705887162538	3.8898489636209015	3.520524843045936	3.18492002195704	2.863740138839448	2.4955820908680524	2.318400616564181	1.918626923915165	1.785420656626461	51	w	ret	SEM
20.48917336862487	13.349141760633438	11.102084909359155	8.658015706739208	7.468572043904053	5.532322184233161	4.997908067061047	4.6126389354407396	3.9646013757312195	3.3998023900137566	2.9825765555404398	2.68983737362148	2.5721834164910717	2.2065171396149625	1.813927600439936	52	w	ret	SEM
20.94427947140916	16.19639198742827	13.486839327972033	8.754758031182346	6.782026644611639	5.364485603842633	4.844469865390904	4.7805706622998025	3.838312226110793	2.773975933705685	2.3529261393657	2.152989817351149	1.824149775368282	1.6931880359738292	1.5648869337309705	53	w	ret	SEM
24.2763084577228	13.571683619420067	11.973816954297304	10.019063031709448	7.01667028059772	6.051214251084393	5.091158984565078	4.231235669416612	3.4757482634370116	3.0219162941872018	2.697980035161391	2.3952595624255677	1.939043037541285	1.850773941797664	1.6444871266605685	54	w	ret	SEM
23.793095283423916	15.485455063314863	13.238978731815843	11.211699420495274	7.208754553892734	5.898058250761036	4.98270330692115	4.142760340341335	3.099437220565286	2.6355926898648443	2.5054458064814416	2.217533940613211	1.9914652751765043	1.8553851728754156	1.6897484046491371	55	w	ret	SEM
24.149843238379013	17.209936588872452	10.444060328801172	9.042118290480644	6.86170610797395	5.345998722881404	4.475020871768184	4.075180033656263	3.2877453236636227	2.7887028120099844	2.7661994919415323	2.3419873007683605	2.2491736935112434	1.953250475204372	1.7265153047277138	56	w	ret	SEM
